# Supplementary material for: The nucleoside-diphosphate kinase NME3 associates with nephronophthisis proteins and is required for ciliary function during renal development
Source: J Biol Chem. 2018 Aug 15;293(39):15243–55. doi: 10.1074/jbc.RA117.000847 (PMC6166740; doi:10.1074/jbc.RA117.000847)
Supplement: Supporting Information [file supp_RA117.000847_133748_2_supp_180948_pd38xp.xlsx]

## Sheet: Replicate1
Protein IDs	Protein names	Gene names	Fasta headers	Number of proteins	Peptides	LFQ intensity GFP	LFQ intensity NME3	NME3 vs GFP	log2 NME3 vs GFP
P31689;P31689-2;B7Z5C0	DnaJ homolog subfamily A member 1	DNAJA1	>sp|P31689|DNJA1_HUMAN DnaJ homolog subfamily A member 1 OS=Homo sapiens GN=DNAJA1 PE=1 SV=2;>sp|P31689-2|DNJA1_HUMAN Isoform 2 of DnaJ homolog subfamily A member 1 OS=Homo sapiens GN=DNAJA1;>tr|B7Z5C0|B7Z5C0_HUMAN DnaJ homolog subfamily A member 1 OS=Homo	3	15	0	172420000	#DIV/0!	#DIV/0!
P15531;P15531-2	Nucleoside diphosphate kinase A	NME1	>sp|P15531|NDKA_HUMAN Nucleoside diphosphate kinase A OS=Homo sapiens GN=NME1 PE=1 SV=1;>sp|P15531-2|NDKA_HUMAN Isoform 2 of Nucleoside diphosphate kinase A OS=Homo sapiens GN=NME1	2	14	0	133020000	#DIV/0!	#DIV/0!
P01859;P01861;P01860	Ig gamma-2 chain C region;Ig gamma-4 chain C region;Ig gamma-3 chain C region	IGHG2;IGHG4;IGHG3	>sp|P01859|IGHG2_HUMAN Ig gamma-2 chain C region OS=Homo sapiens GN=IGHG2 PE=1 SV=2;>sp|P01861|IGHG4_HUMAN Ig gamma-4 chain C region OS=Homo sapiens GN=IGHG4 PE=1 SV=1;>sp|P01860|IGHG3_HUMAN Ig gamma-3 chain C region OS=Homo sapiens GN=IGHG3 PE=1 SV=2	3	2	0	124220000	#DIV/0!	#DIV/0!
O95071-2;O95071;E7EMW7;E7ET84;E5RFK7;H0YBB4;H0YAV7	E3 ubiquitin-protein ligase UBR5	UBR5	>sp|O95071-2|UBR5_HUMAN Isoform 2 of E3 ubiquitin-protein ligase UBR5 OS=Homo sapiens GN=UBR5;>sp|O95071|UBR5_HUMAN E3 ubiquitin-protein ligase UBR5 OS=Homo sapiens GN=UBR5 PE=1 SV=2;>tr|E7EMW7|E7EMW7_HUMAN E3 ubiquitin-protein ligase UBR5 OS=Homo sapiens	7	72	0	109660000	#DIV/0!	#DIV/0!
Q96CS3;D6RBG6	FAS-associated factor 2	FAF2	>sp|Q96CS3|FAF2_HUMAN FAS-associated factor 2 OS=Homo sapiens GN=FAF2 PE=1 SV=2	2	14	0	91770000	#DIV/0!	#DIV/0!
Q66LE6;F5GXJ6;E5RFR9;Q00005-6;Q00005;Q00005-2;P63151;Q00005-3;P63151-2;Q00005-4;Q00005-5;Q00005-7	Serine/threonine-protein phosphatase 2A 55 kDa regulatory subunit B delta isoform;Serine/threonine-protein phosphatase 2A 55 kDa regulatory subunit B beta isoform;Serine/threonine-protein phosphatase 2A 55 kDa regulatory subunit B alpha isoform	PPP2R2D;PPP2R2A;PPP2R2B	>sp|Q66LE6|2ABD_HUMAN Serine/threonine-protein phosphatase 2A 55 kDa regulatory subunit B delta isoform OS=Homo sapiens GN=PPP2R2D PE=2 SV=1;>tr|F5GXJ6|F5GXJ6_HUMAN Serine/threonine-protein phosphatase 2A 55 kDa regulatory subunit B delta isoform OS=Homo s	12	2	0	66604000	#DIV/0!	#DIV/0!
O00231;O00231-2;J3QRY4;J3KSW3;J3QS13	26S proteasome non-ATPase regulatory subunit 11	PSMD11	>sp|O00231|PSD11_HUMAN 26S proteasome non-ATPase regulatory subunit 11 OS=Homo sapiens GN=PSMD11 PE=1 SV=3;>sp|O00231-2|PSD11_HUMAN Isoform 2 of 26S proteasome non-ATPase regulatory subunit 11 OS=Homo sapiens GN=PSMD11	5	14	0	64618000	#DIV/0!	#DIV/0!
P53985;Q5T8R5;Q5T8R3;Q49A45	Monocarboxylate transporter 1	SLC16A1	>sp|P53985|MOT1_HUMAN Monocarboxylate transporter 1 OS=Homo sapiens GN=SLC16A1 PE=1 SV=3;>tr|Q5T8R5|Q5T8R5_HUMAN Monocarboxylate transporter 1 (Fragment) OS=Homo sapiens GN=SLC16A1 PE=1 SV=1	4	8	0	54459000	#DIV/0!	#DIV/0!
P62333;H0YJC0;H0YJS8;H0YJX2;H0YJE9;H0YJT1	26S protease regulatory subunit 10B	PSMC6	>sp|P62333|PRS10_HUMAN 26S protease regulatory subunit 10B OS=Homo sapiens GN=PSMC6 PE=1 SV=1;>tr|H0YJC0|H0YJC0_HUMAN 26S protease regulatory subunit 10B (Fragment) OS=Homo sapiens GN=PSMC6 PE=1 SV=1;>tr|H0YJS8|H0YJS8_HUMAN 26S protease regulatory subunit	6	10	0	52044000	#DIV/0!	#DIV/0!
O60884;I3L320;H3BMW5	DnaJ homolog subfamily A member 2	DNAJA2	>sp|O60884|DNJA2_HUMAN DnaJ homolog subfamily A member 2 OS=Homo sapiens GN=DNAJA2 PE=1 SV=1	3	12	0	48418000	#DIV/0!	#DIV/0!
P62191;B4DR63	26S protease regulatory subunit 4	PSMC1	>sp|P62191|PRS4_HUMAN 26S protease regulatory subunit 4 OS=Homo sapiens GN=PSMC1 PE=1 SV=1;>tr|B4DR63|B4DR63_HUMAN 26S protease regulatory subunit 4 OS=Homo sapiens GN=PSMC1 PE=1 SV=1	2	9	0	45086000	#DIV/0!	#DIV/0!
P35998;B7Z5E2;C9JLS9	26S protease regulatory subunit 7	PSMC2	>sp|P35998|PRS7_HUMAN 26S protease regulatory subunit 7 OS=Homo sapiens GN=PSMC2 PE=1 SV=3;>tr|B7Z5E2|B7Z5E2_HUMAN 26S protease regulatory subunit 7 OS=Homo sapiens GN=PSMC2 PE=1 SV=1	3	15	0	42443000	#DIV/0!	#DIV/0!
H3BRU6;Q15366-7;F8VZX2;B4DXP5;Q15366-4;Q15366-5;Q15366-6;Q15366-3;Q15366;Q15366-2;F8W0G4;B4DLC0;F8VXH9;F8W1G6;J3QT27;P57721-2;P57721-3;P57721-5;E9PFP8;P57721-4;P57721;H3BND9;H3BSS4;F8VRH0	Poly(rC)-binding protein 2;Poly(rC)-binding protein 3	PCBP2;PCBP3	>tr|H3BRU6|H3BRU6_HUMAN Poly(rC)-binding protein 2 (Fragment) OS=Homo sapiens GN=PCBP2 PE=1 SV=1;>sp|Q15366-7|PCBP2_HUMAN Isoform 7 of Poly(rC)-binding protein 2 OS=Homo sapiens GN=PCBP2;>tr|F8VZX2|F8VZX2_HUMAN Poly(rC)-binding protein 2 OS=Homo sapiens GN	24	6	0	41162000	#DIV/0!	#DIV/0!
O43681;K7ERW9	ATPase ASNA1	ASNA1	>sp|O43681|ASNA_HUMAN ATPase ASNA1 OS=Homo sapiens GN=ASNA1 PE=1 SV=2	2	8	0	38924000	#DIV/0!	#DIV/0!
P62195-2;P62195;J3QQM1;J3QLH6;J3KRP2;J3QSA9;J3QRR3;J3QRW1;J3QSE0;Q8NB90-3;Q8NB90-2;Q8NB90	26S protease regulatory subunit 8	PSMC5	>sp|P62195-2|PRS8_HUMAN Isoform 2 of 26S protease regulatory subunit 8 OS=Homo sapiens GN=PSMC5;>sp|P62195|PRS8_HUMAN 26S protease regulatory subunit 8 OS=Homo sapiens GN=PSMC5 PE=1 SV=1;>tr|J3QQM1|J3QQM1_HUMAN 26S protease regulatory subunit 8 (Fragment)	12	12	0	38796000	#DIV/0!	#DIV/0!
O95433;B4DUR9;G3V438;H0YJG7;H0YJ63;G3V3W9;H0YJU2;H0YJG6	Activator of 90 kDa heat shock protein ATPase homolog 1	AHSA1	>sp|O95433|AHSA1_HUMAN Activator of 90 kDa heat shock protein ATPase homolog 1 OS=Homo sapiens GN=AHSA1 PE=1 SV=1;>tr|B4DUR9|B4DUR9_HUMAN Activator of 90 kDa heat shock protein ATPase homolog 1 OS=Homo sapiens GN=AHSA1 PE=1 SV=1;>tr|G3V438|G3V438_HUMAN Act	8	8	0	38784000	#DIV/0!	#DIV/0!
O00232;O00232-2	26S proteasome non-ATPase regulatory subunit 12	PSMD12	>sp|O00232|PSD12_HUMAN 26S proteasome non-ATPase regulatory subunit 12 OS=Homo sapiens GN=PSMD12 PE=1 SV=3;>sp|O00232-2|PSD12_HUMAN Isoform 2 of 26S proteasome non-ATPase regulatory subunit 12 OS=Homo sapiens GN=PSMD12	2	10	0	37446000	#DIV/0!	#DIV/0!
E5RHW4;O94905;O94905-2;O94905-3;E5RJ09;B0QZ43;O75477	Erlin-2	ERLIN2	>tr|E5RHW4|E5RHW4_HUMAN Erlin-2 (Fragment) OS=Homo sapiens GN=ERLIN2 PE=1 SV=1;>sp|O94905|ERLN2_HUMAN Erlin-2 OS=Homo sapiens GN=ERLIN2 PE=1 SV=1	7	9	0	35662000	#DIV/0!	#DIV/0!
E9PM69;R4GNH3;P17980;E9PKD5;E9PMD8;E9PN50;E9PLG2	26S protease regulatory subunit 6A	PSMC3	>tr|E9PM69|E9PM69_HUMAN 26S protease regulatory subunit 6A OS=Homo sapiens GN=PSMC3 PE=1 SV=1;>tr|R4GNH3|R4GNH3_HUMAN 26S protease regulatory subunit 6A OS=Homo sapiens GN=PSMC3 PE=1 SV=1;>sp|P17980|PRS6A_HUMAN 26S protease regulatory subunit 6A OS=Homo sa	7	8	0	33046000	#DIV/0!	#DIV/0!
Q13148;B1AKP7;G3V162;K7EJM5;K7EN94;B4DJ45;K7EL26;K7EJ99	TAR DNA-binding protein 43	TARDBP	>sp|Q13148|TADBP_HUMAN TAR DNA-binding protein 43 OS=Homo sapiens GN=TARDBP PE=1 SV=1;>tr|B1AKP7|B1AKP7_HUMAN TAR DNA-binding protein 43 OS=Homo sapiens GN=TARDBP PE=1 SV=1;>tr|G3V162|G3V162_HUMAN TAR DNA binding protein, isoform CRA_d OS=Homo sapiens GN=T	8	7	0	32762000	#DIV/0!	#DIV/0!
Q02978;I3L1P8;Q02978-2	Mitochondrial 2-oxoglutarate/malate carrier protein	SLC25A11	>sp|Q02978|M2OM_HUMAN Mitochondrial 2-oxoglutarate/malate carrier protein OS=Homo sapiens GN=SLC25A11 PE=1 SV=3;>tr|I3L1P8|I3L1P8_HUMAN Mitochondrial 2-oxoglutarate/malate carrier protein (Fragment) OS=Homo sapiens GN=SLC25A11 PE=1 SV=1;>sp|Q02978-2|M2OM_H	3	13	0	32671000	#DIV/0!	#DIV/0!
P51665;B4DXI8;H3BNT7;H3BTM8;H3BQV2	26S proteasome non-ATPase regulatory subunit 7	PSMD7	>sp|P51665|PSMD7_HUMAN 26S proteasome non-ATPase regulatory subunit 7 OS=Homo sapiens GN=PSMD7 PE=1 SV=2;>tr|B4DXI8|B4DXI8_HUMAN 26S proteasome non-ATPase regulatory subunit 7 OS=Homo sapiens GN=PSMD7 PE=1 SV=1;>tr|H3BNT7|H3BNT7_HUMAN 26S proteasome non-AT	5	9	0	29631000	#DIV/0!	#DIV/0!
Q9Y5M8;H7C4H2;C9J5Z8	Signal recognition particle receptor subunit beta	SRPRB	>sp|Q9Y5M8|SRPRB_HUMAN Signal recognition particle receptor subunit beta OS=Homo sapiens GN=SRPRB PE=1 SV=3;>tr|H7C4H2|H7C4H2_HUMAN Signal recognition particle receptor subunit beta (Fragment) OS=Homo sapiens GN=SRPRB PE=1 SV=1	3	6	0	28865000	#DIV/0!	#DIV/0!
P52292;J3QLL0;J3KS65	Importin subunit alpha-2	KPNA2	>sp|P52292|IMA1_HUMAN Importin subunit alpha-1 OS=Homo sapiens GN=KPNA2 PE=1 SV=1	3	8	0	28721000	#DIV/0!	#DIV/0!
E9PC15;Q53H12;E9PG39	Acylglycerol kinase, mitochondrial	AGK	>tr|E9PC15|E9PC15_HUMAN Acylglycerol kinase, mitochondrial OS=Homo sapiens GN=AGK PE=1 SV=1;>sp|Q53H12|AGK_HUMAN Acylglycerol kinase, mitochondrial OS=Homo sapiens GN=AGK PE=1 SV=2;>tr|E9PG39|E9PG39_HUMAN Acylglycerol kinase, mitochondrial OS=Homo sapiens	3	5	0	28308000	#DIV/0!	#DIV/0!
P11441;Q5HY81;F8WB70	Ubiquitin-like protein 4A	UBL4A	>sp|P11441|UBL4A_HUMAN Ubiquitin-like protein 4A OS=Homo sapiens GN=UBL4A PE=1 SV=1;>tr|Q5HY81|Q5HY81_HUMAN Ubiquitin-like protein 4A OS=Homo sapiens GN=UBL4A PE=1 SV=1	3	9	0	24761000	#DIV/0!	#DIV/0!
P55036;Q5VWC4;A6PVX3;P55036-2;H0Y561;H0Y3Y9	26S proteasome non-ATPase regulatory subunit 4	PSMD4	>sp|P55036|PSMD4_HUMAN 26S proteasome non-ATPase regulatory subunit 4 OS=Homo sapiens GN=PSMD4 PE=1 SV=1;>tr|Q5VWC4|Q5VWC4_HUMAN 26S proteasome non-ATPase regulatory subunit 4 OS=Homo sapiens GN=PSMD4 PE=1 SV=1;>tr|A6PVX3|A6PVX3_HUMAN 26S proteasome non-AT	6	3	0	24116000	#DIV/0!	#DIV/0!
Q7L5D6;Q7L5D6-2;C9JPA8;C9JHN8;C9JY46	Golgi to ER traffic protein 4 homolog	GET4	>sp|Q7L5D6|GET4_HUMAN Golgi to ER traffic protein 4 homolog OS=Homo sapiens GN=GET4 PE=1 SV=1;>sp|Q7L5D6-2|GET4_HUMAN Isoform 2 of Golgi to ER traffic protein 4 homolog OS=Homo sapiens GN=GET4	5	7	0	23448000	#DIV/0!	#DIV/0!
P57088;D6RAA6;H0Y8N0;J3KN43;D6RBY2	Transmembrane protein 33	TMEM33	>sp|P57088|TMM33_HUMAN Transmembrane protein 33 OS=Homo sapiens GN=TMEM33 PE=1 SV=2;>tr|D6RAA6|D6RAA6_HUMAN Transmembrane protein 33 (Fragment) OS=Homo sapiens GN=TMEM33 PE=1 SV=1	5	6	0	23212000	#DIV/0!	#DIV/0!
P43686-2;P43686	26S protease regulatory subunit 6B	PSMC4	>sp|P43686-2|PRS6B_HUMAN Isoform 2 of 26S protease regulatory subunit 6B OS=Homo sapiens GN=PSMC4;>sp|P43686|PRS6B_HUMAN 26S protease regulatory subunit 6B OS=Homo sapiens GN=PSMC4 PE=1 SV=2	2	10	0	23124000	#DIV/0!	#DIV/0!
P53007;B4DP62	Tricarboxylate transport protein, mitochondrial	SLC25A1	>sp|P53007|TXTP_HUMAN Tricarboxylate transport protein, mitochondrial OS=Homo sapiens GN=SLC25A1 PE=1 SV=2;>tr|B4DP62|B4DP62_HUMAN Solute carrier family 25 (Mitochondrial carrier; citrate transporter), member 1, isoform CRA_b OS=Homo sapiens GN=SLC25A1 PE=	2	7	0	20945000	#DIV/0!	#DIV/0!
Q8NBM4;X6R5E5;Q8NBM4-4;Q8NBM4-3;Q8NBM4-2;Q8NBM4-5;Q5JUH4	Ubiquitin-associated domain-containing protein 2	UBAC2	>sp|Q8NBM4|UBAC2_HUMAN Ubiquitin-associated domain-containing protein 2 OS=Homo sapiens GN=UBAC2 PE=2 SV=1;>tr|X6R5E5|X6R5E5_HUMAN Ubiquitin-associated domain-containing protein 2 (Fragment) OS=Homo sapiens GN=UBAC2 PE=4 SV=1;>sp|Q8NBM4-4|UBAC2_HUMAN Isofo	7	8	0	20925000	#DIV/0!	#DIV/0!
Q71U36-2;Q71U36;Q13748;Q13748-2;Q6PEY2;F8VQQ4;F8VRZ4;F8VS66;F8VWV9;F8VX09;C9JEV8;C9JQ00;C9JJQ8;V9GZ17;C9JDL2;A6NHL2-2;A6NHL2;C9K0S6;F8VRK0;F8VXZ7;F8W0F6	Tubulin alpha-1A chain;Tubulin alpha-3C/D chain;Tubulin alpha-3E chain	TUBA1A;TUBA3C;TUBA3E	>sp|Q71U36-2|TBA1A_HUMAN Isoform 2 of Tubulin alpha-1A chain OS=Homo sapiens GN=TUBA1A;>sp|Q71U36|TBA1A_HUMAN Tubulin alpha-1A chain OS=Homo sapiens GN=TUBA1A PE=1 SV=1;>sp|Q13748|TBA3C_HUMAN Tubulin alpha-3C/D chain OS=Homo sapiens GN=TUBA3C PE=1 SV=3;>sp	21	23	0	20705000	#DIV/0!	#DIV/0!
P42345;B1AKP8;B1AKQ2	Serine/threonine-protein kinase mTOR	MTOR	>sp|P42345|MTOR_HUMAN Serine/threonine-protein kinase mTOR OS=Homo sapiens GN=MTOR PE=1 SV=1	3	43	0	19426000	#DIV/0!	#DIV/0!
O75688-2			>sp|O75688-2|PPM1B_HUMAN Isoform Beta-2 of Protein phosphatase 1B OS=Homo sapiens GN=PPM1B	1	21	0	18931000	#DIV/0!	#DIV/0!
P63092-3;P63092-2;P63092;P63092-4;Q5JWF2-2;Q5JWF2	Guanine nucleotide-binding protein G(s) subunit alpha isoforms short;Guanine nucleotide-binding protein G(s) subunit alpha isoforms XLas	GNAS	>sp|P63092-3|GNAS2_HUMAN Isoform 3 of Guanine nucleotide-binding protein G(s) subunit alpha isoforms short OS=Homo sapiens GN=GNAS;>sp|P63092-2|GNAS2_HUMAN Isoform Gnas-2 of Guanine nucleotide-binding protein G(s) subunit alpha isoforms short OS=Homo sapie	6	3	0	15983000	#DIV/0!	#DIV/0!
Q96EY1;Q96EY1-2;E7ES32;I3L1T6	DnaJ homolog subfamily A member 3, mitochondrial	DNAJA3	>sp|Q96EY1|DNJA3_HUMAN DnaJ homolog subfamily A member 3, mitochondrial OS=Homo sapiens GN=DNAJA3 PE=1 SV=2;>sp|Q96EY1-2|DNJA3_HUMAN Isoform 2 of DnaJ homolog subfamily A member 3, mitochondrial OS=Homo sapiens GN=DNAJA3	4	12	0	14751000	#DIV/0!	#DIV/0!
P06576;F8VPV9;H0YH81;F8W079;F8W0P7;F8VQY0;H0YI37	ATP synthase subunit beta, mitochondrial;ATP synthase subunit beta	ATP5B	>sp|P06576|ATPB_HUMAN ATP synthase subunit beta, mitochondrial OS=Homo sapiens GN=ATP5B PE=1 SV=3;>tr|F8VPV9|F8VPV9_HUMAN ATP synthase subunit beta OS=Homo sapiens GN=ATP5B PE=1 SV=1;>tr|H0YH81|H0YH81_HUMAN ATP synthase subunit beta (Fragment) OS=Homo sapi	7	17	0	14481000	#DIV/0!	#DIV/0!
Q96HS1;Q96HS1-2;F5GXG4	Serine/threonine-protein phosphatase PGAM5, mitochondrial	PGAM5	>sp|Q96HS1|PGAM5_HUMAN Serine/threonine-protein phosphatase PGAM5, mitochondrial OS=Homo sapiens GN=PGAM5 PE=1 SV=2;>sp|Q96HS1-2|PGAM5_HUMAN Isoform 2 of Serine/threonine-protein phosphatase PGAM5, mitochondrial OS=Homo sapiens GN=PGAM5	3	10	0	14332000	#DIV/0!	#DIV/0!
Q9H936;E9PJH7;E9PS95;K4DIA8;K4DIA2;K4DIB0;K4DIB2;E9PQ36;K4DIB8;E9PI74;K4DIB3;Q9H1K4;E9PJY0;K4DIB6;K4DIB1;K4DIB4	Mitochondrial glutamate carrier 1	SLC25A22	>sp|Q9H936|GHC1_HUMAN Mitochondrial glutamate carrier 1 OS=Homo sapiens GN=SLC25A22 PE=1 SV=1;>tr|E9PJH7|E9PJH7_HUMAN Mitochondrial glutamate carrier 1 (Fragment) OS=Homo sapiens GN=SLC25A22 PE=1 SV=2;>tr|E9PS95|E9PS95_HUMAN Mitochondrial glutamate carrier	16	9	0	13857000	#DIV/0!	#DIV/0!
O00487;C9JW37	26S proteasome non-ATPase regulatory subunit 14	PSMD14	>sp|O00487|PSDE_HUMAN 26S proteasome non-ATPase regulatory subunit 14 OS=Homo sapiens GN=PSMD14 PE=1 SV=1	2	6	0	13364000	#DIV/0!	#DIV/0!
Q3ZCQ8;Q3ZCQ8-2;M0R0C3;M0R2F8;Q3ZCQ8-3;M0R003;M0QXC3;M0R2Z3;M0R303;M0R2D2;M0R047;M0R1Y4	Mitochondrial import inner membrane translocase subunit TIM50	TIMM50	>sp|Q3ZCQ8|TIM50_HUMAN Mitochondrial import inner membrane translocase subunit TIM50 OS=Homo sapiens GN=TIMM50 PE=1 SV=2;>sp|Q3ZCQ8-2|TIM50_HUMAN Isoform 2 of Mitochondrial import inner membrane translocase subunit TIM50 OS=Homo sapiens GN=TIMM50;>tr|M0R0C	12	8	0	12730000	#DIV/0!	#DIV/0!
Q93008-1;Q93008;O00507;O00507-2;H7C2M9	Probable ubiquitin carboxyl-terminal hydrolase FAF-X	USP9X	>sp|Q93008-1|USP9X_HUMAN Isoform 2 of Probable ubiquitin carboxyl-terminal hydrolase FAF-X OS=Homo sapiens GN=USP9X;>sp|Q93008|USP9X_HUMAN Probable ubiquitin carboxyl-terminal hydrolase FAF-X OS=Homo sapiens GN=USP9X PE=1 SV=3	5	25	0	12225000	#DIV/0!	#DIV/0!
Q14739;C9JES9;H7C108;C9JXK0	Lamin-B receptor	LBR	>sp|Q14739|LBR_HUMAN Lamin-B receptor OS=Homo sapiens GN=LBR PE=1 SV=2	4	4	0	11860000	#DIV/0!	#DIV/0!
O14929-2;O14929	Histone acetyltransferase type B catalytic subunit	HAT1	>sp|O14929-2|HAT1_HUMAN Isoform B of Histone acetyltransferase type B catalytic subunit OS=Homo sapiens GN=HAT1;>sp|O14929|HAT1_HUMAN Histone acetyltransferase type B catalytic subunit OS=Homo sapiens GN=HAT1 PE=1 SV=1	2	3	0	11249000	#DIV/0!	#DIV/0!
Q8WVX9;E9PNW8	Fatty acyl-CoA reductase 1	FAR1	>sp|Q8WVX9|FACR1_HUMAN Fatty acyl-CoA reductase 1 OS=Homo sapiens GN=FAR1 PE=1 SV=1;>tr|E9PNW8|E9PNW8_HUMAN Fatty acyl-CoA reductase 1 (Fragment) OS=Homo sapiens GN=FAR1 PE=1 SV=1	2	4	0	10925000	#DIV/0!	#DIV/0!
O95816;B4DXE2;A2A296	BAG family molecular chaperone regulator 2	BAG2	>sp|O95816|BAG2_HUMAN BAG family molecular chaperone regulator 2 OS=Homo sapiens GN=BAG2 PE=1 SV=1;>tr|B4DXE2|B4DXE2_HUMAN BAG family molecular chaperone regulator 2 OS=Homo sapiens GN=BAG2 PE=1 SV=1	3	10	0	9995500	#DIV/0!	#DIV/0!
Q9NXS2;K7EQG1;Q9NXS2-3	Glutaminyl-peptide cyclotransferase-like protein	QPCTL	>sp|Q9NXS2|QPCTL_HUMAN Glutaminyl-peptide cyclotransferase-like protein OS=Homo sapiens GN=QPCTL PE=1 SV=2;>tr|K7EQG1|K7EQG1_HUMAN Glutaminyl-peptide cyclotransferase-like protein (Fragment) OS=Homo sapiens GN=QPCTL PE=1 SV=1;>sp|Q9NXS2-3|QPCTL_HUMAN Isofo	3	4	0	9897600	#DIV/0!	#DIV/0!
H0YH88;H0YHC3;F8W020;F8W118;F8VY35;F8VV59;F8W543;B7Z9C2;P55209-2;F8W0J6;F5H4R6;H0YIV4;P55209;F8VXI6;F8VUX1;B3KV44;F8VRJ2;F8VVB5	Nucleosome assembly protein 1-like 1	NAP1L1	>tr|H0YH88|H0YH88_HUMAN Nucleosome assembly protein 1-like 1 (Fragment) OS=Homo sapiens GN=NAP1L1 PE=1 SV=1;>tr|H0YHC3|H0YHC3_HUMAN Nucleosome assembly protein 1-like 1 (Fragment) OS=Homo sapiens GN=NAP1L1 PE=1 SV=1;>tr|F8W020|F8W020_HUMAN Nucleosome assem	18	3	0	9896700	#DIV/0!	#DIV/0!
Q53GQ0;E9PI21;Q96EA9	Estradiol 17-beta-dehydrogenase 12	HSD17B12	>sp|Q53GQ0|DHB12_HUMAN Estradiol 17-beta-dehydrogenase 12 OS=Homo sapiens GN=HSD17B12 PE=1 SV=2	3	7	0	9782400	#DIV/0!	#DIV/0!
Q9P035;H3BPZ1;H3BS72;B4DRF4;H3BMZ1;H3BRL8	Very-long-chain (3R)-3-hydroxyacyl-[acyl-carrier protein] dehydratase 3	PTPLAD1	>sp|Q9P035|HACD3_HUMAN Very-long-chain (3R)-3-hydroxyacyl-[acyl-carrier protein] dehydratase 3 OS=Homo sapiens GN=PTPLAD1 PE=1 SV=2;>tr|H3BPZ1|H3BPZ1_HUMAN Very-long-chain (3R)-3-hydroxyacyl-[acyl-carrier protein] dehydratase 3 OS=Homo sapiens GN=PTPLAD1 P	6	6	0	9593300	#DIV/0!	#DIV/0!
K7EJR3;R4GMR5;P48556;K7EJC1;K7ERW6;K7ENY6	26S proteasome non-ATPase regulatory subunit 8	PSMD8	>tr|K7EJR3|K7EJR3_HUMAN 26S proteasome non-ATPase regulatory subunit 8 (Fragment) OS=Homo sapiens GN=PSMD8 PE=1 SV=2;>tr|R4GMR5|R4GMR5_HUMAN 26S proteasome non-ATPase regulatory subunit 8 OS=Homo sapiens GN=PSMD8 PE=1 SV=1;>sp|P48556|PSMD8_HUMAN 26S protea	6	5	0	9327900	#DIV/0!	#DIV/0!
P21796;C9JI87	Voltage-dependent anion-selective channel protein 1	VDAC1	>sp|P21796|VDAC1_HUMAN Voltage-dependent anion-selective channel protein 1 OS=Homo sapiens GN=VDAC1 PE=1 SV=2;>tr|C9JI87|C9JI87_HUMAN Voltage-dependent anion-selective channel protein 1 (Fragment) OS=Homo sapiens GN=VDAC1 PE=1 SV=1	2	5	0	9193800	#DIV/0!	#DIV/0!
Q9Y265-2;Q9Y265;E7ETR0;J3QLR1;H7C4G5;H7C4I3	RuvB-like 1	RUVBL1	>sp|Q9Y265-2|RUVB1_HUMAN Isoform 2 of RuvB-like 1 OS=Homo sapiens GN=RUVBL1;>sp|Q9Y265|RUVB1_HUMAN RuvB-like 1 OS=Homo sapiens GN=RUVBL1 PE=1 SV=1;>tr|E7ETR0|E7ETR0_HUMAN RuvB-like 1 OS=Homo sapiens GN=RUVBL1 PE=1 SV=1	6	6	0	8749300	#DIV/0!	#DIV/0!
Q15365;F8VTZ0;H3BSP4;C9K0A2;F8WC71;C9IZV9;C9J7A9;C9JSA6;C9J5V4;C9JTY5;C9JZY3;C9J0A4;P57723-2;P57723	Poly(rC)-binding protein 1	PCBP1	>sp|Q15365|PCBP1_HUMAN Poly(rC)-binding protein 1 OS=Homo sapiens GN=PCBP1 PE=1 SV=2	14	5	0	8257600	#DIV/0!	#DIV/0!
Q9NR09;H7C094;H7C3P0;REV__Q96C03;REV__Q96C03-3;REV__Q9NR09	Baculoviral IAP repeat-containing protein 6	BIRC6	>sp|Q9NR09|BIRC6_HUMAN Baculoviral IAP repeat-containing protein 6 OS=Homo sapiens GN=BIRC6 PE=1 SV=2	6	30	0	8127000	#DIV/0!	#DIV/0!
Q9NZ01;B3KSQ1;M0R3C3;M0QXM3;Q9NZ01-2	Very-long-chain enoyl-CoA reductase	TECR	>sp|Q9NZ01|TECR_HUMAN Very-long-chain enoyl-CoA reductase OS=Homo sapiens GN=TECR PE=1 SV=1;>tr|B3KSQ1|B3KSQ1_HUMAN Very-long-chain enoyl-CoA reductase OS=Homo sapiens GN=TECR PE=1 SV=1;>tr|M0R3C3|M0R3C3_HUMAN Very-long-chain enoyl-CoA reductase OS=Homo sa	5	4	0	7967900	#DIV/0!	#DIV/0!
Q13885	Tubulin beta-2A chain	TUBB2A	>sp|Q13885|TBB2A_HUMAN Tubulin beta-2A chain OS=Homo sapiens GN=TUBB2A PE=1 SV=1	1	23	0	7897200	#DIV/0!	#DIV/0!
Q9UBM7;E9PRL8;E9PQ71;E9PIP9;E9PJ54;H0YE57;E9PM00	7-dehydrocholesterol reductase	DHCR7	>sp|Q9UBM7|DHCR7_HUMAN 7-dehydrocholesterol reductase OS=Homo sapiens GN=DHCR7 PE=1 SV=1	7	3	0	7760100	#DIV/0!	#DIV/0!
B4DX52;P25685;M0R080;M0R128;M0R2Y8;M0R1D6;M0QZD0;M0QYT3;M0QXK0	DnaJ homolog subfamily B member 1	DNAJB1	>tr|B4DX52|B4DX52_HUMAN DnaJ homolog subfamily B member 1 OS=Homo sapiens GN=DNAJB1 PE=1 SV=1;>sp|P25685|DNJB1_HUMAN DnaJ homolog subfamily B member 1 OS=Homo sapiens GN=DNAJB1 PE=1 SV=4;>tr|M0R080|M0R080_HUMAN DnaJ homolog subfamily B member 1 (Fragment)	9	3	0	7238500	#DIV/0!	#DIV/0!
K7EN20;Q9NZL4;Q9NZL4-3;K7EMM7;K7EL16;C9JNI7;Q9NZL4-2	Hsp70-binding protein 1	HSPBP1	>tr|K7EN20|K7EN20_HUMAN Hsp70-binding protein 1 (Fragment) OS=Homo sapiens GN=HSPBP1 PE=1 SV=1;>sp|Q9NZL4|HPBP1_HUMAN Hsp70-binding protein 1 OS=Homo sapiens GN=HSPBP1 PE=1 SV=1;>sp|Q9NZL4-3|HPBP1_HUMAN Isoform 3 of Hsp70-binding protein 1 OS=Homo sapiens	7	2	0	6938400	#DIV/0!	#DIV/0!
Q92621;U3KPX2;U3KQ97;U3KQ47;E7ET25	Nuclear pore complex protein Nup205	NUP205	>sp|Q92621|NU205_HUMAN Nuclear pore complex protein Nup205 OS=Homo sapiens GN=NUP205 PE=1 SV=3	5	16	0	6923500	#DIV/0!	#DIV/0!
Q7KZN9-2;Q7KZN9	Cytochrome c oxidase assembly protein COX15 homolog	COX15	>sp|Q7KZN9-2|COX15_HUMAN Isoform 2 of Cytochrome c oxidase assembly protein COX15 homolog OS=Homo sapiens GN=COX15;>sp|Q7KZN9|COX15_HUMAN Cytochrome c oxidase assembly protein COX15 homolog OS=Homo sapiens GN=COX15 PE=1 SV=1	2	5	0	6568100	#DIV/0!	#DIV/0!
P14868;Q68CR9;H7C278;C9J7S3;C9JLC1;H7BZ35;C9JQM9	Aspartate--tRNA ligase, cytoplasmic	DARS;DKFZp781B11202	>sp|P14868|SYDC_HUMAN Aspartate--tRNA ligase, cytoplasmic OS=Homo sapiens GN=DARS PE=1 SV=2;>tr|Q68CR9|Q68CR9_HUMAN Aspartate--tRNA ligase, cytoplasmic OS=Homo sapiens GN=DKFZp781B11202 PE=1 SV=1;>tr|H7C278|H7C278_HUMAN Aspartate--tRNA ligase, cytoplasmic	7	6	0	6307300	#DIV/0!	#DIV/0!
H3BRG4;P22695;H3BSJ9;H3BUE4;H3BUI9;H3BP04	Cytochrome b-c1 complex subunit 2, mitochondrial	UQCRC2	>tr|H3BRG4|H3BRG4_HUMAN Cytochrome b-c1 complex subunit 2, mitochondrial OS=Homo sapiens GN=UQCRC2 PE=1 SV=1;>sp|P22695|QCR2_HUMAN Cytochrome b-c1 complex subunit 2, mitochondrial OS=Homo sapiens GN=UQCRC2 PE=1 SV=3;>tr|H3BSJ9|H3BSJ9_HUMAN Cytochrome b-c1	6	3	0	6245600	#DIV/0!	#DIV/0!
Q9Y230;B3KQ59;X6R2L4;M0QXI6;M0R0Y3;M0R0Z0	RuvB-like 2	RUVBL2	>sp|Q9Y230|RUVB2_HUMAN RuvB-like 2 OS=Homo sapiens GN=RUVBL2 PE=1 SV=3;>tr|B3KQ59|B3KQ59_HUMAN RuvB-like 2 OS=Homo sapiens GN=RUVBL2 PE=1 SV=1;>tr|X6R2L4|X6R2L4_HUMAN RuvB-like 2 OS=Homo sapiens GN=RUVBL2 PE=4 SV=1	6	6	0	6213000	#DIV/0!	#DIV/0!
Q14318;Q14318-2;J3KQ73;Q14318-3;M0R2K9;U3KQI1;M0R1Q0;M0R1S6;U3KQ64;M0R2Q6	Peptidyl-prolyl cis-trans isomerase FKBP8;Peptidyl-prolyl cis-trans isomerase	FKBP8	>sp|Q14318|FKBP8_HUMAN Peptidyl-prolyl cis-trans isomerase FKBP8 OS=Homo sapiens GN=FKBP8 PE=1 SV=2;>sp|Q14318-2|FKBP8_HUMAN Isoform 2 of Peptidyl-prolyl cis-trans isomerase FKBP8 OS=Homo sapiens GN=FKBP8;>tr|J3KQ73|J3KQ73_HUMAN Peptidyl-prolyl cis-trans i	10	4	0	6145700	#DIV/0!	#DIV/0!
O76003	Glutaredoxin-3	GLRX3	>sp|O76003|GLRX3_HUMAN Glutaredoxin-3 OS=Homo sapiens GN=GLRX3 PE=1 SV=2	1	2	0	6111400	#DIV/0!	#DIV/0!
P51570;B4E1G6;K7ERJ9;K7EII7	Galactokinase	GALK1	>sp|P51570|GALK1_HUMAN Galactokinase OS=Homo sapiens GN=GALK1 PE=1 SV=1;>tr|B4E1G6|B4E1G6_HUMAN Galactokinase OS=Homo sapiens GN=GALK1 PE=1 SV=1	4	6	0	5978100	#DIV/0!	#DIV/0!
O95573;H7BYZ7;H7C260;O60488-2;O60488;F5GWH2	Long-chain-fatty-acid--CoA ligase 3	ACSL3	>sp|O95573|ACSL3_HUMAN Long-chain-fatty-acid--CoA ligase 3 OS=Homo sapiens GN=ACSL3 PE=1 SV=3	6	7	0	5960200	#DIV/0!	#DIV/0!
F6T1Q0;Q6L8Q7-2;Q6L8Q7	2,5-phosphodiesterase 12	PDE12	>tr|F6T1Q0|F6T1Q0_HUMAN 2,5-phosphodiesterase 12 OS=Homo sapiens GN=PDE12 PE=1 SV=1;>sp|Q6L8Q7-2|PDE12_HUMAN Isoform 2 of 2,5-phosphodiesterase 12 OS=Homo sapiens GN=PDE12;>sp|Q6L8Q7|PDE12_HUMAN 2,5-phosphodiesterase 12 OS=Homo sapiens GN=PDE12 PE=1	3	4	0	5950500	#DIV/0!	#DIV/0!
P25786;P25786-2;B4DEV8;F5GX11	Proteasome subunit alpha type-1;Proteasome subunit alpha type	PSMA1	>sp|P25786|PSA1_HUMAN Proteasome subunit alpha type-1 OS=Homo sapiens GN=PSMA1 PE=1 SV=1;>sp|P25786-2|PSA1_HUMAN Isoform Long of Proteasome subunit alpha type-1 OS=Homo sapiens GN=PSMA1;>tr|B4DEV8|B4DEV8_HUMAN Proteasome subunit alpha type OS=Homo sapiens	4	5	0	5927100	#DIV/0!	#DIV/0!
Q9HAV4;H0Y9I3;E2QRM3;H0Y3W3	Exportin-5	XPO5	>sp|Q9HAV4|XPO5_HUMAN Exportin-5 OS=Homo sapiens GN=XPO5 PE=1 SV=1	4	26	0	5889700	#DIV/0!	#DIV/0!
Q9UKV5;H3BRK9;R4GNG2	E3 ubiquitin-protein ligase AMFR	AMFR	>sp|Q9UKV5|AMFR_HUMAN E3 ubiquitin-protein ligase AMFR OS=Homo sapiens GN=AMFR PE=1 SV=2;>tr|H3BRK9|H3BRK9_HUMAN E3 ubiquitin-protein ligase AMFR (Fragment) OS=Homo sapiens GN=AMFR PE=1 SV=1;>tr|R4GNG2|R4GNG2_HUMAN E3 ubiquitin-protein ligase AMFR (Fragmen	3	5	0	5850800	#DIV/0!	#DIV/0!
Q9Y6C9;E9PIE4;F5H3Y2	Mitochondrial carrier homolog 2	MTCH2	>sp|Q9Y6C9|MTCH2_HUMAN Mitochondrial carrier homolog 2 OS=Homo sapiens GN=MTCH2 PE=1 SV=1;>tr|E9PIE4|E9PIE4_HUMAN Mitochondrial carrier homolog 2 (Fragment) OS=Homo sapiens GN=MTCH2 PE=1 SV=2	3	5	0	5774800	#DIV/0!	#DIV/0!
Q96IX5	Up-regulated during skeletal muscle growth protein 5	USMG5	>sp|Q96IX5|USMG5_HUMAN Up-regulated during skeletal muscle growth protein 5 OS=Homo sapiens GN=USMG5 PE=1 SV=1	1	4	0	5738600	#DIV/0!	#DIV/0!
Q9UJZ1-2;Q9UJZ1	Stomatin-like protein 2, mitochondrial	STOML2	>sp|Q9UJZ1-2|STML2_HUMAN Isoform 2 of Stomatin-like protein 2, mitochondrial OS=Homo sapiens GN=STOML2;>sp|Q9UJZ1|STML2_HUMAN Stomatin-like protein 2, mitochondrial OS=Homo sapiens GN=STOML2 PE=1 SV=1	2	2	0	5599500	#DIV/0!	#DIV/0!
P30153;B3KQV6;F5H3X9;E9PH38;C9J9C1	Serine/threonine-protein phosphatase 2A 65 kDa regulatory subunit A alpha isoform	PPP2R1A	>sp|P30153|2AAA_HUMAN Serine/threonine-protein phosphatase 2A 65 kDa regulatory subunit A alpha isoform OS=Homo sapiens GN=PPP2R1A PE=1 SV=4;>tr|B3KQV6|B3KQV6_HUMAN Serine/threonine-protein phosphatase 2A 65 kDa regulatory subunit A alpha isoform OS=Homo s	5	7	0	5549800	#DIV/0!	#DIV/0!
Q15070-2;S4R3Q9;Q15070;J3KNA0;C9JC63;Q15070-3;E7EVY0	Mitochondrial inner membrane protein OXA1L	OXA1L	>sp|Q15070-2|OXA1L_HUMAN Isoform 2 of Mitochondrial inner membrane protein OXA1L OS=Homo sapiens GN=OXA1L;>tr|S4R3Q9|S4R3Q9_HUMAN Mitochondrial inner membrane protein OXA1L OS=Homo sapiens GN=OXA1L PE=1 SV=1;>sp|Q15070|OXA1L_HUMAN Mitochondrial inner membr	7	4	0	5470400	#DIV/0!	#DIV/0!
Q8N5Z5-2;H0Y731;Q8N5Z5	BTB/POZ domain-containing protein KCTD17	KCTD17	>sp|Q8N5Z5-2|KCD17_HUMAN Isoform 2 of BTB/POZ domain-containing protein KCTD17 OS=Homo sapiens GN=KCTD17;>tr|H0Y731|H0Y731_HUMAN BTB/POZ domain-containing protein KCTD17 (Fragment) OS=Homo sapiens GN=KCTD17 PE=4 SV=1;>sp|Q8N5Z5|KCD17_HUMAN BTB/POZ domain-c	3	2	0	5418200	#DIV/0!	#DIV/0!
Q7L1Q6-2;Q7L1Q6;Q7L1Q6-4;Q7L1Q6-3;C9JFN4;C9IZ80;C9JV57;C9J188;C9JWF5	Basic leucine zipper and W2 domain-containing protein 1	BZW1	>sp|Q7L1Q6-2|BZW1_HUMAN Isoform 2 of Basic leucine zipper and W2 domain-containing protein 1 OS=Homo sapiens GN=BZW1;>sp|Q7L1Q6|BZW1_HUMAN Basic leucine zipper and W2 domain-containing protein 1 OS=Homo sapiens GN=BZW1 PE=1 SV=1;>sp|Q7L1Q6-4|BZW1_HUMAN Iso	9	3	0	5383700	#DIV/0!	#DIV/0!
O00170;E9PMH2	AH receptor-interacting protein;Peptidyl-prolyl cis-trans isomerase	AIP	>sp|O00170|AIP_HUMAN AH receptor-interacting protein OS=Homo sapiens GN=AIP PE=1 SV=2;>tr|E9PMH2|E9PMH2_HUMAN AH receptor-interacting protein (Fragment) OS=Homo sapiens GN=AIP PE=1 SV=2	2	3	0	5213100	#DIV/0!	#DIV/0!
P35613-3;P35613-4;P35613-2;P35613;R4GMX5;I3L192	Basigin	BSG	>sp|P35613-3|BASI_HUMAN Isoform 3 of Basigin OS=Homo sapiens GN=BSG;>sp|P35613-4|BASI_HUMAN Isoform 4 of Basigin OS=Homo sapiens GN=BSG;>sp|P35613-2|BASI_HUMAN Isoform 2 of Basigin OS=Homo sapiens GN=BSG;>sp|P35613|BASI_HUMAN Basigin OS=Homo sapiens GN=BSG	6	2	0	5103900	#DIV/0!	#DIV/0!
O00165-5;O00165-3;O00165;O00165-2;E9PIQ7;O00165-4;Q5VYD6	HCLS1-associated protein X-1	HAX1	>sp|O00165-5|HAX1_HUMAN Isoform 5 of HCLS1-associated protein X-1 OS=Homo sapiens GN=HAX1;>sp|O00165-3|HAX1_HUMAN Isoform 3 of HCLS1-associated protein X-1 OS=Homo sapiens GN=HAX1;>sp|O00165|HAX1_HUMAN HCLS1-associated protein X-1 OS=Homo sapiens GN=HAX1 P	7	6	0	5032200	#DIV/0!	#DIV/0!
H3BU82;F8VZ44;Q9NRG9;Q9NRG9-2;F8VUB6	Aladin	AAAS	>tr|H3BU82|H3BU82_HUMAN Aladin (Fragment) OS=Homo sapiens GN=AAAS PE=1 SV=1;>tr|F8VZ44|F8VZ44_HUMAN Aladin OS=Homo sapiens GN=AAAS PE=1 SV=1;>sp|Q9NRG9|AAAS_HUMAN Aladin OS=Homo sapiens GN=AAAS PE=1 SV=1;>sp|Q9NRG9-2|AAAS_HUMAN Isoform 2 of Aladin OS=Homo	5	3	0	4965900	#DIV/0!	#DIV/0!
O00746;Q4TT34;F2Z2X0;H0Y6J0;O00746-2;A2IDC9	Nucleoside diphosphate kinase, mitochondrial;Nucleoside diphosphate kinase	NME4	>sp|O00746|NDKM_HUMAN Nucleoside diphosphate kinase, mitochondrial OS=Homo sapiens GN=NME4 PE=1 SV=1;>tr|Q4TT34|Q4TT34_HUMAN Nucleoside diphosphate kinase OS=Homo sapiens GN=NME4 PE=2 SV=1;>tr|F2Z2X0|F2Z2X0_HUMAN Nucleoside diphosphate kinase OS=Homo sapie	6	7	0	4887600	#DIV/0!	#DIV/0!
O14880;Q5VV89;Q5VV87	Microsomal glutathione S-transferase 3	MGST3	>sp|O14880|MGST3_HUMAN Microsomal glutathione S-transferase 3 OS=Homo sapiens GN=MGST3 PE=1 SV=1;>tr|Q5VV89|Q5VV89_HUMAN Microsomal glutathione S-transferase 3 OS=Homo sapiens GN=MGST3 PE=1 SV=1	3	3	0	4804000	#DIV/0!	#DIV/0!
P20618	Proteasome subunit beta type-1	PSMB1	>sp|P20618|PSB1_HUMAN Proteasome subunit beta type-1 OS=Homo sapiens GN=PSMB1 PE=1 SV=2	1	6	0	4771100	#DIV/0!	#DIV/0!
Q8TC07-2;Q8TC07-3;Q8TC07;C9JA93;A8K8E1;F8WDJ1;F8WF35;F8VV61;F8WCB5	TBC1 domain family member 15	TBC1D15	>sp|Q8TC07-2|TBC15_HUMAN Isoform 2 of TBC1 domain family member 15 OS=Homo sapiens GN=TBC1D15;>sp|Q8TC07-3|TBC15_HUMAN Isoform 3 of TBC1 domain family member 15 OS=Homo sapiens GN=TBC1D15;>sp|Q8TC07|TBC15_HUMAN TBC1 domain family member 15 OS=Homo sapiens	9	7	0	4618000	#DIV/0!	#DIV/0!
P04843;B7Z4L4;F8WF32	Dolichyl-diphosphooligosaccharide--protein glycosyltransferase subunit 1	RPN1	>sp|P04843|RPN1_HUMAN Dolichyl-diphosphooligosaccharide--protein glycosyltransferase subunit 1 OS=Homo sapiens GN=RPN1 PE=1 SV=1;>tr|B7Z4L4|B7Z4L4_HUMAN Dolichyl-diphosphooligosaccharide--protein glycosyltransferase subunit 1 OS=Homo sapiens GN=RPN1 PE=1 S	3	6	0	4523200	#DIV/0!	#DIV/0!
Q9UBX3;Q9UBX3-2;B4E1E9;B4DLN1;I3L1E8	Mitochondrial dicarboxylate carrier	SLC25A10	>sp|Q9UBX3|DIC_HUMAN Mitochondrial dicarboxylate carrier OS=Homo sapiens GN=SLC25A10 PE=1 SV=2;>sp|Q9UBX3-2|DIC_HUMAN Isoform 2 of Mitochondrial dicarboxylate carrier OS=Homo sapiens GN=SLC25A10;>tr|B4E1E9|B4E1E9_HUMAN Mitochondrial dicarboxylate carrier O	5	8	0	4518500	#DIV/0!	#DIV/0!
Q9ULT8;H0YJP0;G3V4V5;H0YJD4	E3 ubiquitin-protein ligase HECTD1	HECTD1	>sp|Q9ULT8|HECD1_HUMAN E3 ubiquitin-protein ligase HECTD1 OS=Homo sapiens GN=HECTD1 PE=1 SV=3;>tr|H0YJP0|H0YJP0_HUMAN E3 ubiquitin-protein ligase HECTD1 (Fragment) OS=Homo sapiens GN=HECTD1 PE=1 SV=1	4	14	0	4289200	#DIV/0!	#DIV/0!
P84077;P61204;F5H423;B7ZB63;F5H0C7;F5H1V1;F5H6T5;F8WDB3;H0YGG7	ADP-ribosylation factor 1;ADP-ribosylation factor 3	ARF1;ARF3	>sp|P84077|ARF1_HUMAN ADP-ribosylation factor 1 OS=Homo sapiens GN=ARF1 PE=1 SV=2;>sp|P61204|ARF3_HUMAN ADP-ribosylation factor 3 OS=Homo sapiens GN=ARF3 PE=1 SV=2;>tr|F5H423|F5H423_HUMAN Uncharacterized protein OS=Homo sapiens PE=2 SV=1;>tr|B7ZB63|B7ZB63_	9	6	0	4286900	#DIV/0!	#DIV/0!
P46060;F8W7I9;H0Y4Q3;B0QYT5;B0QYT4;B0QYT6	Ran GTPase-activating protein 1	RANGAP1	>sp|P46060|RAGP1_HUMAN Ran GTPase-activating protein 1 OS=Homo sapiens GN=RANGAP1 PE=1 SV=1;>tr|F8W7I9|F8W7I9_HUMAN Ran GTPase-activating protein 1 OS=Homo sapiens GN=RANGAP1 PE=1 SV=1;>tr|H0Y4Q3|H0Y4Q3_HUMAN Ran GTPase-activating protein 1 (Fragment) OS=H	6	6	0	4280300	#DIV/0!	#DIV/0!
C9J2C4;O75190-2;O75190-3;O75190;C9JB42;C9JDR7;C9JDX6;F8WCZ4;C9J2P2;E9PH18;C9JN01;Q8WWF6;Q8NHS0;O75190-4	DnaJ homolog subfamily B member 6	DNAJB6	>tr|C9J2C4|C9J2C4_HUMAN DnaJ homolog subfamily B member 6 (Fragment) OS=Homo sapiens GN=DNAJB6 PE=1 SV=1;>sp|O75190-2|DNJB6_HUMAN Isoform B of DnaJ homolog subfamily B member 6 OS=Homo sapiens GN=DNAJB6;>sp|O75190-3|DNJB6_HUMAN Isoform C of DnaJ homolog su	14	3	0	4204900	#DIV/0!	#DIV/0!
Q9NPF4;G3V425;G3V4G4;G3V249;G3V445;G3V282	Probable tRNA threonylcarbamoyladenosine biosynthesis protein OSGEP	OSGEP	>sp|Q9NPF4|OSGEP_HUMAN Probable tRNA N6-adenosine threonylcarbamoyltransferase OS=Homo sapiens GN=OSGEP PE=1 SV=1;>tr|G3V425|G3V425_HUMAN O-sialoglycoprotein endopeptidase, isoform CRA_b OS=Homo sapiens GN=OSGEP PE=1 SV=1	6	5	0	4163100	#DIV/0!	#DIV/0!
Q9BUF5;K7ESM5;K7ES63;K7EL29;K7ESQ3;K7EQT3;K7EJ64;K7ERA8;K7EJZ4;K7EN98;K7EPE5	Tubulin beta-6 chain	TUBB6	>sp|Q9BUF5|TBB6_HUMAN Tubulin beta-6 chain OS=Homo sapiens GN=TUBB6 PE=1 SV=1;>tr|K7ESM5|K7ESM5_HUMAN Tubulin beta-6 chain (Fragment) OS=Homo sapiens GN=TUBB6 PE=1 SV=1	11	12	0	4075600	#DIV/0!	#DIV/0!
O75746;O75746-2;F8W9J0;H0YFB2;B4DGK6	Calcium-binding mitochondrial carrier protein Aralar1	SLC25A12	>sp|O75746|CMC1_HUMAN Calcium-binding mitochondrial carrier protein Aralar1 OS=Homo sapiens GN=SLC25A12 PE=1 SV=2;>sp|O75746-2|CMC1_HUMAN Isoform 2 of Calcium-binding mitochondrial carrier protein Aralar1 OS=Homo sapiens GN=SLC25A12	5	11	0	3888600	#DIV/0!	#DIV/0!
Q9NRH3;P23258;K7EKE5;K7EIS0	Tubulin gamma-2 chain;Tubulin gamma-1 chain;Tubulin gamma chain	TUBG2;TUBG1	>sp|Q9NRH3|TBG2_HUMAN Tubulin gamma-2 chain OS=Homo sapiens GN=TUBG2 PE=1 SV=1;>sp|P23258|TBG1_HUMAN Tubulin gamma-1 chain OS=Homo sapiens GN=TUBG1 PE=1 SV=2;>tr|K7EKE5|K7EKE5_HUMAN Tubulin gamma-1 chain OS=Homo sapiens GN=TUBG1 PE=2 SV=1;>tr|K7EIS0|K7EIS0	4	4	0	3835000	#DIV/0!	#DIV/0!
O60762;Q5QPK2;H0Y368;E9PHH5;Q5QPJ9	Dolichol-phosphate mannosyltransferase	DPM1	>sp|O60762|DPM1_HUMAN Dolichol-phosphate mannosyltransferase subunit 1 OS=Homo sapiens GN=DPM1 PE=1 SV=1;>tr|Q5QPK2|Q5QPK2_HUMAN Dolichol-phosphate mannosyltransferase subunit 1 OS=Homo sapiens GN=DPM1 PE=1 SV=1;>tr|H0Y368|H0Y368_HUMAN Dolichol-phosphate m	5	7	0	3807900	#DIV/0!	#DIV/0!
Q13509;Q13509-2;G3V5W4;G3V2R8;G3V3R4;G3V2N6	Tubulin beta-3 chain	TUBB3	>sp|Q13509|TBB3_HUMAN Tubulin beta-3 chain OS=Homo sapiens GN=TUBB3 PE=1 SV=2;>sp|Q13509-2|TBB3_HUMAN Isoform 2 of Tubulin beta-3 chain OS=Homo sapiens GN=TUBB3	6	17	0	3751400	#DIV/0!	#DIV/0!
Q6P1M0;Q96G53	Long-chain fatty acid transport protein 4	SLC27A4	>sp|Q6P1M0|S27A4_HUMAN Long-chain fatty acid transport protein 4 OS=Homo sapiens GN=SLC27A4 PE=1 SV=1;>tr|Q96G53|Q96G53_HUMAN Long-chain fatty acid transport protein 4 OS=Homo sapiens GN=SLC27A4 PE=2 SV=1	2	5	0	3673600	#DIV/0!	#DIV/0!
Q5T3Q7;Q9H583;Q6P664	HEAT repeat-containing protein 1	HEATR1	>tr|Q5T3Q7|Q5T3Q7_HUMAN HEAT repeat-containing protein 1 OS=Homo sapiens GN=HEATR1 PE=1 SV=1;>sp|Q9H583|HEAT1_HUMAN HEAT repeat-containing protein 1 OS=Homo sapiens GN=HEATR1 PE=1 SV=3	3	10	0	3607600	#DIV/0!	#DIV/0!
Q9UNE7;Q9UNE7-2;H3BTA3;H3BS86;H3BUD0	E3 ubiquitin-protein ligase CHIP	STUB1	>sp|Q9UNE7|CHIP_HUMAN E3 ubiquitin-protein ligase CHIP OS=Homo sapiens GN=STUB1 PE=1 SV=2;>sp|Q9UNE7-2|CHIP_HUMAN Isoform 2 of E3 ubiquitin-protein ligase CHIP OS=Homo sapiens GN=STUB1;>tr|H3BTA3|H3BTA3_HUMAN E3 ubiquitin-protein ligase CHIP (Fragment) OS=	5	6	0	3540400	#DIV/0!	#DIV/0!
Q9BVA1	Tubulin beta-2B chain	TUBB2B	>sp|Q9BVA1|TBB2B_HUMAN Tubulin beta-2B chain OS=Homo sapiens GN=TUBB2B PE=1 SV=1	1	23	0	3515000	#DIV/0!	#DIV/0!
Q5VV42;Q5VV42-2	Threonylcarbamoyladenosine tRNA methylthiotransferase	CDKAL1	>sp|Q5VV42|CDKAL_HUMAN Threonylcarbamoyladenosine tRNA methylthiotransferase OS=Homo sapiens GN=CDKAL1 PE=1 SV=1;>sp|Q5VV42-2|CDKAL_HUMAN Isoform 2 of Threonylcarbamoyladenosine tRNA methylthiotransferase OS=Homo sapiens GN=CDKAL1	2	5	0	3478900	#DIV/0!	#DIV/0!
G3V295;P60900;G3V5Z7;G3V3U4;G3V3I1;P60900-2;G3V4S5;G3V2S7;P60900-3	Proteasome subunit alpha type;Proteasome subunit alpha type-6	PSMA6	>tr|G3V295|G3V295_HUMAN Proteasome subunit alpha type OS=Homo sapiens GN=PSMA6 PE=1 SV=1;>sp|P60900|PSA6_HUMAN Proteasome subunit alpha type-6 OS=Homo sapiens GN=PSMA6 PE=1 SV=1;>tr|G3V5Z7|G3V5Z7_HUMAN Proteasome subunit alpha type OS=Homo sapiens GN=PSMA6	9	4	0	3296100	#DIV/0!	#DIV/0!
Q9Y262-2;Q9Y262;B0QY89;H7C3A0;C9JHP4;C9K0Q7;B0QY90	Eukaryotic translation initiation factor 3 subunit L	EIF3L	>sp|Q9Y262-2|EIF3L_HUMAN Isoform 2 of Eukaryotic translation initiation factor 3 subunit L OS=Homo sapiens GN=EIF3L;>sp|Q9Y262|EIF3L_HUMAN Eukaryotic translation initiation factor 3 subunit L OS=Homo sapiens GN=EIF3L PE=1 SV=1;>tr|B0QY89|B0QY89_HUMAN Eukar	7	2	0	3245900	#DIV/0!	#DIV/0!
Q9Y512;A8MZI2	Sorting and assembly machinery component 50 homolog	SAMM50	>sp|Q9Y512|SAM50_HUMAN Sorting and assembly machinery component 50 homolog OS=Homo sapiens GN=SAMM50 PE=1 SV=3;>tr|A8MZI2|A8MZI2_HUMAN Sorting and assembly machinery component 50 homolog OS=Homo sapiens GN=SAMM50 PE=1 SV=2	2	2	0	3188100	#DIV/0!	#DIV/0!
Q99707;B7ZLW7;B1ANE3;B4DFV0	Methionine synthase	MTR	>sp|Q99707|METH_HUMAN Methionine synthase OS=Homo sapiens GN=MTR PE=1 SV=2;>tr|B7ZLW7|B7ZLW7_HUMAN MTR protein OS=Homo sapiens GN=MTR PE=1 SV=1;>tr|B1ANE3|B1ANE3_HUMAN Methionine synthase (Fragment) OS=Homo sapiens GN=MTR PE=1 SV=1	4	23	0	3166700	#DIV/0!	#DIV/0!
Q9Y4W6;K7EP56;B7Z651;E9PHW9;Q01484-5;Q01484-2;I6L894;Q01484	AFG3-like protein 2	AFG3L2	>sp|Q9Y4W6|AFG32_HUMAN AFG3-like protein 2 OS=Homo sapiens GN=AFG3L2 PE=1 SV=2	8	8	0	3072800	#DIV/0!	#DIV/0!
P28066;P28066-2	Proteasome subunit alpha type-5	PSMA5	>sp|P28066|PSA5_HUMAN Proteasome subunit alpha type-5 OS=Homo sapiens GN=PSMA5 PE=1 SV=3;>sp|P28066-2|PSA5_HUMAN Isoform 2 of Proteasome subunit alpha type-5 OS=Homo sapiens GN=PSMA5	2	3	0	3021100	#DIV/0!	#DIV/0!
Q9NVI1;Q9NVI1-1;Q9NVI1-2;F8W7R3;H3BP78;H3BMG4;Q9NVI1-4;H3BQE2;H3BT54;H3BS60;H3BN35	Fanconi anemia group I protein	FANCI	>sp|Q9NVI1|FANCI_HUMAN Fanconi anemia group I protein OS=Homo sapiens GN=FANCI PE=1 SV=4;>sp|Q9NVI1-1|FANCI_HUMAN Isoform 1 of Fanconi anemia group I protein OS=Homo sapiens GN=FANCI;>sp|Q9NVI1-2|FANCI_HUMAN Isoform 2 of Fanconi anemia group I protein OS=H	11	27	0	3002200	#DIV/0!	#DIV/0!
P18085;C9JPM4;C9JAK5;U3KQF2	ADP-ribosylation factor 4	ARF4	>sp|P18085|ARF4_HUMAN ADP-ribosylation factor 4 OS=Homo sapiens GN=ARF4 PE=1 SV=3;>tr|C9JPM4|C9JPM4_HUMAN ADP-ribosylation factor 4 (Fragment) OS=Homo sapiens GN=ARF4 PE=1 SV=1;>tr|C9JAK5|C9JAK5_HUMAN ADP-ribosylation factor 4 OS=Homo sapiens GN=ARF4 PE=1	4	5	0	2990400	#DIV/0!	#DIV/0!
B7WPF4;Q9UPU5	Ubiquitin carboxyl-terminal hydrolase;Ubiquitin carboxyl-terminal hydrolase 24	USP24	>tr|B7WPF4|B7WPF4_HUMAN Ubiquitin carboxyl-terminal hydrolase OS=Homo sapiens GN=USP24 PE=1 SV=2;>sp|Q9UPU5|UBP24_HUMAN Ubiquitin carboxyl-terminal hydrolase 24 OS=Homo sapiens GN=USP24 PE=1 SV=3	2	10	0	2889000	#DIV/0!	#DIV/0!
Q8WUY1;H0YAR9	Protein THEM6	THEM6	>sp|Q8WUY1|THEM6_HUMAN Protein THEM6 OS=Homo sapiens GN=THEM6 PE=1 SV=2;>tr|H0YAR9|H0YAR9_HUMAN Protein THEM6 (Fragment) OS=Homo sapiens GN=THEM6 PE=1 SV=1	2	4	0	2853000	#DIV/0!	#DIV/0!
P12235;V9GYG0	ADP/ATP translocase 1	SLC25A4	>sp|P12235|ADT1_HUMAN ADP/ATP translocase 1 OS=Homo sapiens GN=SLC25A4 PE=1 SV=4;>tr|V9GYG0|V9GYG0_HUMAN ADP/ATP translocase 1 OS=Homo sapiens GN=SLC25A4 PE=1 SV=1	2	9	0	2850300	#DIV/0!	#DIV/0!
B7Z6M1;F8W8D8;B4DGB4;P13797;H7C4N2;P13796;U3KQI3;B4DI60;Q5TBN3;C9JAM8;Q14651	Plastin-3	PLS3	>tr|B7Z6M1|B7Z6M1_HUMAN Plastin-3 OS=Homo sapiens GN=PLS3 PE=1 SV=1;>tr|F8W8D8|F8W8D8_HUMAN Plastin-3 OS=Homo sapiens GN=PLS3 PE=1 SV=1;>tr|B4DGB4|B4DGB4_HUMAN Plastin-3 OS=Homo sapiens GN=PLS3 PE=1 SV=1;>sp|P13797|PLST_HUMAN Plastin-3 OS=Homo sapiens GN=P	11	6	0	2758000	#DIV/0!	#DIV/0!
Q92973-2;Q92973;Q92973-3;O14787-2;S4R398;O14787;B4DSC0;E7EW37;K7ENW1;K7ESC1	Transportin-1	TNPO1	>sp|Q92973-2|TNPO1_HUMAN Isoform 2 of Transportin-1 OS=Homo sapiens GN=TNPO1;>sp|Q92973|TNPO1_HUMAN Transportin-1 OS=Homo sapiens GN=TNPO1 PE=1 SV=2;>sp|Q92973-3|TNPO1_HUMAN Isoform 3 of Transportin-1 OS=Homo sapiens GN=TNPO1	10	14	0	2645500	#DIV/0!	#DIV/0!
P25788-2;P25788;G3V4X5;G3V3W4;G3V5N4	Proteasome subunit alpha type-3	PSMA3	>sp|P25788-2|PSA3_HUMAN Isoform 2 of Proteasome subunit alpha type-3 OS=Homo sapiens GN=PSMA3;>sp|P25788|PSA3_HUMAN Proteasome subunit alpha type-3 OS=Homo sapiens GN=PSMA3 PE=1 SV=2;>tr|G3V4X5|G3V4X5_HUMAN Proteasome subunit alpha type-3 OS=Homo sapiens G	5	4	0	2603200	#DIV/0!	#DIV/0!
P01857	Ig gamma-1 chain C region	IGHG1	>sp|P01857|IGHG1_HUMAN Ig gamma-1 chain C region OS=Homo sapiens GN=IGHG1 PE=1 SV=1	1	3	0	2581700	#DIV/0!	#DIV/0!
Q9Y277;Q9Y277-2;F5H740;E5RK27;E5RFP6;E5RJN6;E5RHZ6	Voltage-dependent anion-selective channel protein 3	VDAC3	>sp|Q9Y277|VDAC3_HUMAN Voltage-dependent anion-selective channel protein 3 OS=Homo sapiens GN=VDAC3 PE=1 SV=1;>sp|Q9Y277-2|VDAC3_HUMAN Isoform 2 of Voltage-dependent anion-selective channel protein 3 OS=Homo sapiens GN=VDAC3;>tr|F5H740|F5H740_HUMAN Voltage	7	2	0	2528100	#DIV/0!	#DIV/0!
P28074;P28074-3;H0YJM8;P28074-2	Proteasome subunit beta type-5	PSMB5	>sp|P28074|PSB5_HUMAN Proteasome subunit beta type-5 OS=Homo sapiens GN=PSMB5 PE=1 SV=3;>sp|P28074-3|PSB5_HUMAN Isoform 3 of Proteasome subunit beta type-5 OS=Homo sapiens GN=PSMB5	4	4	0	2516300	#DIV/0!	#DIV/0!
O00410;O00410-3;H0Y8C6;B4E0R6;O00410-2;E7ETV3;E7EWK4;E7EX05;E7EQT5;E7EV12;C9JMV5;C9JZD8;C9J875;C9JQT6;E7ESA1;E7ESZ1;E7ETV8;H0Y3V4;C9JXE0;C9JZ53;O60518	Importin-5	IPO5	>sp|O00410|IPO5_HUMAN Importin-5 OS=Homo sapiens GN=IPO5 PE=1 SV=4;>sp|O00410-3|IPO5_HUMAN Isoform 3 of Importin-5 OS=Homo sapiens GN=IPO5;>tr|H0Y8C6|H0Y8C6_HUMAN Importin-5 (Fragment) OS=Homo sapiens GN=IPO5 PE=1 SV=1;>tr|B4E0R6|B4E0R6_HUMAN Importin-5 OS	21	21	0	2479900	#DIV/0!	#DIV/0!
O14925;E9PB91;B1APJ0;Q5SRD1;H0Y6X5;S4R2X5;E7EP42	Mitochondrial import inner membrane translocase subunit Tim23;Putative mitochondrial import inner membrane translocase subunit Tim23B	TIMM23;TIMM23B	>sp|O14925|TIM23_HUMAN Mitochondrial import inner membrane translocase subunit Tim23 OS=Homo sapiens GN=TIMM23 PE=1 SV=1;>tr|E9PB91|E9PB91_HUMAN Mitochondrial import inner membrane translocase subunit Tim23 OS=Homo sapiens GN=TIMM23 PE=2 SV=2;>tr|B1APJ0|B1	7	3	0	2451200	#DIV/0!	#DIV/0!
H7BXI1;A0FGR8-2;A0FGR8;A0FGR8-6;A0FGR8-4;F2Z3K9;A0FGR8-5	Extended synaptotagmin-2	ESYT2	>tr|H7BXI1|H7BXI1_HUMAN Extended synaptotagmin-2 (Fragment) OS=Homo sapiens GN=ESYT2 PE=1 SV=1;>sp|A0FGR8-2|ESYT2_HUMAN Isoform 2 of Extended synaptotagmin-2 OS=Homo sapiens GN=ESYT2;>sp|A0FGR8|ESYT2_HUMAN Extended synaptotagmin-2 OS=Homo sapiens GN=ESYT2	7	10	0	2402500	#DIV/0!	#DIV/0!
E9PC52;Q16576;Q16576-2;H0YEU5;B4DRT0;Q5JP02;H0YCT5;H0YF10;H0YDK2;Q5JP01;Q09028-4;Q09028-3;Q09028-2;Q09028	Histone-binding protein RBBP7;Histone-binding protein RBBP4	RBBP7;RBBP4	>tr|E9PC52|E9PC52_HUMAN Histone-binding protein RBBP7 OS=Homo sapiens GN=RBBP7 PE=1 SV=1;>sp|Q16576|RBBP7_HUMAN Histone-binding protein RBBP7 OS=Homo sapiens GN=RBBP7 PE=1 SV=1;>sp|Q16576-2|RBBP7_HUMAN Isoform 2 of Histone-binding protein RBBP7 OS=Homo sap	14	2	0	2395000	#DIV/0!	#DIV/0!
P08195-2;P08195-3;F5GZS6;P08195;J3KPF3;P08195-4;H0YFS2;H0YFX4;F5H867;F5H0E2;F5GZI0	4F2 cell-surface antigen heavy chain	SLC3A2	>sp|P08195-2|4F2_HUMAN Isoform 2 of 4F2 cell-surface antigen heavy chain OS=Homo sapiens GN=SLC3A2;>sp|P08195-3|4F2_HUMAN Isoform 3 of 4F2 cell-surface antigen heavy chain OS=Homo sapiens GN=SLC3A2;>tr|F5GZS6|F5GZS6_HUMAN 4F2 cell-surface antigen heavy cha	11	5	0	2385600	#DIV/0!	#DIV/0!
P62826;B5MDF5;J3KQE5;H0YFC6;F5H018;B4DV51	GTP-binding nuclear protein Ran	RAN	>sp|P62826|RAN_HUMAN GTP-binding nuclear protein Ran OS=Homo sapiens GN=RAN PE=1 SV=3;>tr|B5MDF5|B5MDF5_HUMAN GTP-binding nuclear protein Ran OS=Homo sapiens GN=RAN PE=1 SV=1;>tr|J3KQE5|J3KQE5_HUMAN GTP-binding nuclear protein Ran (Fragment) OS=Homo sapien	6	4	0	2317300	#DIV/0!	#DIV/0!
P49593;B5MCT7;B7Z2C3;A8MX49	Protein phosphatase 1F	PPM1F	>sp|P49593|PPM1F_HUMAN Protein phosphatase 1F OS=Homo sapiens GN=PPM1F PE=1 SV=3;>tr|B5MCT7|B5MCT7_HUMAN Protein phosphatase 1F OS=Homo sapiens GN=PPM1F PE=1 SV=1;>tr|B7Z2C3|B7Z2C3_HUMAN Protein phosphatase 1F OS=Homo sapiens GN=PPM1F PE=1 SV=1	4	3	0	2278900	#DIV/0!	#DIV/0!
Q6P4A7-3;E9PGB5;Q6P4A7;B1AMV7;Q6P4A7-2	Sideroflexin-4	SFXN4	>sp|Q6P4A7-3|SFXN4_HUMAN Isoform 3 of Sideroflexin-4 OS=Homo sapiens GN=SFXN4;>tr|E9PGB5|E9PGB5_HUMAN Sideroflexin-4 OS=Homo sapiens GN=SFXN4 PE=1 SV=1;>sp|Q6P4A7|SFXN4_HUMAN Sideroflexin-4 OS=Homo sapiens GN=SFXN4 PE=1 SV=1;>tr|B1AMV7|B1AMV7_HUMAN Siderof	5	3	0	2265400	#DIV/0!	#DIV/0!
P00338;P00338-3;P00338-5;P00338-4;P00338-2;F5GXH2;F5GYU2;F5GXY2;F5H5J4;F5H6W8;F5H5G7;F5H155;G3XAP5;F5H245;Q6ZMR3;P07864	L-lactate dehydrogenase A chain	LDHA	>sp|P00338|LDHA_HUMAN L-lactate dehydrogenase A chain OS=Homo sapiens GN=LDHA PE=1 SV=2;>sp|P00338-3|LDHA_HUMAN Isoform 3 of L-lactate dehydrogenase A chain OS=Homo sapiens GN=LDHA;>sp|P00338-5|LDHA_HUMAN Isoform 5 of L-lactate dehydrogenase A chain OS=Hom	16	6	0	2179300	#DIV/0!	#DIV/0!
F8VZJ2;F8W0W4;H0YHX9;Q13765;E9PAV3-2;E9PAV3;F8W1N5;F8VNW4	Nascent polypeptide-associated complex subunit alpha	NACA	>tr|F8VZJ2|F8VZJ2_HUMAN Nascent polypeptide-associated complex subunit alpha, muscle-specific form OS=Homo sapiens GN=NACA PE=1 SV=1;>tr|F8W0W4|F8W0W4_HUMAN Nascent polypeptide-associated complex subunit alpha, muscle-specific form (Fragment) OS=Homo sapie	8	3	0	2009100	#DIV/0!	#DIV/0!
C9J3L8;C9J5W0;P43307;E9PAL7;C9IZQ1;P43307-2;F5H5Y2	Translocon-associated protein subunit alpha	SSR1	>tr|C9J3L8|C9J3L8_HUMAN Translocon-associated protein subunit alpha OS=Homo sapiens GN=SSR1 PE=1 SV=1;>tr|C9J5W0|C9J5W0_HUMAN Translocon-associated protein subunit alpha OS=Homo sapiens GN=SSR1 PE=1 SV=1;>sp|P43307|SSRA_HUMAN Translocon-associated protein	7	3	0	2006400	#DIV/0!	#DIV/0!
E7ETZ4;Q9Y6E2;E9PFD4;C9JF98;F8WDX8;E7EMS9;B5MCE7;Q75MG1;B5MCH7	Basic leucine zipper and W2 domain-containing protein 2	BZW2	>tr|E7ETZ4|E7ETZ4_HUMAN Basic leucine zipper and W2 domain-containing protein 2 (Fragment) OS=Homo sapiens GN=BZW2 PE=1 SV=1;>sp|Q9Y6E2|BZW2_HUMAN Basic leucine zipper and W2 domain-containing protein 2 OS=Homo sapiens GN=BZW2 PE=1 SV=1;>tr|E9PFD4|E9PFD4_H	9	2	0	1865400	#DIV/0!	#DIV/0!
Q15751	Probable E3 ubiquitin-protein ligase HERC1	HERC1	>sp|Q15751|HERC1_HUMAN Probable E3 ubiquitin-protein ligase HERC1 OS=Homo sapiens GN=HERC1 PE=1 SV=2	1	2	0	1861800	#DIV/0!	#DIV/0!
Q13347;Q5TFK1	Eukaryotic translation initiation factor 3 subunit I	EIF3I	>sp|Q13347|EIF3I_HUMAN Eukaryotic translation initiation factor 3 subunit I OS=Homo sapiens GN=EIF3I PE=1 SV=1	2	5	0	1839800	#DIV/0!	#DIV/0!
O95202;O95202-2;O95202-3	LETM1 and EF-hand domain-containing protein 1, mitochondrial	LETM1	>sp|O95202|LETM1_HUMAN LETM1 and EF-hand domain-containing protein 1, mitochondrial OS=Homo sapiens GN=LETM1 PE=1 SV=1	3	5	0	1831800	#DIV/0!	#DIV/0!
B4DN45;P31153	S-adenosylmethionine synthase;S-adenosylmethionine synthase isoform type-2	MAT2A	>tr|B4DN45|B4DN45_HUMAN S-adenosylmethionine synthase OS=Homo sapiens GN=MAT2A PE=1 SV=1;>sp|P31153|METK2_HUMAN S-adenosylmethionine synthase isoform type-2 OS=Homo sapiens GN=MAT2A PE=1 SV=1	2	2	0	1813100	#DIV/0!	#DIV/0!
F8VYH9;F8VTV8;F8VWX7;P11802;F8VYY1;Q96BE9;F8W1L8;F8VXD2;K7ELV5;B4DNF9;F8VZZ0;E5RIU6;F8VZ51;K7EJ83;E7ESI2;Q00535-2;H0YAZ9;P24941-2;Q00535;P06493;P24941;Q00526;Q00534;E7EUK8;G3V5T9;Q96Q40-2;P50750;Q96Q40-4;E5RGN0;Q96Q40-3;O94921-3;Q96Q40-5;Q96Q40;O94921-2;O94921;F5H6Z0;Q07002;Q07002-2;P50750-2;Q00536;Q00536-3;Q07002-3;Q00537-2;Q00537;Q00536-2;J3QSD7;Q9NYV4-3;Q14004-2;Q9NYV4-2;Q9NYV4;Q14004	Cyclin-dependent kinase 4;Cyclin-dependent kinase 5;Cyclin-dependent kinase 1;Cyclin-dependent kinase 2;Cyclin-dependent kinase 3;Cyclin-dependent kinase 6;Cyclin-dependent kinase 9;Cyclin-dependent kinase 15;Cyclin-dependent kinase 14;Cyclin-dependent kinase 18;Cyclin-dependent kinase 16;Cyclin-dependent kinase 17;Cyclin-dependent kinase 12;Cyclin-dependent kinase 13	CDK4;CDK3;CDK1;CDK2;CDK16;CDK5;CDK6;CDK14;CDK9;CDK15;CDK17;CDK18;CDK12;CDK13	>tr|F8VYH9|F8VYH9_HUMAN Cyclin-dependent kinase 4 (Fragment) OS=Homo sapiens GN=CDK4 PE=1 SV=1;>tr|F8VTV8|F8VTV8_HUMAN Cyclin-dependent kinase 4 OS=Homo sapiens GN=CDK4 PE=1 SV=1;>tr|F8VWX7|F8VWX7_HUMAN Cyclin-dependent kinase 4 (Fragment) OS=Homo sapiens	51	2	0	1783100	#DIV/0!	#DIV/0!
B7Z817;Q15392;H7C4B7;F5H0H1	Delta(24)-sterol reductase	DHCR24	>tr|B7Z817|B7Z817_HUMAN Delta(24)-sterol reductase OS=Homo sapiens GN=DHCR24 PE=1 SV=1;>sp|Q15392|DHC24_HUMAN Delta(24)-sterol reductase OS=Homo sapiens GN=DHCR24 PE=1 SV=2;>tr|H7C4B7|H7C4B7_HUMAN Delta(24)-sterol reductase (Fragment) OS=Homo sapiens GN=DH	4	2	0	1744900	#DIV/0!	#DIV/0!
B4DGD5;Q9NVH1-3;Q9NVH1-2;F5H1N1;Q9NVH1;Q9UMU8;B1AK20;Q5TH61	DnaJ homolog subfamily C member 11	DNAJC11	>tr|B4DGD5|B4DGD5_HUMAN DnaJ homolog subfamily C member 11 OS=Homo sapiens GN=DNAJC11 PE=1 SV=1;>sp|Q9NVH1-3|DJC11_HUMAN Isoform 3 of DnaJ homolog subfamily C member 11 OS=Homo sapiens GN=DNAJC11;>sp|Q9NVH1-2|DJC11_HUMAN Isoform 2 of DnaJ homolog subfamily	8	4	0	1699000	#DIV/0!	#DIV/0!
Q92538	Golgi-specific brefeldin A-resistance guanine nucleotide exchange factor 1	GBF1	>sp|Q92538|GBF1_HUMAN Golgi-specific brefeldin A-resistance guanine nucleotide exchange factor 1 OS=Homo sapiens GN=GBF1 PE=1 SV=2	1	6	0	1657300	#DIV/0!	#DIV/0!
Q9UG56-2;Q9UG56;B1AKM8;B1AKM6;H0Y7P7	Phosphatidylserine decarboxylase proenzyme;Phosphatidylserine decarboxylase alpha chain;Phosphatidylserine decarboxylase beta chain	PISD	>sp|Q9UG56-2|PISD_HUMAN Isoform 2 of Phosphatidylserine decarboxylase proenzyme OS=Homo sapiens GN=PISD;>sp|Q9UG56|PISD_HUMAN Phosphatidylserine decarboxylase proenzyme OS=Homo sapiens GN=PISD PE=2 SV=4;>tr|B1AKM8|B1AKM8_HUMAN Phosphatidylserine decarboxyl	5	3	0	1599300	#DIV/0!	#DIV/0!
P28072;I3L3X7	Proteasome subunit beta type-6	PSMB6	>sp|P28072|PSB6_HUMAN Proteasome subunit beta type-6 OS=Homo sapiens GN=PSMB6 PE=1 SV=4;>tr|I3L3X7|I3L3X7_HUMAN Proteasome subunit beta type-6 (Fragment) OS=Homo sapiens GN=PSMB6 PE=1 SV=1	2	2	0	1575500	#DIV/0!	#DIV/0!
Q15758-3;Q15758-2;M0QXM4;Q15758	Neutral amino acid transporter B(0)	SLC1A5	>sp|Q15758-3|AAAT_HUMAN Isoform 3 of Neutral amino acid transporter B(0) OS=Homo sapiens GN=SLC1A5;>sp|Q15758-2|AAAT_HUMAN Isoform 2 of Neutral amino acid transporter B(0) OS=Homo sapiens GN=SLC1A5;>tr|M0QXM4|M0QXM4_HUMAN Neutral amino acid transporter B(0	4	2	0	1504600	#DIV/0!	#DIV/0!
Q9P0J0;B4DF76;J3KN00;B4DEZ3;K7EJE1;E7ENQ6;U3KQP3	NADH dehydrogenase [ubiquinone] 1 alpha subcomplex subunit 13	NDUFA13;YJEFN3	>sp|Q9P0J0|NDUAD_HUMAN NADH dehydrogenase [ubiquinone] 1 alpha subcomplex subunit 13 OS=Homo sapiens GN=NDUFA13 PE=1 SV=3;>tr|B4DF76|B4DF76_HUMAN NADH dehydrogenase [ubiquinone] 1 alpha subcomplex subunit 13 OS=Homo sapiens GN=NDUFA13 PE=1 SV=1;>tr|J3KN00|	7	3	0	1498200	#DIV/0!	#DIV/0!
H0YDU8;P53041;A8MU39	Serine/threonine-protein phosphatase;Serine/threonine-protein phosphatase 5	PPP5C	>tr|H0YDU8|H0YDU8_HUMAN Serine/threonine-protein phosphatase (Fragment) OS=Homo sapiens GN=PPP5C PE=1 SV=1;>sp|P53041|PPP5_HUMAN Serine/threonine-protein phosphatase 5 OS=Homo sapiens GN=PPP5C PE=1 SV=1;>tr|A8MU39|A8MU39_HUMAN Serine/threonine-protein phos	3	3	0	1473700	#DIV/0!	#DIV/0!
Q9HBH5	Retinol dehydrogenase 14	RDH14	>sp|Q9HBH5|RDH14_HUMAN Retinol dehydrogenase 14 OS=Homo sapiens GN=RDH14 PE=1 SV=1	1	2	0	1431700	#DIV/0!	#DIV/0!
G5E9W3;Q9UKF6	Cleavage and polyadenylation specificity factor subunit 3	CPSF3	>tr|G5E9W3|G5E9W3_HUMAN Cleavage and polyadenylation specific factor 3, 73kDa, isoform CRA_b OS=Homo sapiens GN=CPSF3 PE=1 SV=1;>sp|Q9UKF6|CPSF3_HUMAN Cleavage and polyadenylation specificity factor subunit 3 OS=Homo sapiens GN=CPSF3 PE=1 SV=1	2	3	0	1416300	#DIV/0!	#DIV/0!
Q71UM5;H0YMV8;C9JLI6	40S ribosomal protein S27-like;40S ribosomal protein S27	RPS27L	>sp|Q71UM5|RS27L_HUMAN 40S ribosomal protein S27-like OS=Homo sapiens GN=RPS27L PE=1 SV=3;>tr|H0YMV8|H0YMV8_HUMAN 40S ribosomal protein S27 OS=Homo sapiens GN=RPS27L PE=1 SV=1;>tr|C9JLI6|C9JLI6_HUMAN 40S ribosomal protein S27 OS=Homo sapiens GN=RPS27L PE=1	3	5	0	1402500	#DIV/0!	#DIV/0!
Q9Y266	Nuclear migration protein nudC	NUDC	>sp|Q9Y266|NUDC_HUMAN Nuclear migration protein nudC OS=Homo sapiens GN=NUDC PE=1 SV=1	1	2	0	1373000	#DIV/0!	#DIV/0!
Q9HB71-3;Q9HB71	Calcyclin-binding protein	CACYBP	>sp|Q9HB71-3|CYBP_HUMAN Isoform 3 of Calcyclin-binding protein OS=Homo sapiens GN=CACYBP;>sp|Q9HB71|CYBP_HUMAN Calcyclin-binding protein OS=Homo sapiens GN=CACYBP PE=1 SV=2	2	3	0	1355000	#DIV/0!	#DIV/0!
Q9NX63;C9JRZ6;G3V1K1;F8WAR4;F8WD73	Coiled-coil-helix-coiled-coil-helix domain-containing protein 3, mitochondrial	CHCHD3	>sp|Q9NX63|CHCH3_HUMAN Coiled-coil-helix-coiled-coil-helix domain-containing protein 3, mitochondrial OS=Homo sapiens GN=CHCHD3 PE=1 SV=1;>tr|C9JRZ6|C9JRZ6_HUMAN Coiled-coil-helix-coiled-coil-helix domain-containing protein 3, mitochondrial OS=Homo sapiens	5	5	0	1352600	#DIV/0!	#DIV/0!
Q9UJX3-2;Q9UJX3;H0YIX7;H0YIW2	Anaphase-promoting complex subunit 7	ANAPC7	>sp|Q9UJX3-2|APC7_HUMAN Isoform 2 of Anaphase-promoting complex subunit 7 OS=Homo sapiens GN=ANAPC7;>sp|Q9UJX3|APC7_HUMAN Anaphase-promoting complex subunit 7 OS=Homo sapiens GN=ANAPC7 PE=1 SV=4	4	4	0	1336000	#DIV/0!	#DIV/0!
P08240-2;P08240	Signal recognition particle receptor subunit alpha	SRPR	>sp|P08240-2|SRPR_HUMAN Isoform 2 of Signal recognition particle receptor subunit alpha OS=Homo sapiens GN=SRPR;>sp|P08240|SRPR_HUMAN Signal recognition particle receptor subunit alpha OS=Homo sapiens GN=SRPR PE=1 SV=2	2	3	0	1303800	#DIV/0!	#DIV/0!
P52597	Heterogeneous nuclear ribonucleoprotein F;Heterogeneous nuclear ribonucleoprotein F, N-terminally processed	HNRNPF	>sp|P52597|HNRPF_HUMAN Heterogeneous nuclear ribonucleoprotein F OS=Homo sapiens GN=HNRNPF PE=1 SV=3	1	2	0	1269400	#DIV/0!	#DIV/0!
H7C2I6;H7C224;P51617-4;P51617-2;P51617-3;D3YTB5;P51617	Interleukin-1 receptor-associated kinase 1	IRAK1	>tr|H7C2I6|H7C2I6_HUMAN Interleukin-1 receptor-associated kinase 1 (Fragment) OS=Homo sapiens GN=IRAK1 PE=1 SV=1;>tr|H7C224|H7C224_HUMAN Interleukin-1 receptor-associated kinase 1 (Fragment) OS=Homo sapiens GN=IRAK1 PE=1 SV=1;>sp|P51617-4|IRAK1_HUMAN Isofo	7	2	0	1264200	#DIV/0!	#DIV/0!
O15269	Serine palmitoyltransferase 1	SPTLC1	>sp|O15269|SPTC1_HUMAN Serine palmitoyltransferase 1 OS=Homo sapiens GN=SPTLC1 PE=1 SV=1	1	2	0	1254200	#DIV/0!	#DIV/0!
P19387;H3BRR2	DNA-directed RNA polymerase II subunit RPB3	POLR2C	>sp|P19387|RPB3_HUMAN DNA-directed RNA polymerase II subunit RPB3 OS=Homo sapiens GN=POLR2C PE=1 SV=2;>tr|H3BRR2|H3BRR2_HUMAN DNA-directed RNA polymerase II subunit RPB3 OS=Homo sapiens GN=POLR2C PE=1 SV=1	2	3	0	1253800	#DIV/0!	#DIV/0!
Q9Y4R8;H3BRS3;H3BU45	Telomere length regulation protein TEL2 homolog	TELO2	>sp|Q9Y4R8|TELO2_HUMAN Telomere length regulation protein TEL2 homolog OS=Homo sapiens GN=TELO2 PE=1 SV=2;>tr|H3BRS3|H3BRS3_HUMAN Telomere length regulation protein TEL2 homolog OS=Homo sapiens GN=TELO2 PE=1 SV=1	3	13	0	1248600	#DIV/0!	#DIV/0!
P31946-2;P31946;Q4VY20;Q4VY19	14-3-3 protein beta/alpha;14-3-3 protein beta/alpha, N-terminally processed	YWHAB	>sp|P31946-2|1433B_HUMAN Isoform Short of 14-3-3 protein beta/alpha OS=Homo sapiens GN=YWHAB;>sp|P31946|1433B_HUMAN 14-3-3 protein beta/alpha OS=Homo sapiens GN=YWHAB PE=1 SV=3;>tr|Q4VY20|Q4VY20_HUMAN 14-3-3 protein beta/alpha (Fragment) OS=Homo sapiens GN	4	4	0	1224200	#DIV/0!	#DIV/0!
Q9UJ41-2;E9PFK9;Q9UJ41-4;Q9UJ41-3;E7ERJ8;Q9UJ41	Rab5 GDP/GTP exchange factor	RABGEF1;KCTD7	>sp|Q9UJ41-2|RABX5_HUMAN Isoform 2 of Rab5 GDP/GTP exchange factor OS=Homo sapiens GN=RABGEF1;>tr|E9PFK9|E9PFK9_HUMAN Rab5 GDP/GTP exchange factor OS=Homo sapiens GN=RABGEF1 PE=4 SV=1;>sp|Q9UJ41-4|RABX5_HUMAN Isoform 4 of Rab5 GDP/GTP exchange factor OS=Ho	6	2	0	1221000	#DIV/0!	#DIV/0!
Q86Y56;Q86Y56-2;H0Y650;Q86Y56-3;E9PGY2;H7C3B1	HEAT repeat-containing protein 2	HEATR2	>sp|Q86Y56|HEAT2_HUMAN HEAT repeat-containing protein 2 OS=Homo sapiens GN=HEATR2 PE=1 SV=4;>sp|Q86Y56-2|HEAT2_HUMAN Isoform 2 of HEAT repeat-containing protein 2 OS=Homo sapiens GN=HEATR2;>tr|H0Y650|H0Y650_HUMAN HEAT repeat-containing protein 2 (Fragment)	6	15	0	1117400	#DIV/0!	#DIV/0!
P25398	40S ribosomal protein S12	RPS12	>sp|P25398|RS12_HUMAN 40S ribosomal protein S12 OS=Homo sapiens GN=RPS12 PE=1 SV=3	1	2	0	1096300	#DIV/0!	#DIV/0!
P19623;K7ESL0;K7EL89;K7EKM4;K7EQ47	Spermidine synthase	SRM	>sp|P19623|SPEE_HUMAN Spermidine synthase OS=Homo sapiens GN=SRM PE=1 SV=1	5	5	0	1090700	#DIV/0!	#DIV/0!
Q14145;K7EPZ3;K7EJ49;K7EJD8;K7ESE0	Kelch-like ECH-associated protein 1	KEAP1	>sp|Q14145|KEAP1_HUMAN Kelch-like ECH-associated protein 1 OS=Homo sapiens GN=KEAP1 PE=1 SV=2	5	4	0	1076100	#DIV/0!	#DIV/0!
B7Z7Z8;Q13451	Peptidyl-prolyl cis-trans isomerase FKBP5	FKBP5	>tr|B7Z7Z8|B7Z7Z8_HUMAN Peptidyl-prolyl cis-trans isomerase FKBP5 OS=Homo sapiens GN=FKBP5 PE=1 SV=1;>sp|Q13451|FKBP5_HUMAN Peptidyl-prolyl cis-trans isomerase FKBP5 OS=Homo sapiens GN=FKBP5 PE=1 SV=2	2	3	0	1033600	#DIV/0!	#DIV/0!
D6RDG7;S4R2X2;D6RFI0;Q9H9B4;D6RAE9	Sideroflexin-1	SFXN1	>tr|D6RDG7|D6RDG7_HUMAN Sideroflexin-1 (Fragment) OS=Homo sapiens GN=SFXN1 PE=1 SV=1;>tr|S4R2X2|S4R2X2_HUMAN Sideroflexin-1 OS=Homo sapiens GN=SFXN1 PE=1 SV=1;>tr|D6RFI0|D6RFI0_HUMAN Sideroflexin-1 (Fragment) OS=Homo sapiens GN=SFXN1 PE=1 SV=2;>sp|Q9H9B4|S	5	2	0	1001400	#DIV/0!	#DIV/0!
Q16531;F5GY55;F5H775;F5H581;B4DG00;F5H6C5;F5H238;F5GWI0;F5H2L3;F5H0Y5;F5H4N9;F5GYG8;F5GZY8;F5H7A0;F8WF81;F5H198;F5GZ34	DNA damage-binding protein 1	DDB1	>sp|Q16531|DDB1_HUMAN DNA damage-binding protein 1 OS=Homo sapiens GN=DDB1 PE=1 SV=1;>tr|F5GY55|F5GY55_HUMAN Uncharacterized protein OS=Homo sapiens GN=DDB1 PE=1 SV=1	17	16	0	990230	#DIV/0!	#DIV/0!
E9PK54		HSPA8	>tr|E9PK54|E9PK54_HUMAN Heat shock cognate 71 kDa protein (Fragment) OS=Homo sapiens GN=HSPA8 PE=1 SV=2	1	14	0	981210	#DIV/0!	#DIV/0!
Q9P0J7	E3 ubiquitin-protein ligase KCMF1	KCMF1	>sp|Q9P0J7|KCMF1_HUMAN E3 ubiquitin-protein ligase KCMF1 OS=Homo sapiens GN=KCMF1 PE=1 SV=2	1	2	0	980790	#DIV/0!	#DIV/0!
Q5JUX0	Spindlin-3	SPIN3	>sp|Q5JUX0|SPIN3_HUMAN Spindlin-3 OS=Homo sapiens GN=SPIN3 PE=1 SV=1	1	5	0	976430	#DIV/0!	#DIV/0!
P60468;S4R3B5	Protein transport protein Sec61 subunit beta	SEC61B	>sp|P60468|SC61B_HUMAN Protein transport protein Sec61 subunit beta OS=Homo sapiens GN=SEC61B PE=1 SV=2;>tr|S4R3B5|S4R3B5_HUMAN Protein transport protein Sec61 subunit beta OS=Homo sapiens GN=SEC61B PE=1 SV=1	2	2	0	969920	#DIV/0!	#DIV/0!
H0YMB1;Q96TC7-2;Q96TC7	Regulator of microtubule dynamics protein 3	RMDN3	>tr|H0YMB1|H0YMB1_HUMAN Regulator of microtubule dynamics protein 3 (Fragment) OS=Homo sapiens GN=RMDN3 PE=1 SV=1;>sp|Q96TC7-2|RMD3_HUMAN Isoform 2 of Regulator of microtubule dynamics protein 3 OS=Homo sapiens GN=RMDN3;>sp|Q96TC7|RMD3_HUMAN Regulator of m	3	2	0	937970	#DIV/0!	#DIV/0!
E9PID8;P33240-2;P33240;E7EWR4;Q9H0L4	Cleavage stimulation factor subunit 2;Cleavage stimulation factor subunit 2 tau variant	CSTF2;CSTF2T	>tr|E9PID8|E9PID8_HUMAN Cleavage stimulation factor subunit 2 OS=Homo sapiens GN=CSTF2 PE=1 SV=1;>sp|P33240-2|CSTF2_HUMAN Isoform 2 of Cleavage stimulation factor subunit 2 OS=Homo sapiens GN=CSTF2;>sp|P33240|CSTF2_HUMAN Cleavage stimulation factor subunit	5	2	0	919840	#DIV/0!	#DIV/0!
Q8NEY8-9;Q8NEY8-8;Q8NEY8-2;F8W0Q9;Q8NEY8;F8VXV7;F8VRK2;F8VPY7;F8VWU8;F8WF16;Q8NEY8-6;B7Z8L1;F8W6A0;Q8NEY8-3	Periphilin-1	PPHLN1	>sp|Q8NEY8-9|PPHLN_HUMAN Isoform 9 of Periphilin-1 OS=Homo sapiens GN=PPHLN1;>sp|Q8NEY8-8|PPHLN_HUMAN Isoform 8 of Periphilin-1 OS=Homo sapiens GN=PPHLN1;>sp|Q8NEY8-2|PPHLN_HUMAN Isoform 2 of Periphilin-1 OS=Homo sapiens GN=PPHLN1;>tr|F8W0Q9|F8W0Q9_HUMAN P	14	2	0	916900	#DIV/0!	#DIV/0!
P30050;P30050-2	60S ribosomal protein L12	RPL12	>sp|P30050|RL12_HUMAN 60S ribosomal protein L12 OS=Homo sapiens GN=RPL12 PE=1 SV=1;>sp|P30050-2|RL12_HUMAN Isoform 2 of 60S ribosomal protein L12 OS=Homo sapiens GN=RPL12	2	2	0	903720	#DIV/0!	#DIV/0!
Q9Y6D6;E5RIF2;E5RHL7	Brefeldin A-inhibited guanine nucleotide-exchange protein 1	ARFGEF1	>sp|Q9Y6D6|BIG1_HUMAN Brefeldin A-inhibited guanine nucleotide-exchange protein 1 OS=Homo sapiens GN=ARFGEF1 PE=1 SV=2;>tr|E5RIF2|E5RIF2_HUMAN Brefeldin A-inhibited guanine nucleotide-exchange protein 1 OS=Homo sapiens GN=ARFGEF1 PE=1 SV=1	3	6	0	883750	#DIV/0!	#DIV/0!
Q9UN37;I3L4J1	Vacuolar protein sorting-associated protein 4A	VPS4A	>sp|Q9UN37|VPS4A_HUMAN Vacuolar protein sorting-associated protein 4A OS=Homo sapiens GN=VPS4A PE=1 SV=1	2	3	0	868830	#DIV/0!	#DIV/0!
P62701;C9JEH7;P22090	40S ribosomal protein S4, X isoform;40S ribosomal protein S4, Y isoform 1	RPS4X;RPS4Y1	>sp|P62701|RS4X_HUMAN 40S ribosomal protein S4, X isoform OS=Homo sapiens GN=RPS4X PE=1 SV=2;>tr|C9JEH7|C9JEH7_HUMAN 40S ribosomal protein S4, Y isoform 1 (Fragment) OS=Homo sapiens GN=RPS4Y1 PE=1 SV=1;>sp|P22090|RS4Y1_HUMAN 40S ribosomal protein S4, Y iso	3	2	0	850840	#DIV/0!	#DIV/0!
P61981	14-3-3 protein gamma;14-3-3 protein gamma, N-terminally processed	YWHAG	>sp|P61981|1433G_HUMAN 14-3-3 protein gamma OS=Homo sapiens GN=YWHAG PE=1 SV=2	1	4	0	823730	#DIV/0!	#DIV/0!
Q9H5Q4	Dimethyladenosine transferase 2, mitochondrial	TFB2M	>sp|Q9H5Q4|TFB2M_HUMAN Dimethyladenosine transferase 2, mitochondrial OS=Homo sapiens GN=TFB2M PE=1 SV=1	1	2	0	822930	#DIV/0!	#DIV/0!
Q9UQE7	Structural maintenance of chromosomes protein 3	SMC3	>sp|Q9UQE7|SMC3_HUMAN Structural maintenance of chromosomes protein 3 OS=Homo sapiens GN=SMC3 PE=1 SV=2	1	19	0	811450	#DIV/0!	#DIV/0!
Q15054-3;Q15054-2;Q15054;E9PM91;E9PNC0;E9PRK3	DNA polymerase delta subunit 3	POLD3	>sp|Q15054-3|DPOD3_HUMAN Isoform 3 of DNA polymerase delta subunit 3 OS=Homo sapiens GN=POLD3;>sp|Q15054-2|DPOD3_HUMAN Isoform 2 of DNA polymerase delta subunit 3 OS=Homo sapiens GN=POLD3;>sp|Q15054|DPOD3_HUMAN DNA polymerase delta subunit 3 OS=Homo sapien	6	3	0	808900	#DIV/0!	#DIV/0!
O43592;F8WDU6;F5GZM3;F5GYW6	Exportin-T	XPOT	>sp|O43592|XPOT_HUMAN Exportin-T OS=Homo sapiens GN=XPOT PE=1 SV=2	4	11	0	793710	#DIV/0!	#DIV/0!
Q9UHD9;Q9UMX0-2;Q9UMX0	Ubiquilin-2;Ubiquilin-1	UBQLN2;UBQLN1	>sp|Q9UHD9|UBQL2_HUMAN Ubiquilin-2 OS=Homo sapiens GN=UBQLN2 PE=1 SV=2;>sp|Q9UMX0-2|UBQL1_HUMAN Isoform 2 of Ubiquilin-1 OS=Homo sapiens GN=UBQLN1;>sp|Q9UMX0|UBQL1_HUMAN Ubiquilin-1 OS=Homo sapiens GN=UBQLN1 PE=1 SV=2	3	2	0	785430	#DIV/0!	#DIV/0!
Q9UKA4	A-kinase anchor protein 11	AKAP11	>sp|Q9UKA4|AKA11_HUMAN A-kinase anchor protein 11 OS=Homo sapiens GN=AKAP11 PE=1 SV=1	1	4	0	777630	#DIV/0!	#DIV/0!
Q9NVH0-2;Q9NVH0;C9JLF4	Exonuclease 3-5 domain-containing protein 2	EXD2	>sp|Q9NVH0-2|EXD2_HUMAN Isoform 2 of Exonuclease 3-5 domain-containing protein 2 OS=Homo sapiens GN=EXD2;>sp|Q9NVH0|EXD2_HUMAN Exonuclease 3-5 domain-containing protein 2 OS=Homo sapiens GN=EXD2 PE=1 SV=2;>tr|C9JLF4|C9JLF4_HUMAN Exonuclease 3-5 domai	3	2	0	747550	#DIV/0!	#DIV/0!
P07195;A8MW50;F5H793;C9J7H8	L-lactate dehydrogenase B chain;L-lactate dehydrogenase	LDHB	>sp|P07195|LDHB_HUMAN L-lactate dehydrogenase B chain OS=Homo sapiens GN=LDHB PE=1 SV=2;>tr|A8MW50|A8MW50_HUMAN L-lactate dehydrogenase (Fragment) OS=Homo sapiens GN=LDHB PE=1 SV=1	4	4	0	737860	#DIV/0!	#DIV/0!
B4DWW1;P40616;F8VYN9;B4DZG7;F8VP99;F8VP63	ADP-ribosylation factor-like protein 1	ARL1	>tr|B4DWW1|B4DWW1_HUMAN ADP-ribosylation factor-like protein 1 OS=Homo sapiens GN=ARL1 PE=1 SV=1;>sp|P40616|ARL1_HUMAN ADP-ribosylation factor-like protein 1 OS=Homo sapiens GN=ARL1 PE=1 SV=1;>tr|F8VYN9|F8VYN9_HUMAN ADP-ribosylation factor-like protein 1 O	6	3	0	728980	#DIV/0!	#DIV/0!
Q9BSJ8;Q9BSJ8-2;F8VZB1	Extended synaptotagmin-1	ESYT1	>sp|Q9BSJ8|ESYT1_HUMAN Extended synaptotagmin-1 OS=Homo sapiens GN=ESYT1 PE=1 SV=1;>sp|Q9BSJ8-2|ESYT1_HUMAN Isoform 2 of Extended synaptotagmin-1 OS=Homo sapiens GN=ESYT1	3	9	0	716390	#DIV/0!	#DIV/0!
E9PB90;P52789	Hexokinase-2	HK2	>tr|E9PB90|E9PB90_HUMAN Hexokinase-2 OS=Homo sapiens GN=HK2 PE=1 SV=1;>sp|P52789|HXK2_HUMAN Hexokinase-2 OS=Homo sapiens GN=HK2 PE=1 SV=2	2	7	0	715400	#DIV/0!	#DIV/0!
O95373;E9PLJ0	Importin-7	IPO7	>sp|O95373|IPO7_HUMAN Importin-7 OS=Homo sapiens GN=IPO7 PE=1 SV=1	2	9	0	700530	#DIV/0!	#DIV/0!
Q9Y5A9-2;Q9Y5A9;S4R3V3	YTH domain family protein 2	YTHDF2	>sp|Q9Y5A9-2|YTHD2_HUMAN Isoform 2 of YTH domain-containing family protein 2 OS=Homo sapiens GN=YTHDF2;>sp|Q9Y5A9|YTHD2_HUMAN YTH domain-containing family protein 2 OS=Homo sapiens GN=YTHDF2 PE=1 SV=2;>tr|S4R3V3|S4R3V3_HUMAN YTH domain-containing family pr	3	2	0	686870	#DIV/0!	#DIV/0!
Q8N5K1;I3L1N9;D6RCF4	CDGSH iron-sulfur domain-containing protein 2	CISD2	>sp|Q8N5K1|CISD2_HUMAN CDGSH iron-sulfur domain-containing protein 2 OS=Homo sapiens GN=CISD2 PE=1 SV=1;>tr|I3L1N9|I3L1N9_HUMAN CDGSH iron-sulfur domain-containing protein 2 OS=Homo sapiens GN=CISD2 PE=1 SV=1;>tr|D6RCF4|D6RCF4_HUMAN CDGSH iron-sulfur domai	3	2	0	679380	#DIV/0!	#DIV/0!
Q15021;F5GZJ1;E7EN77;F5H431;F5GZK7;REV__Q02790	Condensin complex subunit 1	NCAPD2	>sp|Q15021|CND1_HUMAN Condensin complex subunit 1 OS=Homo sapiens GN=NCAPD2 PE=1 SV=3;>tr|F5GZJ1|F5GZJ1_HUMAN Condensin complex subunit 1 OS=Homo sapiens GN=NCAPD2 PE=1 SV=1;>tr|E7EN77|E7EN77_HUMAN Condensin complex subunit 1 (Fragment) OS=Homo sapiens GN=	6	11	0	661130	#DIV/0!	#DIV/0!
F5H1D6;Q07864;F5H7H6;F5H3W5	DNA polymerase;DNA polymerase epsilon catalytic subunit A	POLE	>tr|F5H1D6|F5H1D6_HUMAN DNA polymerase OS=Homo sapiens GN=POLE PE=1 SV=1;>sp|Q07864|DPOE1_HUMAN DNA polymerase epsilon catalytic subunit A OS=Homo sapiens GN=POLE PE=1 SV=5;>tr|F5H7H6|F5H7H6_HUMAN DNA polymerase (Fragment) OS=Homo sapiens GN=POLE PE=1 SV=2	4	5	0	658420	#DIV/0!	#DIV/0!
Q6S8J3;A5A3E0;P0CG38;P0CG39;Q495V5;Q6S8J3-3;F8W967;Q6S5H4-3;D7UEQ8;Q6S8J3-2;A6NC16;Q6S8J7-2;Q6S5H5-2;F8W858;Q6S8J7;Q6S5H5;A6NI47;B2RU33;Q6S5H4-2;H3BUK9;Q6S545;Q6S5H4	POTE ankyrin domain family member E;POTE ankyrin domain family member F;POTE ankyrin domain family member I;POTE ankyrin domain family member J	POTEE;POTEF;POTEI;POTEJ	>sp|Q6S8J3|POTEE_HUMAN POTE ankyrin domain family member E OS=Homo sapiens GN=POTEE PE=1 SV=3;>sp|A5A3E0|POTEF_HUMAN POTE ankyrin domain family member F OS=Homo sapiens GN=POTEF PE=1 SV=2;>sp|P0CG38|POTEI_HUMAN POTE ankyrin domain family member I OS=Homo s	22	7	0	636580	#DIV/0!	#DIV/0!
O14735-3;O14735;B3KY94;H3BUR9	CDP-diacylglycerol--inositol 3-phosphatidyltransferase	CDIPT	>sp|O14735-3|CDIPT_HUMAN Isoform 3 of CDP-diacylglycerol--inositol 3-phosphatidyltransferase OS=Homo sapiens GN=CDIPT;>sp|O14735|CDIPT_HUMAN CDP-diacylglycerol--inositol 3-phosphatidyltransferase OS=Homo sapiens GN=CDIPT PE=1 SV=1;>tr|B3KY94|B3KY94_HUMAN C	4	2	0	618300	#DIV/0!	#DIV/0!
O00186	Syntaxin-binding protein 3	STXBP3	>sp|O00186|STXB3_HUMAN Syntaxin-binding protein 3 OS=Homo sapiens GN=STXBP3 PE=1 SV=2	1	3	0	615030	#DIV/0!	#DIV/0!
B4E1Q4;O14730-2;O14730;J3QQL5	Serine/threonine-protein kinase RIO3	RIOK3	>tr|B4E1Q4|B4E1Q4_HUMAN Serine/threonine-protein kinase RIO3 OS=Homo sapiens GN=RIOK3 PE=1 SV=1;>sp|O14730-2|RIOK3_HUMAN Isoform 2 of Serine/threonine-protein kinase RIO3 OS=Homo sapiens GN=RIOK3;>sp|O14730|RIOK3_HUMAN Serine/threonine-protein kinase RIO3	4	2	0	609490	#DIV/0!	#DIV/0!
O14818-2;O14818;H0Y586;Q8TAA3-2;Q8TAA3-5;Q8TAA3	Proteasome subunit alpha type-7	PSMA7	>sp|O14818-2|PSA7_HUMAN Isoform 2 of Proteasome subunit alpha type-7 OS=Homo sapiens GN=PSMA7;>sp|O14818|PSA7_HUMAN Proteasome subunit alpha type-7 OS=Homo sapiens GN=PSMA7 PE=1 SV=1;>tr|H0Y586|H0Y586_HUMAN Proteasome subunit alpha type-7 (Fragment) OS=Hom	6	3	0	581750	#DIV/0!	#DIV/0!
P53621;P53621-2	Coatomer subunit alpha;Xenin;Proxenin	COPA	>sp|P53621|COPA_HUMAN Coatomer subunit alpha OS=Homo sapiens GN=COPA PE=1 SV=2;>sp|P53621-2|COPA_HUMAN Isoform 2 of Coatomer subunit alpha OS=Homo sapiens GN=COPA	2	12	0	568560	#DIV/0!	#DIV/0!
Q9NXW2;J3KPS0;V9GYN7;Q9NXW2-2	DnaJ homolog subfamily B member 12	DNAJB12	>sp|Q9NXW2|DJB12_HUMAN DnaJ homolog subfamily B member 12 OS=Homo sapiens GN=DNAJB12 PE=1 SV=4;>tr|J3KPS0|J3KPS0_HUMAN DnaJ (Hsp40) homolog, subfamily B, member 12, isoform CRA_c OS=Homo sapiens GN=DNAJB12 PE=1 SV=1;>tr|V9GYN7|V9GYN7_HUMAN DnaJ homolog sub	4	2	0	530180	#DIV/0!	#DIV/0!
F6UJC5;F6WLT2;O00148-2;B4DP52;Q5STU3;O00148;Q13838;Q13838-2;F8VQ10;H0YCC6;H0Y400;F6S4E6;F6TRA5;B4DIJ6;K7EQN7;B1Q2N1	ATP-dependent RNA helicase DDX39A;Spliceosome RNA helicase DDX39B	DDX39B;DDX39A;DDX39	>tr|F6UJC5|F6UJC5_HUMAN Spliceosome RNA helicase DDX39B (Fragment) OS=Homo sapiens GN=DDX39B PE=1 SV=1;>tr|F6WLT2|F6WLT2_HUMAN Spliceosome RNA helicase DDX39B (Fragment) OS=Homo sapiens GN=DDX39B PE=1 SV=1;>sp|O00148-2|DX39A_HUMAN Isoform 2 of ATP-dependen	16	2	0	519160	#DIV/0!	#DIV/0!
O95347-2;O95347;Q5T821	Structural maintenance of chromosomes protein 2	SMC2	>sp|O95347-2|SMC2_HUMAN Isoform 2 of Structural maintenance of chromosomes protein 2 OS=Homo sapiens GN=SMC2;>sp|O95347|SMC2_HUMAN Structural maintenance of chromosomes protein 2 OS=Homo sapiens GN=SMC2 PE=1 SV=2	3	10	0	507160	#DIV/0!	#DIV/0!
F5GWX5;Q14839;Q14839-2;K7EMY3;Q8TDI0;Q12873-2;Q12873;Q12873-3;Q5TG85;F2Z2R5	Chromodomain-helicase-DNA-binding protein 4;Chromodomain-helicase-DNA-binding protein 5;Chromodomain-helicase-DNA-binding protein 3	CHD4;CHD5;CHD3	>tr|F5GWX5|F5GWX5_HUMAN Chromodomain-helicase-DNA-binding protein 4 OS=Homo sapiens GN=CHD4 PE=1 SV=1;>sp|Q14839|CHD4_HUMAN Chromodomain-helicase-DNA-binding protein 4 OS=Homo sapiens GN=CHD4 PE=1 SV=2;>sp|Q14839-2|CHD4_HUMAN Isoform 2 of Chromodomain-heli	10	3	0	504060	#DIV/0!	#DIV/0!
P51571	Translocon-associated protein subunit delta	SSR4	>sp|P51571|SSRD_HUMAN Translocon-associated protein subunit delta OS=Homo sapiens GN=SSR4 PE=1 SV=1	1	2	0	499280	#DIV/0!	#DIV/0!
O14981	TATA-binding protein-associated factor 172	BTAF1	>sp|O14981|BTAF1_HUMAN TATA-binding protein-associated factor 172 OS=Homo sapiens GN=BTAF1 PE=1 SV=2	1	3	0	493060	#DIV/0!	#DIV/0!
Q7L8L6	FAST kinase domain-containing protein 5	FASTKD5	>sp|Q7L8L6|FAKD5_HUMAN FAST kinase domain-containing protein 5 OS=Homo sapiens GN=FASTKD5 PE=1 SV=1	1	3	0	464450	#DIV/0!	#DIV/0!
H7C235;H7C0W5;Q9NXE4-9;B4DWK7;Q9NXE4-7;Q9NXE4-8;G8JLC4;Q9NXE4-3;H7C1Q6;Q9NXE4-6;Q9NXE4-2;Q9NXE4;H7BXF4;Q9NXE4-4;H7C2J2;Q9NXE4-5	Sphingomyelin phosphodiesterase 4	SMPD4	>tr|H7C235|H7C235_HUMAN Sphingomyelin phosphodiesterase 4 (Fragment) OS=Homo sapiens GN=SMPD4 PE=1 SV=1;>tr|H7C0W5|H7C0W5_HUMAN Sphingomyelin phosphodiesterase 4 (Fragment) OS=Homo sapiens GN=SMPD4 PE=1 SV=1;>sp|Q9NXE4-9|NSMA3_HUMAN Isoform 9 of Sphingomye	16	2	0	436490	#DIV/0!	#DIV/0!
Q5JUV4;P49902;S4R3E7;S4R3A6;H0YHR8;P49902-2	Cytosolic purine 5-nucleotidase	NT5C2	>tr|Q5JUV4|Q5JUV4_HUMAN Cytosolic purine 5-nucleotidase (Fragment) OS=Homo sapiens GN=NT5C2 PE=1 SV=1;>sp|P49902|5NTC_HUMAN Cytosolic purine 5-nucleotidase OS=Homo sapiens GN=NT5C2 PE=1 SV=1;>tr|S4R3E7|S4R3E7_HUMAN Cytosolic purine 5-nucleotidase OS=Hom	6	2	0	415220	#DIV/0!	#DIV/0!
Q9BXW9-2;Q9BXW9;Q9BXW9-3;Q9BXW9-4;H7BZJ7	Fanconi anemia group D2 protein	FANCD2	>sp|Q9BXW9-2|FACD2_HUMAN Isoform 2 of Fanconi anemia group D2 protein OS=Homo sapiens GN=FANCD2;>sp|Q9BXW9|FACD2_HUMAN Fanconi anemia group D2 protein OS=Homo sapiens GN=FANCD2 PE=1 SV=1;>sp|Q9BXW9-3|FACD2_HUMAN Isoform 3 of Fanconi anemia group D2 protein	5	9	0	415110	#DIV/0!	#DIV/0!
P49588;H3BPK7	Alanine--tRNA ligase, cytoplasmic	AARS	>sp|P49588|SYAC_HUMAN Alanine--tRNA ligase, cytoplasmic OS=Homo sapiens GN=AARS PE=1 SV=2	2	9	0	413470	#DIV/0!	#DIV/0!
P42356;J3KN10;P42356-2	Phosphatidylinositol 4-kinase alpha	PI4KA	>sp|P42356|PI4KA_HUMAN Phosphatidylinositol 4-kinase alpha OS=Homo sapiens GN=PI4KA PE=1 SV=3;>tr|J3KN10|J3KN10_HUMAN Phosphatidylinositol 4-kinase alpha OS=Homo sapiens GN=PI4KA PE=1 SV=1	3	4	0	408220	#DIV/0!	#DIV/0!
Q5T160;H0Y450	Probable arginine--tRNA ligase, mitochondrial	RARS2	>sp|Q5T160|SYRM_HUMAN Probable arginine--tRNA ligase, mitochondrial OS=Homo sapiens GN=RARS2 PE=1 SV=1;>tr|H0Y450|H0Y450_HUMAN Probable arginine--tRNA ligase, mitochondrial (Fragment) OS=Homo sapiens GN=RARS2 PE=1 SV=1	2	2	0	401610	#DIV/0!	#DIV/0!
O75419-2;O75419;O75419-3	Cell division control protein 45 homolog	CDC45	>sp|O75419-2|CDC45_HUMAN Isoform 2 of Cell division control protein 45 homolog OS=Homo sapiens GN=CDC45;>sp|O75419|CDC45_HUMAN Cell division control protein 45 homolog OS=Homo sapiens GN=CDC45 PE=1 SV=1;>sp|O75419-3|CDC45_HUMAN Isoform 3 of Cell division c	3	2	0	398790	#DIV/0!	#DIV/0!
P05198;H0YJS4;G3V4T5	Eukaryotic translation initiation factor 2 subunit 1	EIF2S1	>sp|P05198|IF2A_HUMAN Eukaryotic translation initiation factor 2 subunit 1 OS=Homo sapiens GN=EIF2S1 PE=1 SV=3;>tr|H0YJS4|H0YJS4_HUMAN Eukaryotic translation initiation factor 2 subunit 1 (Fragment) OS=Homo sapiens GN=EIF2S1 PE=1 SV=1;>tr|G3V4T5|G3V4T5_HUM	3	2	0	392570	#DIV/0!	#DIV/0!
K7ES11;Q9C0C9	Ubiquitin-conjugating enzyme E2 O	UBE2O	>tr|K7ES11|K7ES11_HUMAN Ubiquitin-conjugating enzyme E2 O (Fragment) OS=Homo sapiens GN=UBE2O PE=1 SV=1;>sp|Q9C0C9|UBE2O_HUMAN Ubiquitin-conjugating enzyme E2 O OS=Homo sapiens GN=UBE2O PE=1 SV=3	2	2	0	390220	#DIV/0!	#DIV/0!
E9PN17;O75964	ATP synthase subunit g, mitochondrial	ATP5L	>tr|E9PN17|E9PN17_HUMAN ATP synthase subunit g, mitochondrial OS=Homo sapiens GN=ATP5L PE=1 SV=1;>sp|O75964|ATP5L_HUMAN ATP synthase subunit g, mitochondrial OS=Homo sapiens GN=ATP5L PE=1 SV=3	2	2	0	382650	#DIV/0!	#DIV/0!
H7C3T4;Q13162	Peroxiredoxin-4	PRDX4	>tr|H7C3T4|H7C3T4_HUMAN Peroxiredoxin-4 (Fragment) OS=Homo sapiens GN=PRDX4 PE=1 SV=1;>sp|Q13162|PRDX4_HUMAN Peroxiredoxin-4 OS=Homo sapiens GN=PRDX4 PE=1 SV=1	2	2	0	375910	#DIV/0!	#DIV/0!
Q12789-3;Q12789;H3BRD0	General transcription factor 3C polypeptide 1	GTF3C1	>sp|Q12789-3|TF3C1_HUMAN Isoform 2 of General transcription factor 3C polypeptide 1 OS=Homo sapiens GN=GTF3C1;>sp|Q12789|TF3C1_HUMAN General transcription factor 3C polypeptide 1 OS=Homo sapiens GN=GTF3C1 PE=1 SV=4;>tr|H3BRD0|H3BRD0_HUMAN General transcrip	3	4	0	348940	#DIV/0!	#DIV/0!
E7EX73;E9PGM1;E7EUU4;Q04637-8;Q04637-7;C9K073;C9J2Z7		EIF4G1	>tr|E7EX73|E7EX73_HUMAN Eukaryotic translation initiation factor 4 gamma 1 OS=Homo sapiens GN=EIF4G1 PE=1 SV=1;>tr|E9PGM1|E9PGM1_HUMAN Eukaryotic translation initiation factor 4 gamma 1 OS=Homo sapiens GN=EIF4G1 PE=1 SV=1;>tr|E7EUU4|E7EUU4_HUMAN Eukaryotic	7	30	0	343290	#DIV/0!	#DIV/0!
Q9Y6D5	Brefeldin A-inhibited guanine nucleotide-exchange protein 2	ARFGEF2	>sp|Q9Y6D5|BIG2_HUMAN Brefeldin A-inhibited guanine nucleotide-exchange protein 2 OS=Homo sapiens GN=ARFGEF2 PE=1 SV=3	1	5	0	339160	#DIV/0!	#DIV/0!
Q9UIA9;E7ESC6;E9PEN8;H0YBE1	Exportin-7	XPO7	>sp|Q9UIA9|XPO7_HUMAN Exportin-7 OS=Homo sapiens GN=XPO7 PE=1 SV=3;>tr|E7ESC6|E7ESC6_HUMAN Exportin-7 OS=Homo sapiens GN=XPO7 PE=1 SV=1;>tr|E9PEN8|E9PEN8_HUMAN Exportin-7 OS=Homo sapiens GN=XPO7 PE=1 SV=1	4	9	0	329220	#DIV/0!	#DIV/0!
E9PFH4;Q9Y5L0-3;Q9Y5L0;Q9Y5L0-5;Q9Y5L0-1;C9J7E5	Transportin-3	TNPO3	>tr|E9PFH4|E9PFH4_HUMAN Transportin-3 OS=Homo sapiens GN=TNPO3 PE=1 SV=1;>sp|Q9Y5L0-3|TNPO3_HUMAN Isoform 3 of Transportin-3 OS=Homo sapiens GN=TNPO3;>sp|Q9Y5L0|TNPO3_HUMAN Transportin-3 OS=Homo sapiens GN=TNPO3 PE=1 SV=3;>sp|Q9Y5L0-5|TNPO3_HUMAN Isoform 4	6	5	0	326100	#DIV/0!	#DIV/0!
P01040;C9J0E4	Cystatin-A	CSTA	>sp|P01040|CYTA_HUMAN Cystatin-A OS=Homo sapiens GN=CSTA PE=1 SV=1;>tr|C9J0E4|C9J0E4_HUMAN Cystatin-A OS=Homo sapiens GN=CSTA PE=1 SV=1	2	4	0	325420	#DIV/0!	#DIV/0!
Q8IWZ3;Q8IWZ3-4;Q8IWZ3-6;Q8IWZ3-5;Q8IWZ3-2;O75179-5;F6WFL0;H0Y7Y3;H0Y785;H0Y472;O75179-3;H0Y4P6;E9PDP5;O75179-4;O75179-6;H0YM23;O75179-7;O75179-2;O75179	Ankyrin repeat and KH domain-containing protein 1;Ankyrin repeat domain-containing protein 17	ANKHD1;ANKRD17	>sp|Q8IWZ3|ANKH1_HUMAN Ankyrin repeat and KH domain-containing protein 1 OS=Homo sapiens GN=ANKHD1 PE=1 SV=1;>sp|Q8IWZ3-4|ANKH1_HUMAN Isoform 4 of Ankyrin repeat and KH domain-containing protein 1 OS=Homo sapiens GN=ANKHD1;>sp|Q8IWZ3-6|ANKH1_HUMAN Isoform	19	2	0	307420	#DIV/0!	#DIV/0!
Q13315;E9PIN0	Serine-protein kinase ATM	ATM	>sp|Q13315|ATM_HUMAN Serine-protein kinase ATM OS=Homo sapiens GN=ATM PE=1 SV=4	2	3	0	307060	#DIV/0!	#DIV/0!
O15067;F5GWT9;J3KTQ5;J3KT98;J3QSG0;J3QSH6;H0YGH1	Phosphoribosylformylglycinamidine synthase	PFAS	>sp|O15067|PUR4_HUMAN Phosphoribosylformylglycinamidine synthase OS=Homo sapiens GN=PFAS PE=1 SV=4;>tr|F5GWT9|F5GWT9_HUMAN Phosphoribosylformylglycinamidine synthase OS=Homo sapiens GN=PFAS PE=1 SV=1	7	6	0	305390	#DIV/0!	#DIV/0!
Q5JZB7;Q9BPZ2;Q99865;Q5JZB8	Spindlin-2B;Spindlin-2A	SPIN2B;SPIN2A	>tr|Q5JZB7|Q5JZB7_HUMAN Spindlin-2B OS=Homo sapiens GN=SPIN2B PE=4 SV=1;>sp|Q9BPZ2|SPI2B_HUMAN Spindlin-2B OS=Homo sapiens GN=SPIN2B PE=2 SV=1;>sp|Q99865|SPI2A_HUMAN Spindlin-2A OS=Homo sapiens GN=SPIN2A PE=1 SV=3;>tr|Q5JZB8|Q5JZB8_HUMAN Spindlin-2B (Fragm	4	3	0	294150	#DIV/0!	#DIV/0!
Q15386;Q15386-2;Q15386-3	Ubiquitin-protein ligase E3C	UBE3C	>sp|Q15386|UBE3C_HUMAN Ubiquitin-protein ligase E3C OS=Homo sapiens GN=UBE3C PE=1 SV=3;>sp|Q15386-2|UBE3C_HUMAN Isoform 2 of Ubiquitin-protein ligase E3C OS=Homo sapiens GN=UBE3C	3	8	0	264810	#DIV/0!	#DIV/0!
J3QRI1;Q9BVV7	Mitochondrial import inner membrane translocase subunit Tim21	TIMM21	>tr|J3QRI1|J3QRI1_HUMAN Mitochondrial import inner membrane translocase subunit Tim21 (Fragment) OS=Homo sapiens GN=TIMM21 PE=1 SV=1;>sp|Q9BVV7|TIM21_HUMAN Mitochondrial import inner membrane translocase subunit Tim21 OS=Homo sapiens GN=TIMM21 PE=1 SV=1	2	2	0	255050	#DIV/0!	#DIV/0!
Q6PJG6;Q6PJG6-3	BRCA1-associated ATM activator 1	BRAT1	>sp|Q6PJG6|BRAT1_HUMAN BRCA1-associated ATM activator 1 OS=Homo sapiens GN=BRAT1 PE=1 SV=2;>sp|Q6PJG6-3|BRAT1_HUMAN Isoform 3 of BRCA1-associated ATM activator 1 OS=Homo sapiens GN=BRAT1	2	2	0	248310	#DIV/0!	#DIV/0!
P11717	Cation-independent mannose-6-phosphate receptor	IGF2R	>sp|P11717|MPRI_HUMAN Cation-independent mannose-6-phosphate receptor OS=Homo sapiens GN=IGF2R PE=1 SV=3	1	2	0	243760	#DIV/0!	#DIV/0!
Q13395	Probable methyltransferase TARBP1	TARBP1	>sp|Q13395|TARB1_HUMAN Probable methyltransferase TARBP1 OS=Homo sapiens GN=TARBP1 PE=1 SV=1	1	4	0	231060	#DIV/0!	#DIV/0!
O60343-2;O60343-3;O60343;Q5JU47	TBC1 domain family member 4	TBC1D4	>sp|O60343-2|TBCD4_HUMAN Isoform 2 of TBC1 domain family member 4 OS=Homo sapiens GN=TBC1D4;>sp|O60343-3|TBCD4_HUMAN Isoform 3 of TBC1 domain family member 4 OS=Homo sapiens GN=TBC1D4;>sp|O60343|TBCD4_HUMAN TBC1 domain family member 4 OS=Homo sapiens GN=TB	4	5	0	229300	#DIV/0!	#DIV/0!
F6XY72	Nucleoside diphosphate kinase	NME2	>tr|F6XY72|F6XY72_HUMAN Nucleoside diphosphate kinase OS=Homo sapiens GN=NME1-NME2 PE=1 SV=1	1	8	0	227960	#DIV/0!	#DIV/0!
Q14697;F5H6X6;Q14697-2;E9PKU7;E9PNH1	Neutral alpha-glucosidase AB	GANAB	>sp|Q14697|GANAB_HUMAN Neutral alpha-glucosidase AB OS=Homo sapiens GN=GANAB PE=1 SV=3;>tr|F5H6X6|F5H6X6_HUMAN Neutral alpha-glucosidase AB OS=Homo sapiens GN=GANAB PE=1 SV=1;>sp|Q14697-2|GANAB_HUMAN Isoform 2 of Neutral alpha-glucosidase AB OS=Homo sapien	5	7	0	223550	#DIV/0!	#DIV/0!
P14625;F8W026;Q58FF3;H0YIV0	Endoplasmin	HSP90B1	>sp|P14625|ENPL_HUMAN Endoplasmin OS=Homo sapiens GN=HSP90B1 PE=1 SV=1	4	8	0	223070	#DIV/0!	#DIV/0!
F5H2T0;O95163	Elongator complex protein 1	IKBKAP	>tr|F5H2T0|F5H2T0_HUMAN Elongator complex protein 1 OS=Homo sapiens GN=IKBKAP PE=1 SV=1;>sp|O95163|ELP1_HUMAN Elongator complex protein 1 OS=Homo sapiens GN=IKBKAP PE=1 SV=3	2	7	0	217960	#DIV/0!	#DIV/0!
B4DZI8;P35606;D6R997;H0Y938	Coatomer subunit beta	COPB2	>tr|B4DZI8|B4DZI8_HUMAN Coatomer protein complex, subunit beta 2 (Beta prime), isoform CRA_b OS=Homo sapiens GN=COPB2 PE=1 SV=1;>sp|P35606|COPB2_HUMAN Coatomer subunit beta OS=Homo sapiens GN=COPB2 PE=1 SV=2	4	6	0	217840	#DIV/0!	#DIV/0!
P51148;P51148-2;K7EIP6;F8VVZ0;F8VUA5;F8VVK3;K7ENY4;K7ERI8;P61020-2;B4DJA5;P61020;P20339;K7ERQ8	Ras-related protein Rab-5C;Ras-related protein Rab-5B;Ras-related protein Rab-5A	RAB5C;RAB5B;RAB5A	>sp|P51148|RAB5C_HUMAN Ras-related protein Rab-5C OS=Homo sapiens GN=RAB5C PE=1 SV=2;>sp|P51148-2|RAB5C_HUMAN Isoform 2 of Ras-related protein Rab-5C OS=Homo sapiens GN=RAB5C;>tr|K7EIP6|K7EIP6_HUMAN Uncharacterized protein (Fragment) OS=Homo sapiens PE=2 S	13	2	0	211410	#DIV/0!	#DIV/0!
O75155-2;O75155;F8WBB8	Cullin-associated NEDD8-dissociated protein 2	CAND2	>sp|O75155-2|CAND2_HUMAN Isoform 2 of Cullin-associated NEDD8-dissociated protein 2 OS=Homo sapiens GN=CAND2;>sp|O75155|CAND2_HUMAN Cullin-associated NEDD8-dissociated protein 2 OS=Homo sapiens GN=CAND2 PE=1 SV=3	3	7	0	210610	#DIV/0!	#DIV/0!
O43390-4;O43390;O43390-2;B4DT28;O43390-3	Heterogeneous nuclear ribonucleoprotein R	HNRNPR;HNRPR	>sp|O43390-4|HNRPR_HUMAN Isoform 4 of Heterogeneous nuclear ribonucleoprotein R OS=Homo sapiens GN=HNRNPR;>sp|O43390|HNRPR_HUMAN Heterogeneous nuclear ribonucleoprotein R OS=Homo sapiens GN=HNRNPR PE=1 SV=1;>sp|O43390-2|HNRPR_HUMAN Isoform 2 of Heterogeneo	5	2	0	202260	#DIV/0!	#DIV/0!
Q9Y5V3;Q9Y5V3-2	Melanoma-associated antigen D1	MAGED1	>sp|Q9Y5V3|MAGD1_HUMAN Melanoma-associated antigen D1 OS=Homo sapiens GN=MAGED1 PE=1 SV=3;>sp|Q9Y5V3-2|MAGD1_HUMAN Isoform 2 of Melanoma-associated antigen D1 OS=Homo sapiens GN=MAGED1	2	5	0	198300	#DIV/0!	#DIV/0!
Q8N1F7;H3BVG0;Q8N1F7-2;H3BV11;H3BRD9;H3BRI8;H3BM93;H3BV15;H3BVE2;H3BMX0;H3BNN5;H3BP95	Nuclear pore complex protein Nup93	NUP93	>sp|Q8N1F7|NUP93_HUMAN Nuclear pore complex protein Nup93 OS=Homo sapiens GN=NUP93 PE=1 SV=2;>tr|H3BVG0|H3BVG0_HUMAN Nuclear pore complex protein Nup93 OS=Homo sapiens GN=NUP93 PE=1 SV=1;>sp|Q8N1F7-2|NUP93_HUMAN Isoform 2 of Nuclear pore complex protein Nu	12	5	0	190270	#DIV/0!	#DIV/0!
P30154-5;P30154-4;P30154;P30154-2;H0YDG7;J3KR29;P30154-3;E9PPI5;E9PNM7;E9PHZ6	Serine/threonine-protein phosphatase 2A 65 kDa regulatory subunit A beta isoform	PPP2R1B	>sp|P30154-5|2AAB_HUMAN Isoform 5 of Serine/threonine-protein phosphatase 2A 65 kDa regulatory subunit A beta isoform OS=Homo sapiens GN=PPP2R1B;>sp|P30154-4|2AAB_HUMAN Isoform 4 of Serine/threonine-protein phosphatase 2A 65 kDa regulatory subunit A beta i	10	3	0	185810	#DIV/0!	#DIV/0!
Q9Y4C2-2;Q9Y4C2	Protein FAM115A	FAM115A	>sp|Q9Y4C2-2|F115A_HUMAN Isoform 2 of Protein FAM115A OS=Homo sapiens GN=FAM115A;>sp|Q9Y4C2|F115A_HUMAN Protein FAM115A OS=Homo sapiens GN=FAM115A PE=1 SV=3	2	4	0	184890	#DIV/0!	#DIV/0!
O14545;S4R2Z9;F8VVF3;B4DI89;F8VNX8	TRAF-type zinc finger domain-containing protein 1	TRAFD1	>sp|O14545|TRAD1_HUMAN TRAF-type zinc finger domain-containing protein 1 OS=Homo sapiens GN=TRAFD1 PE=1 SV=1;>tr|S4R2Z9|S4R2Z9_HUMAN TRAF-type zinc finger domain-containing protein 1 (Fragment) OS=Homo sapiens GN=TRAFD1 PE=4 SV=2;>tr|F8VVF3|F8VVF3_HUMAN TR	5	2	0	170320	#DIV/0!	#DIV/0!
Q96T76-9;Q96T76;Q96T76-8;Q96T76-5;H0Y7V3;H7C1W5;H0Y746;Q5T454;Q96T76-7	MMS19 nucleotide excision repair protein homolog	MMS19	>sp|Q96T76-9|MMS19_HUMAN Isoform 6 of MMS19 nucleotide excision repair protein homolog OS=Homo sapiens GN=MMS19;>sp|Q96T76|MMS19_HUMAN MMS19 nucleotide excision repair protein homolog OS=Homo sapiens GN=MMS19 PE=1 SV=2;>sp|Q96T76-8|MMS19_HUMAN Isoform 5 of	9	5	0	166640	#DIV/0!	#DIV/0!
Q96P70	Importin-9	IPO9	>sp|Q96P70|IPO9_HUMAN Importin-9 OS=Homo sapiens GN=IPO9 PE=1 SV=3	1	5	0	162710	#DIV/0!	#DIV/0!
M0QZC5;P62280;M0R1H6	40S ribosomal protein S11	RPS11	>tr|M0QZC5|M0QZC5_HUMAN 40S ribosomal protein S11 OS=Homo sapiens GN=RPS11 PE=1 SV=1;>sp|P62280|RS11_HUMAN 40S ribosomal protein S11 OS=Homo sapiens GN=RPS11 PE=1 SV=3;>tr|M0R1H6|M0R1H6_HUMAN 40S ribosomal protein S11 OS=Homo sapiens GN=RPS11 PE=1 SV=1	3	2	0	161710	#DIV/0!	#DIV/0!
F8W1Z6;Q7Z3U7-2;F8VWA6;Q7Z3U7-5;Q7Z3U7-4;Q7Z3U7;Q7Z3U7-3;F8VZV1	Protein MON2 homolog	MON2	>tr|F8W1Z6|F8W1Z6_HUMAN Protein MON2 homolog OS=Homo sapiens GN=MON2 PE=1 SV=1;>sp|Q7Z3U7-2|MON2_HUMAN Isoform 2 of Protein MON2 homolog OS=Homo sapiens GN=MON2;>tr|F8VWA6|F8VWA6_HUMAN Protein MON2 homolog OS=Homo sapiens GN=MON2 PE=1 SV=1;>sp|Q7Z3U7-5|MON	8	4	0	160180	#DIV/0!	#DIV/0!
P57772;C9J8T0	Selenocysteine-specific elongation factor	EEFSEC	>sp|P57772|SELB_HUMAN Selenocysteine-specific elongation factor OS=Homo sapiens GN=EEFSEC PE=1 SV=4;>tr|C9J8T0|C9J8T0_HUMAN Selenocysteine-specific elongation factor OS=Homo sapiens GN=EEFSEC PE=1 SV=1	2	2	0	155350	#DIV/0!	#DIV/0!
P53396-2;P53396;B4E3P0	ATP-citrate synthase	ACLY	>sp|P53396-2|ACLY_HUMAN Isoform 2 of ATP-citrate synthase OS=Homo sapiens GN=ACLY;>sp|P53396|ACLY_HUMAN ATP-citrate synthase OS=Homo sapiens GN=ACLY PE=1 SV=3;>tr|B4E3P0|B4E3P0_HUMAN ATP-citrate synthase OS=Homo sapiens GN=ACLY PE=1 SV=1	3	5	0	149820	#DIV/0!	#DIV/0!
Q9BQG0;Q9BQG0-2;I3L1L3;I3L2H8	Myb-binding protein 1A	MYBBP1A	>sp|Q9BQG0|MBB1A_HUMAN Myb-binding protein 1A OS=Homo sapiens GN=MYBBP1A PE=1 SV=2;>sp|Q9BQG0-2|MBB1A_HUMAN Isoform 2 of Myb-binding protein 1A OS=Homo sapiens GN=MYBBP1A;>tr|I3L1L3|I3L1L3_HUMAN Myb-binding protein 1A (Fragment) OS=Homo sapiens GN=MYBBP1A	4	4	0	148310	#DIV/0!	#DIV/0!
Q9NYF8-3;E9PK91;E9PK09;E9PQN2;E9PKI6;E9PJA7;H0YF00;H0YF63		BCLAF1	>sp|Q9NYF8-3|BCLF1_HUMAN Isoform 3 of Bcl-2-associated transcription factor 1 OS=Homo sapiens GN=BCLAF1;>tr|E9PK91|E9PK91_HUMAN Bcl-2-associated transcription factor 1 OS=Homo sapiens GN=BCLAF1 PE=1 SV=1;>tr|E9PK09|E9PK09_HUMAN Bcl-2-associated transcripti	8	17	0	142630	#DIV/0!	#DIV/0!
Q5SRE5;Q5SRE5-2;H7C4K7	Nucleoporin NUP188 homolog	NUP188	>sp|Q5SRE5|NU188_HUMAN Nucleoporin NUP188 homolog OS=Homo sapiens GN=NUP188 PE=1 SV=1;>sp|Q5SRE5-2|NU188_HUMAN Isoform 2 of Nucleoporin NUP188 homolog OS=Homo sapiens GN=NUP188	3	4	0	139090	#DIV/0!	#DIV/0!
O43264;A1A528	Centromere/kinetochore protein zw10 homolog	ZW10	>sp|O43264|ZW10_HUMAN Centromere/kinetochore protein zw10 homolog OS=Homo sapiens GN=ZW10 PE=1 SV=3;>tr|A1A528|A1A528_HUMAN Centromere/kinetochore protein zw10 homolog OS=Homo sapiens GN=ZW10 PE=1 SV=1	2	5	0	134440	#DIV/0!	#DIV/0!
H0YDK8;E9PR38;E7EWT3;H0YEH2;Q14671-4;Q14671-2;Q14671;Q14671-3;Q5T1Z4;Q5T1Z8;Q8TB72-2;Q8TB72-4;Q8TB72-3;Q8TB72	Pumilio homolog 1;Pumilio homolog 2	PUM1;PUM2	>tr|H0YDK8|H0YDK8_HUMAN Pumilio homolog 1 (Fragment) OS=Homo sapiens GN=PUM1 PE=1 SV=1;>tr|E9PR38|E9PR38_HUMAN Pumilio homolog 1 OS=Homo sapiens GN=PUM1 PE=1 SV=1;>tr|E7EWT3|E7EWT3_HUMAN Pumilio homolog 1 OS=Homo sapiens GN=PUM1 PE=1 SV=1;>tr|H0YEH2|H0YEH2	14	3	0	131980	#DIV/0!	#DIV/0!
E9PDE8;O95757;E7ES43;D6RJ96	Heat shock 70 kDa protein 4L	HSPA4L	>tr|E9PDE8|E9PDE8_HUMAN Heat shock 70 kDa protein 4L OS=Homo sapiens GN=HSPA4L PE=1 SV=1;>sp|O95757|HS74L_HUMAN Heat shock 70 kDa protein 4L OS=Homo sapiens GN=HSPA4L PE=1 SV=3;>tr|E7ES43|E7ES43_HUMAN Heat shock 70 kDa protein 4L OS=Homo sapiens GN=HSPA4L	4	5	0	121540	#DIV/0!	#DIV/0!
F5H5C2;Q8WUM0	Nuclear pore complex protein Nup133	NUP133	>tr|F5H5C2|F5H5C2_HUMAN Nuclear pore complex protein Nup133 OS=Homo sapiens GN=NUP133 PE=1 SV=1;>sp|Q8WUM0|NU133_HUMAN Nuclear pore complex protein Nup133 OS=Homo sapiens GN=NUP133 PE=1 SV=2	2	3	0	116370	#DIV/0!	#DIV/0!
O94822;O94822-3;H7BYG8;S4R3T2;O94822-2	E3 ubiquitin-protein ligase listerin	LTN1	>sp|O94822|LTN1_HUMAN E3 ubiquitin-protein ligase listerin OS=Homo sapiens GN=LTN1 PE=1 SV=6;>sp|O94822-3|LTN1_HUMAN Isoform 3 of E3 ubiquitin-protein ligase listerin OS=Homo sapiens GN=LTN1;>tr|H7BYG8|H7BYG8_HUMAN E3 ubiquitin-protein ligase listerin OS=H	5	3	0	107360	#DIV/0!	#DIV/0!
B7Z463;E9PLK3;P55786;H0YCQ5;H0YDG0	Puromycin-sensitive aminopeptidase	NPEPPS	>tr|B7Z463|B7Z463_HUMAN Uncharacterized protein OS=Homo sapiens GN=NPEPPS PE=1 SV=1;>tr|E9PLK3|E9PLK3_HUMAN Puromycin-sensitive aminopeptidase OS=Homo sapiens GN=NPEPPS PE=1 SV=1;>sp|P55786|PSA_HUMAN Puromycin-sensitive aminopeptidase OS=Homo sapiens GN=NP	5	4	0	105770	#DIV/0!	#DIV/0!
Q29RF7	Sister chromatid cohesion protein PDS5 homolog A	PDS5A	>sp|Q29RF7|PDS5A_HUMAN Sister chromatid cohesion protein PDS5 homolog A OS=Homo sapiens GN=PDS5A PE=1 SV=1	1	3	0	99525	#DIV/0!	#DIV/0!
O43156	TELO2-interacting protein 1 homolog	TTI1	>sp|O43156|TTI1_HUMAN TELO2-interacting protein 1 homolog OS=Homo sapiens GN=TTI1 PE=1 SV=3	1	3	0	97993	#DIV/0!	#DIV/0!
H0Y4W2;Q9Y4A5-2;F2Z2U4;Q9Y4A5	Transformation/transcription domain-associated protein	TRRAP	>tr|H0Y4W2|H0Y4W2_HUMAN Transformation/transcription domain-associated protein (Fragment) OS=Homo sapiens GN=TRRAP PE=1 SV=1;>sp|Q9Y4A5-2|TRRAP_HUMAN Isoform 2 of Transformation/transcription domain-associated protein OS=Homo sapiens GN=TRRAP;>tr|F2Z2U4|F2	4	2	0	94126	#DIV/0!	#DIV/0!
B4DWJ2;P47897;F2Z2V6;C9JSG9;B7Z840;C9J165	Glutamine--tRNA ligase	QARS	>tr|B4DWJ2|B4DWJ2_HUMAN Uncharacterized protein OS=Homo sapiens GN=QARS PE=1 SV=1;>sp|P47897|SYQ_HUMAN Glutamine--tRNA ligase OS=Homo sapiens GN=QARS PE=1 SV=1;>tr|F2Z2V6|F2Z2V6_HUMAN Glutamine--tRNA ligase OS=Homo sapiens GN=QARS PE=1 SV=1;>tr|C9JSG9|C9JS	6	3	0	91050	#DIV/0!	#DIV/0!
O60313;E5KLK1;E5KLJ6;E5KLJ9;O60313-2;E5KLJ5	Dynamin-like 120 kDa protein, mitochondrial;Dynamin-like 120 kDa protein, form S1	OPA1	>sp|O60313|OPA1_HUMAN Dynamin-like 120 kDa protein, mitochondrial OS=Homo sapiens GN=OPA1 PE=1 SV=3;>tr|E5KLK1|E5KLK1_HUMAN Dynamin-like 120 kDa protein, mitochondrial OS=Homo sapiens GN=OPA1 PE=1 SV=1;>tr|E5KLJ6|E5KLJ6_HUMAN Dynamin-like 120 kDa protein,	6	3	0	87025	#DIV/0!	#DIV/0!
Q6UB35;Q4VXM0;Q5JYA3;Q5JYA5;Q5JYA4;Q5JYA8;Q6UB35-2;H0Y327	Monofunctional C1-tetrahydrofolate synthase, mitochondrial	MTHFD1L	>sp|Q6UB35|C1TM_HUMAN Monofunctional C1-tetrahydrofolate synthase, mitochondrial OS=Homo sapiens GN=MTHFD1L PE=1 SV=1	8	4	0	85393	#DIV/0!	#DIV/0!
Q92797-2;M0R3C7;Q92797	Symplekin	SYMPK	>sp|Q92797-2|SYMPK_HUMAN Isoform 2 of Symplekin OS=Homo sapiens GN=SYMPK;>tr|M0R3C7|M0R3C7_HUMAN Symplekin OS=Homo sapiens GN=SYMPK PE=1 SV=1;>sp|Q92797|SYMPK_HUMAN Symplekin OS=Homo sapiens GN=SYMPK PE=1 SV=2	3	2	0	81720	#DIV/0!	#DIV/0!
D6RD27;Q9NP73-4;Q9NP73-3;Q9NP73;X6RD70	UDP-N-acetylglucosamine transferase subunit ALG13 homolog	ALG13	>tr|D6RD27|D6RD27_HUMAN Putative bifunctional UDP-N-acetylglucosamine transferase and deubiquitinase ALG13 (Fragment) OS=Homo sapiens GN=ALG13 PE=2 SV=1;>sp|Q9NP73-4|ALG13_HUMAN Isoform 4 of Putative bifunctional UDP-N-acetylglucosamine transferase and deu	5	3	0	80609	#DIV/0!	#DIV/0!
F5H2E2;F5GWM7;Q7Z460-2;Q7Z460-4;F5GWS0;Q7Z460-3;F8WA11;Q7Z460	CLIP-associating protein 1	CLASP1	>tr|F5H2E2|F5H2E2_HUMAN CLIP-associating protein 1 OS=Homo sapiens GN=CLASP1 PE=1 SV=1;>tr|F5GWM7|F5GWM7_HUMAN CLIP-associating protein 1 OS=Homo sapiens GN=CLASP1 PE=1 SV=1;>sp|Q7Z460-2|CLAP1_HUMAN Isoform 2 of CLIP-associating protein 1 OS=Homo sapiens G	8	3	0	80194	#DIV/0!	#DIV/0!
Q92900-2;Q92900	Regulator of nonsense transcripts 1	UPF1	>sp|Q92900-2|RENT1_HUMAN Isoform 2 of Regulator of nonsense transcripts 1 OS=Homo sapiens GN=UPF1;>sp|Q92900|RENT1_HUMAN Regulator of nonsense transcripts 1 OS=Homo sapiens GN=UPF1 PE=1 SV=2	2	3	0	79579	#DIV/0!	#DIV/0!
Q08J23-3;Q08J23-2;Q08J23	tRNA (cytosine(34)-C(5))-methyltransferase	NSUN2	>sp|Q08J23-3|NSUN2_HUMAN Isoform 3 of tRNA (cytosine(34)-C(5))-methyltransferase OS=Homo sapiens GN=NSUN2;>sp|Q08J23-2|NSUN2_HUMAN Isoform 2 of tRNA (cytosine(34)-C(5))-methyltransferase OS=Homo sapiens GN=NSUN2;>sp|Q08J23|NSUN2_HUMAN tRNA (cytosine(34)-C(	3	3	0	77943	#DIV/0!	#DIV/0!
I3L2B0;K7EIG1;O75153;I3L318	Clustered mitochondria protein homolog	CLUH	>tr|I3L2B0|I3L2B0_HUMAN Clustered mitochondria protein homolog (Fragment) OS=Homo sapiens GN=CLUH PE=1 SV=2;>tr|K7EIG1|K7EIG1_HUMAN Clustered mitochondria protein homolog (Fragment) OS=Homo sapiens GN=CLUH PE=1 SV=2;>sp|O75153|CLU_HUMAN Clustered mitochond	4	2	0	77690	#DIV/0!	#DIV/0!
Q0VG06-3;Q0VG06;F5GZS4;Q0VG06-2;F5H095;E7EVV8	Fanconi anemia-associated protein of 100 kDa	FAAP100	>sp|Q0VG06-3|FP100_HUMAN Isoform 3 of Fanconi anemia-associated protein of 100 kDa OS=Homo sapiens GN=FAAP100;>sp|Q0VG06|FP100_HUMAN Fanconi anemia-associated protein of 100 kDa OS=Homo sapiens GN=FAAP100 PE=1 SV=3	6	3	0	77067	#DIV/0!	#DIV/0!
F2Z2B9;Q9BSJ2-3;Q9BSJ2;Q9BSJ2-4;B3KTU7	Gamma-tubulin complex component 2	TUBGCP2	>tr|F2Z2B9|F2Z2B9_HUMAN Gamma-tubulin complex component 2 OS=Homo sapiens GN=TUBGCP2 PE=1 SV=1;>sp|Q9BSJ2-3|GCP2_HUMAN Isoform 2 of Gamma-tubulin complex component 2 OS=Homo sapiens GN=TUBGCP2;>sp|Q9BSJ2|GCP2_HUMAN Gamma-tubulin complex component 2 OS=Homo	5	3	0	66585	#DIV/0!	#DIV/0!
P22314;Q5JRR6	Ubiquitin-like modifier-activating enzyme 1	UBA1	>sp|P22314|UBA1_HUMAN Ubiquitin-like modifier-activating enzyme 1 OS=Homo sapiens GN=UBA1 PE=1 SV=3;>tr|Q5JRR6|Q5JRR6_HUMAN Ubiquitin-like modifier-activating enzyme 1 OS=Homo sapiens GN=UBA1 PE=1 SV=1	2	2	0	65192	#DIV/0!	#DIV/0!
P28340;M0R2B7;M0R2I8;M0R3H8;M0QZR8	DNA polymerase delta catalytic subunit;DNA polymerase	POLD1;SPIB	>sp|P28340|DPOD1_HUMAN DNA polymerase delta catalytic subunit OS=Homo sapiens GN=POLD1 PE=1 SV=2;>tr|M0R2B7|M0R2B7_HUMAN DNA polymerase OS=Homo sapiens GN=POLD1 PE=1 SV=1;>tr|M0R2I8|M0R2I8_HUMAN DNA polymerase delta catalytic subunit (Fragment) OS=Homo sap	5	2	0	58257	#DIV/0!	#DIV/0!
P33991	DNA replication licensing factor MCM4	MCM4	>sp|P33991|MCM4_HUMAN DNA replication licensing factor MCM4 OS=Homo sapiens GN=MCM4 PE=1 SV=5	1	2	0	55853	#DIV/0!	#DIV/0!
P19367-4;P19367-2;P19367;P19367-3;E7ENR4;B1AR63;P52790	Hexokinase-1	HK1	>sp|P19367-4|HXK1_HUMAN Isoform 4 of Hexokinase-1 OS=Homo sapiens GN=HK1;>sp|P19367-2|HXK1_HUMAN Isoform 2 of Hexokinase-1 OS=Homo sapiens GN=HK1;>sp|P19367|HXK1_HUMAN Hexokinase-1 OS=Homo sapiens GN=HK1 PE=1 SV=3;>sp|P19367-3|HXK1_HUMAN Isoform 3 of Hexok	7	4	0	54410	#DIV/0!	#DIV/0!
Q9BXP5-5;Q9BXP5-4;Q9BXP5-2;Q9BXP5-3;Q9BXP5;H7C3A1	Serrate RNA effector molecule homolog	SRRT	>sp|Q9BXP5-5|SRRT_HUMAN Isoform 5 of Serrate RNA effector molecule homolog OS=Homo sapiens GN=SRRT;>sp|Q9BXP5-4|SRRT_HUMAN Isoform 4 of Serrate RNA effector molecule homolog OS=Homo sapiens GN=SRRT;>sp|Q9BXP5-2|SRRT_HUMAN Isoform 2 of Serrate RNA effector	6	3	0	52374	#DIV/0!	#DIV/0!
Q5TDH0-2;Q5TDH0;Q5TDH0-3;H0YII4;H0YI90	Protein DDI1 homolog 2	DDI2	>sp|Q5TDH0-2|DDI2_HUMAN Isoform 2 of Protein DDI1 homolog 2 OS=Homo sapiens GN=DDI2;>sp|Q5TDH0|DDI2_HUMAN Protein DDI1 homolog 2 OS=Homo sapiens GN=DDI2 PE=1 SV=1;>sp|Q5TDH0-3|DDI2_HUMAN Isoform 3 of Protein DDI1 homolog 2 OS=Homo sapiens GN=DDI2;>tr|H0YII	5	4	0	51639	#DIV/0!	#DIV/0!
Q08945	FACT complex subunit SSRP1	SSRP1	>sp|Q08945|SSRP1_HUMAN FACT complex subunit SSRP1 OS=Homo sapiens GN=SSRP1 PE=1 SV=1	1	2	0	51004	#DIV/0!	#DIV/0!
Q9NVH2-4;Q9NVH2-3;Q9NVH2-2;Q9NVH2	Integrator complex subunit 7	INTS7	>sp|Q9NVH2-4|INT7_HUMAN Isoform 4 of Integrator complex subunit 7 OS=Homo sapiens GN=INTS7;>sp|Q9NVH2-3|INT7_HUMAN Isoform 3 of Integrator complex subunit 7 OS=Homo sapiens GN=INTS7;>sp|Q9NVH2-2|INT7_HUMAN Isoform 2 of Integrator complex subunit 7 OS=Homo	4	2	0	46797	#DIV/0!	#DIV/0!
P26640	Valine--tRNA ligase	VARS	>sp|P26640|SYVC_HUMAN Valine--tRNA ligase OS=Homo sapiens GN=VARS PE=1 SV=4	1	2	0	46470	#DIV/0!	#DIV/0!
Q9BPX3	Condensin complex subunit 3	NCAPG	>sp|Q9BPX3|CND3_HUMAN Condensin complex subunit 3 OS=Homo sapiens GN=NCAPG PE=1 SV=1	1	2	0	46073	#DIV/0!	#DIV/0!
G5E9A6;P51784	Ubiquitin carboxyl-terminal hydrolase;Ubiquitin carboxyl-terminal hydrolase 11	USP11	>tr|G5E9A6|G5E9A6_HUMAN Ubiquitin carboxyl-terminal hydrolase OS=Homo sapiens GN=USP11 PE=1 SV=1;>sp|P51784|UBP11_HUMAN Ubiquitin carboxyl-terminal hydrolase 11 OS=Homo sapiens GN=USP11 PE=1 SV=3	2	3	0	44556	#DIV/0!	#DIV/0!
Q14315-2;Q14315	Filamin-C	FLNC	>sp|Q14315-2|FLNC_HUMAN Isoform 2 of Filamin-C OS=Homo sapiens GN=FLNC;>sp|Q14315|FLNC_HUMAN Filamin-C OS=Homo sapiens GN=FLNC PE=1 SV=3	2	9	0	44102	#DIV/0!	#DIV/0!
E7EW84;Q8TAG9-2;Q8TAG9;F2Z2Q3;F2Z3K0	Exocyst complex component 6	EXOC6	>tr|E7EW84|E7EW84_HUMAN Exocyst complex component 6 OS=Homo sapiens GN=EXOC6 PE=1 SV=1;>sp|Q8TAG9-2|EXOC6_HUMAN Isoform 2 of Exocyst complex component 6 OS=Homo sapiens GN=EXOC6;>sp|Q8TAG9|EXOC6_HUMAN Exocyst complex component 6 OS=Homo sapiens GN=EXOC6 PE	5	2	0	43272	#DIV/0!	#DIV/0!
O43164-2;O43164	E3 ubiquitin-protein ligase Praja-2	PJA2	>sp|O43164-2|PJA2_HUMAN Isoform 2 of E3 ubiquitin-protein ligase Praja-2 OS=Homo sapiens GN=PJA2;>sp|O43164|PJA2_HUMAN E3 ubiquitin-protein ligase Praja-2 OS=Homo sapiens GN=PJA2 PE=1 SV=4	2	2	0	42477	#DIV/0!	#DIV/0!
Q9ULX6-2;Q9ULX6;V9GZ50	A-kinase anchor protein 8-like	AKAP8L	>sp|Q9ULX6-2|AKP8L_HUMAN Isoform 2 of A-kinase anchor protein 8-like OS=Homo sapiens GN=AKAP8L;>sp|Q9ULX6|AKP8L_HUMAN A-kinase anchor protein 8-like OS=Homo sapiens GN=AKAP8L PE=1 SV=3;>tr|V9GZ50|V9GZ50_HUMAN A kinase (PRKA) anchor protein 8-like, isoform	3	2	0	41912	#DIV/0!	#DIV/0!
Q9Y5Q9;H7C0C0;Q9Y5Q9-2	General transcription factor 3C polypeptide 3	GTF3C3	>sp|Q9Y5Q9|TF3C3_HUMAN General transcription factor 3C polypeptide 3 OS=Homo sapiens GN=GTF3C3 PE=1 SV=1;>tr|H7C0C0|H7C0C0_HUMAN General transcription factor 3C polypeptide 3 (Fragment) OS=Homo sapiens GN=GTF3C3 PE=1 SV=1;>sp|Q9Y5Q9-2|TF3C3_HUMAN Isoform 2	3	2	0	40133	#DIV/0!	#DIV/0!
B1ANR0;Q13310-2;Q13310;Q13310-3;H0Y5F5;H0YEU6	Polyadenylate-binding protein 4	PABPC4	>tr|B1ANR0|B1ANR0_HUMAN Poly(A) binding protein, cytoplasmic 4 (Inducible form), isoform CRA_e OS=Homo sapiens GN=PABPC4 PE=1 SV=1;>sp|Q13310-2|PABP4_HUMAN Isoform 2 of Polyadenylate-binding protein 4 OS=Homo sapiens GN=PABPC4;>sp|Q13310|PABP4_HUMAN Polyad	6	4	0	36227	#DIV/0!	#DIV/0!
Q5TCI8;P02545-5;P02545-2;P02545-4;P02545-6;P02545-3;P02545;H0YAB0	Prelamin-A/C;Lamin-A/C	LMNA	>tr|Q5TCI8|Q5TCI8_HUMAN Prelamin-A/C OS=Homo sapiens GN=LMNA PE=1 SV=1;>sp|P02545-5|LMNA_HUMAN Isoform 5 of Prelamin-A/C OS=Homo sapiens GN=LMNA;>sp|P02545-2|LMNA_HUMAN Isoform C of Prelamin-A/C OS=Homo sapiens GN=LMNA;>sp|P02545-4|LMNA_HUMAN Isoform 4 of	8	3	0	28064	#DIV/0!	#DIV/0!
O43143	Putative pre-mRNA-splicing factor ATP-dependent RNA helicase DHX15	DHX15	>sp|O43143|DHX15_HUMAN Putative pre-mRNA-splicing factor ATP-dependent RNA helicase DHX15 OS=Homo sapiens GN=DHX15 PE=1 SV=2	1	2	0	24431	#DIV/0!	#DIV/0!
Q8WWM7-6;Q8WWM7-8;Q8WWM7-5;Q8WWM7-4;Q8WWM7-9;Q8WWM7-2;H3BUF6;Q8WWM7;Q8WWM7-3;H3BSK9;Q8WWM7-7	Ataxin-2-like protein	ATXN2L	>sp|Q8WWM7-6|ATX2L_HUMAN Isoform 6 of Ataxin-2-like protein OS=Homo sapiens GN=ATXN2L;>sp|Q8WWM7-8|ATX2L_HUMAN Isoform 8 of Ataxin-2-like protein OS=Homo sapiens GN=ATXN2L;>sp|Q8WWM7-5|ATX2L_HUMAN Isoform 5 of Ataxin-2-like protein OS=Homo sapiens GN=ATXN2	11	2	0	23813	#DIV/0!	#DIV/0!
P45974-2;P45974	Ubiquitin carboxyl-terminal hydrolase 5	USP5	>sp|P45974-2|UBP5_HUMAN Isoform Short of Ubiquitin carboxyl-terminal hydrolase 5 OS=Homo sapiens GN=USP5;>sp|P45974|UBP5_HUMAN Ubiquitin carboxyl-terminal hydrolase 5 OS=Homo sapiens GN=USP5 PE=1 SV=2	2	2	0	20675	#DIV/0!	#DIV/0!
H3BPD9		NME3	>tr|H3BPD9|H3BPD9_HUMAN Nucleoside diphosphate kinase 3 (Fragment) OS=Homo sapiens GN=NME3 PE=1 SV=2	1	6	0	3629200	#DIV/0!	#DIV/0!
P35232;C9JW96;C9JZ20;E7ESE2;E9PCW0;P35232-2;D6RBK0	Prohibitin	PHB	>sp|P35232|PHB_HUMAN Prohibitin OS=Homo sapiens GN=PHB PE=1 SV=1;>tr|C9JW96|C9JW96_HUMAN Prohibitin (Fragment) OS=Homo sapiens GN=PHB PE=1 SV=2;>tr|C9JZ20|C9JZ20_HUMAN Prohibitin (Fragment) OS=Homo sapiens GN=PHB PE=1 SV=1;>tr|E7ESE2|E7ESE2_HUMAN Prohibiti	7	17	875260	463590000	529.66	9.04892
Q99623;J3KPX7;F5GY37;Q99623-2;F5H3X6;F5GWA7;F5H0C5;F5H2D2;U3KPZ5	Prohibitin-2	PHB2	>sp|Q99623|PHB2_HUMAN Prohibitin-2 OS=Homo sapiens GN=PHB2 PE=1 SV=2;>tr|J3KPX7|J3KPX7_HUMAN Prohibitin-2 OS=Homo sapiens GN=PHB2 PE=1 SV=1;>tr|F5GY37|F5GY37_HUMAN Prohibitin-2 OS=Homo sapiens GN=PHB2 PE=1 SV=1;>sp|Q99623-2|PHB2_HUMAN Isoform 2 of Prohibit	9	17	1608700	767620000	477.168	8.89835
Q92616	Translational activator GCN1	GCN1L1	>sp|Q92616|GCN1L_HUMAN Translational activator GCN1 OS=Homo sapiens GN=GCN1L1 PE=1 SV=6	1	141	1150900	462440000	401.807	8.65036
P22392-2;Q32Q12;J3KPD9;E7ERL0;P22392;E5RHP0;O60361;C9K028	Nucleoside diphosphate kinase;Nucleoside diphosphate kinase B	NME1-NME2;NME2;NME1	>sp|P22392-2|NDKB_HUMAN Isoform 3 of Nucleoside diphosphate kinase B OS=Homo sapiens GN=NME2;>tr|Q32Q12|Q32Q12_HUMAN Nucleoside diphosphate kinase OS=Homo sapiens GN=NME1-NME2 PE=1 SV=1;>tr|J3KPD9|J3KPD9_HUMAN Nucleoside diphosphate kinase B OS=Homo sapien	8	19	5073200	1301500000	256.544	8.00306
Q7Z6Z7-3;Q7Z6Z7;Q7Z6Z7-2;H0Y5W0;Q5H962;H0Y659;H0Y7U1;F6WK14;A5YM72-2;A5YM72;A5YM72-4;A5YM72-5;A5YM72-3	E3 ubiquitin-protein ligase HUWE1	HUWE1	>sp|Q7Z6Z7-3|HUWE1_HUMAN Isoform 3 of E3 ubiquitin-protein ligase HUWE1 OS=Homo sapiens GN=HUWE1;>sp|Q7Z6Z7|HUWE1_HUMAN E3 ubiquitin-protein ligase HUWE1 OS=Homo sapiens GN=HUWE1 PE=1 SV=3;>sp|Q7Z6Z7-2|HUWE1_HUMAN Isoform 2 of E3 ubiquitin-protein ligase H	13	79	196470	49148000	250.155	7.96668
J3KNQ3;Q9UNM6;Q9UNM6-2;E9PL38;H0YD73;E9PQG3;E9PPD2;F8W8J6	26S proteasome non-ATPase regulatory subunit 13	PSMD13	>tr|J3KNQ3|J3KNQ3_HUMAN 26S proteasome non-ATPase regulatory subunit 13 OS=Homo sapiens GN=PSMD13 PE=1 SV=1;>sp|Q9UNM6|PSD13_HUMAN 26S proteasome non-ATPase regulatory subunit 13 OS=Homo sapiens GN=PSMD13 PE=1 SV=2;>sp|Q9UNM6-2|PSD13_HUMAN Isoform 2 of 26S	8	9	379190	48501000	127.907	6.99895
P46379-2;P46379;P46379-3;P46379-5;P46379-4;F6S6P2;X6REW1;H0Y710;F6VEM6;F6X9W3;F6U341;H0Y4L1;F6UR09;F6RG75;X6RCT4;F6WML8;F6U1F2;F6XTU0;F6TC96	Large proline-rich protein BAG6	BAG6	>sp|P46379-2|BAG6_HUMAN Isoform 2 of Large proline-rich protein BAG6 OS=Homo sapiens GN=BAG6;>sp|P46379|BAG6_HUMAN Large proline-rich protein BAG6 OS=Homo sapiens GN=BAG6 PE=1 SV=2;>sp|P46379-3|BAG6_HUMAN Isoform 3 of Large proline-rich protein BAG6 OS=Hom	19	33	234220	29485000	125.886	6.97597
Q00325-2;Q00325;F8VVM2;F8VZL5;F8VWR4;F8VWQ0	Phosphate carrier protein, mitochondrial	SLC25A3	>sp|Q00325-2|MPCP_HUMAN Isoform B of Phosphate carrier protein, mitochondrial OS=Homo sapiens GN=SLC25A3;>sp|Q00325|MPCP_HUMAN Phosphate carrier protein, mitochondrial OS=Homo sapiens GN=SLC25A3 PE=1 SV=2;>tr|F8VVM2|F8VVM2_HUMAN Phosphate carrier protein,	6	10	1019900	101770000	99.7843	6.64074
Q13232;H3BRA8	Nucleoside diphosphate kinase 3	NME3	>sp|Q13232|NDK3_HUMAN Nucleoside diphosphate kinase 3 OS=Homo sapiens GN=NME3 PE=1 SV=2	2	18	79820000	6529600000	81.8041	6.3541
P42704;B8ZZ38;C9JCA9;H7C3W8	Leucine-rich PPR motif-containing protein, mitochondrial	LRPPRC	>sp|P42704|LPPRC_HUMAN Leucine-rich PPR motif-containing protein, mitochondrial OS=Homo sapiens GN=LRPPRC PE=1 SV=3	4	52	147870	9092000	61.4864	5.9422
Q92945;M0R0I5;M0R0C6;M0QYG1;M0QYH3;M0R3J3;M0R251;M0QXW7;M0R263;Q96AE4;Q96AE4-2;E9PEB5;B4DT31	Far upstream element-binding protein 2	KHSRP	>sp|Q92945|FUBP2_HUMAN Far upstream element-binding protein 2 OS=Homo sapiens GN=KHSRP PE=1 SV=4;>tr|M0R0I5|M0R0I5_HUMAN Far upstream element-binding protein 2 (Fragment) OS=Homo sapiens GN=KHSRP PE=1 SV=1	13	25	199120	9826200	49.3481	5.62492
C9J2Y9;P30876;C9J4M6	DNA-directed RNA polymerase;DNA-directed RNA polymerase II subunit RPB2	POLR2B	>tr|C9J2Y9|C9J2Y9_HUMAN DNA-directed RNA polymerase OS=Homo sapiens GN=POLR2B PE=1 SV=2;>sp|P30876|RPB2_HUMAN DNA-directed RNA polymerase II subunit RPB2 OS=Homo sapiens GN=POLR2B PE=1 SV=1;>tr|C9J4M6|C9J4M6_HUMAN DNA-directed RNA polymerase OS=Homo sapien	3	22	66644	2862100	42.9461	5.42446
P50502;Q8NFI4;H7C3I1;F6VDH7;Q8IZP2;F8WAQ7	Hsc70-interacting protein;Putative protein FAM10A5;Putative protein FAM10A4	ST13;ST13P5;ST13P4	>sp|P50502|F10A1_HUMAN Hsc70-interacting protein OS=Homo sapiens GN=ST13 PE=1 SV=2;>sp|Q8NFI4|F10A5_HUMAN Putative protein FAM10A5 OS=Homo sapiens GN=ST13P5 PE=5 SV=1;>tr|H7C3I1|H7C3I1_HUMAN Hsc70-interacting protein (Fragment) OS=Homo sapiens GN=ST13 PE=4	6	5	1168800	49576000	42.4162	5.40654
Q5T4S7-3;Q5T4S7-4;Q5T4S7;Q5T4S7-2;Q5T4S7-5;X6R960;B4DYV5;B4DPF6;X6RE05;Q5T4S7-6;Q5TBN9	E3 ubiquitin-protein ligase UBR4	UBR4	>sp|Q5T4S7-3|UBR4_HUMAN Isoform 3 of E3 ubiquitin-protein ligase UBR4 OS=Homo sapiens GN=UBR4;>sp|Q5T4S7-4|UBR4_HUMAN Isoform 4 of E3 ubiquitin-protein ligase UBR4 OS=Homo sapiens GN=UBR4;>sp|Q5T4S7|UBR4_HUMAN E3 ubiquitin-protein ligase UBR4 OS=Homo sapie	11	52	442210	17760000	40.1619	5.32776
P61619;B4DR61;F8W776;Q8TC24;Q9H9S3-2;Q9H9S3-3;Q9H9S3;H7C1Q9;C9JXC6;H7C069;A6NK38;F2Z2C7;A6NIF9;C9JJV4;P61619-3	Protein transport protein Sec61 subunit alpha isoform 1;Protein transport protein Sec61 subunit alpha isoform 2	SEC61A1;SEC61A2	>sp|P61619|S61A1_HUMAN Protein transport protein Sec61 subunit alpha isoform 1 OS=Homo sapiens GN=SEC61A1 PE=1 SV=2;>tr|B4DR61|B4DR61_HUMAN Protein transport protein Sec61 subunit alpha isoform 1 OS=Homo sapiens GN=SEC61A1 PE=1 SV=1;>tr|F8W776|F8W776_HUMAN	15	4	294960	11568000	39.2189	5.29348
Q5VYK3;J3KN16;R4GMY1;F6XAQ5;Q5VYK5;R4GMY3	Proteasome-associated protein ECM29 homolog	ECM29;KIAA0368	>sp|Q5VYK3|ECM29_HUMAN Proteasome-associated protein ECM29 homolog OS=Homo sapiens GN=ECM29 PE=1 SV=2;>tr|J3KN16|J3KN16_HUMAN Proteasome-associated protein ECM29 homolog OS=Homo sapiens GN=KIAA0368 PE=1 SV=1	6	59	638260	25022000	39.2035	5.29291
Q8TEX9;Q8TEX9-2;H0YN14;H0YMR4;H0YN07;H0YLV0;H0YL92	Importin-4	IPO4	>sp|Q8TEX9|IPO4_HUMAN Importin-4 OS=Homo sapiens GN=IPO4 PE=1 SV=2;>sp|Q8TEX9-2|IPO4_HUMAN Isoform 2 of Importin-4 OS=Homo sapiens GN=IPO4;>tr|H0YN14|H0YN14_HUMAN Importin-4 OS=Homo sapiens GN=IPO4 PE=1 SV=1;>tr|H0YMR4|H0YMR4_HUMAN Importin-4 (Fragment) OS	7	13	50740	1725200	34.0008	5.0875
P27824;B4DGP8;B4E2T8;D6RGY2;D6RFL1;H0Y9Q7;D6RAU8;D6RB85;D6RDP7;H0Y9H1;D6RAQ8;D6RHJ3;D6RD16	Calnexin	CANX	>sp|P27824|CALX_HUMAN Calnexin OS=Homo sapiens GN=CANX PE=1 SV=2;>tr|B4DGP8|B4DGP8_HUMAN Calnexin OS=Homo sapiens GN=CANX PE=1 SV=1;>tr|B4E2T8|B4E2T8_HUMAN Calnexin OS=Homo sapiens GN=CANX PE=1 SV=1;>tr|D6RGY2|D6RGY2_HUMAN Calnexin (Fragment) OS=Homo sapie	13	11	72292	2397800	33.1683	5.05173
P25705;P25705-2;P25705-3;K7ERX7;K7EK77;K7EQH4;K7EJP1;K7ENJ4;K7ESA0	ATP synthase subunit alpha, mitochondrial	ATP5A1	>sp|P25705|ATPA_HUMAN ATP synthase subunit alpha, mitochondrial OS=Homo sapiens GN=ATP5A1 PE=1 SV=1;>sp|P25705-2|ATPA_HUMAN Isoform 2 of ATP synthase subunit alpha, mitochondrial OS=Homo sapiens GN=ATP5A1;>sp|P25705-3|ATPA_HUMAN Isoform 3 of ATP synthase s	9	18	1651700	53580000	32.4393	5.01967
O14980;C9JKM9;C9IZS4;C9JQ02;C9JV99;C9J673;H7BZC5;F8WF71;C9JF49;C9IYM2	Exportin-1	XPO1	>sp|O14980|XPO1_HUMAN Exportin-1 OS=Homo sapiens GN=XPO1 PE=1 SV=1	10	24	227030	5816300	25.6191	4.67915
Q99615;Q99615-2;K7ESP1;K7EIH8;K7EPP7;K7EJL5;K7EN19;K7EJV7;K7ER44;K7ELJ8;K7EJE9;K7EK03;K7EJ24	DnaJ homolog subfamily C member 7	DNAJC7	>sp|Q99615|DNJC7_HUMAN DnaJ homolog subfamily C member 7 OS=Homo sapiens GN=DNAJC7 PE=1 SV=2;>sp|Q99615-2|DNJC7_HUMAN Isoform 2 of DnaJ homolog subfamily C member 7 OS=Homo sapiens GN=DNAJC7;>tr|K7ESP1|K7ESP1_HUMAN DnaJ homolog subfamily C member 7 (Fragme	13	24	5796300	140980000	24.3224	4.60421
Q15008;C9IZE4;E9PHI9;Q15008-2;C9J7B7;C9J0E9;H7C531	26S proteasome non-ATPase regulatory subunit 6	PSMD6	>sp|Q15008|PSMD6_HUMAN 26S proteasome non-ATPase regulatory subunit 6 OS=Homo sapiens GN=PSMD6 PE=1 SV=1;>tr|C9IZE4|C9IZE4_HUMAN 26S proteasome non-ATPase regulatory subunit 6 OS=Homo sapiens GN=PSMD6 PE=1 SV=1;>tr|E9PHI9|E9PHI9_HUMAN 26S proteasome non-AT	7	13	3484000	81614000	23.4254	4.55
P78527;E7EUY0;P78527-2;F5GX40;H0YG84	DNA-dependent protein kinase catalytic subunit	PRKDC	>sp|P78527|PRKDC_HUMAN DNA-dependent protein kinase catalytic subunit OS=Homo sapiens GN=PRKDC PE=1 SV=3;>tr|E7EUY0|E7EUY0_HUMAN DNA-dependent protein kinase catalytic subunit OS=Homo sapiens GN=PRKDC PE=1 SV=1;>sp|P78527-2|PRKDC_HUMAN Isoform 2 of DNA-dep	5	144	9057900	206480000	22.7956	4.51068
P16615-5;P16615-2;P16615-3;P16615;H7C5W9;P16615-4;O14983-3;O14983-2;O14983;Q93084-4;Q93084-2;Q93084-3;Q93084-7;Q93084;Q93084-6;Q93084-5	Sarcoplasmic/endoplasmic reticulum calcium ATPase 2;Sarcoplasmic/endoplasmic reticulum calcium ATPase 1	ATP2A2;ATP2A1	>sp|P16615-5|AT2A2_HUMAN Isoform 5 of Sarcoplasmic/endoplasmic reticulum calcium ATPase 2 OS=Homo sapiens GN=ATP2A2;>sp|P16615-2|AT2A2_HUMAN Isoform 2 of Sarcoplasmic/endoplasmic reticulum calcium ATPase 2 OS=Homo sapiens GN=ATP2A2;>sp|P16615-3|AT2A2_HUMAN	16	10	59796	1021700	17.0864	4.09478
O94826	Mitochondrial import receptor subunit TOM70	TOMM70A	>sp|O94826|TOM70_HUMAN Mitochondrial import receptor subunit TOM70 OS=Homo sapiens GN=TOMM70A PE=1 SV=1	1	8	459220	6716400	14.6257	3.87043
Q07021;I3L3Q7;I3L3B0	Complement component 1 Q subcomponent-binding protein, mitochondrial	C1QBP	>sp|Q07021|C1QBP_HUMAN Complement component 1 Q subcomponent-binding protein, mitochondrial OS=Homo sapiens GN=C1QBP PE=1 SV=1;>tr|I3L3Q7|I3L3Q7_HUMAN Complement component 1 Q subcomponent-binding protein, mitochondrial (Fragment) OS=Homo sapiens GN=C1QBP	3	3	1222900	17468000	14.2841	3.83634
Q9NU22;Q5T795	Midasin	MDN1	>sp|Q9NU22|MDN1_HUMAN Midasin OS=Homo sapiens GN=MDN1 PE=1 SV=2	2	14	123540	1619200	13.1067	3.71223
B7Z9L0;P50991;P50991-2;B7Z2F4	T-complex protein 1 subunit delta	CCT4	>tr|B7Z9L0|B7Z9L0_HUMAN T-complex protein 1 subunit delta OS=Homo sapiens GN=CCT4 PE=1 SV=1;>sp|P50991|TCPD_HUMAN T-complex protein 1 subunit delta OS=Homo sapiens GN=CCT4 PE=1 SV=4;>sp|P50991-2|TCPD_HUMAN Isoform 2 of T-complex protein 1 subunit delta OS=	4	16	8769500	114660000	13.0749	3.70872
Q5JP53;P07437;Q5ST81;E9PBJ4	Tubulin beta chain	TUBB	>tr|Q5JP53|Q5JP53_HUMAN Tubulin beta chain OS=Homo sapiens GN=TUBB PE=1 SV=1;>sp|P07437|TBB5_HUMAN Tubulin beta chain OS=Homo sapiens GN=TUBB PE=1 SV=2;>tr|Q5ST81|Q5ST81_HUMAN Tubulin beta chain OS=Homo sapiens GN=TUBB PE=1 SV=1	4	25	17657000	213070000	12.0672	3.59302
P55060-3;P55060;P55060-4;B4DUC5;P55060-2	Exportin-2	CSE1L	>sp|P55060-3|XPO2_HUMAN Isoform 3 of Exportin-2 OS=Homo sapiens GN=CSE1L;>sp|P55060|XPO2_HUMAN Exportin-2 OS=Homo sapiens GN=CSE1L PE=1 SV=3;>sp|P55060-4|XPO2_HUMAN Isoform 4 of Exportin-2 OS=Homo sapiens GN=CSE1L;>tr|B4DUC5|B4DUC5_HUMAN Uncharacterized pr	5	25	622230	7164000	11.5134	3.52525
F8VPD4;P27708;H7C2E4;H7C3Z5;H7BZB3;P31327-2;P31327;P31327-3	CAD protein;Glutamine-dependent carbamoyl-phosphate synthase;Aspartate carbamoyltransferase;Dihydroorotase	CAD	>tr|F8VPD4|F8VPD4_HUMAN CAD protein OS=Homo sapiens GN=CAD PE=1 SV=1;>sp|P27708|PYR1_HUMAN CAD protein OS=Homo sapiens GN=CAD PE=1 SV=3	8	38	1952700	21795000	11.1615	3.48045
J3QS39;J3QTR3;F5H6Q2;P62987;F5GYU3;F5H2Z3;F5H265;B4DV12;F5H388;P62979;F5H747;F5GXK7;J3QKN0;P0CG47;Q96C32;F5H041;P0CG48;M0R1V7;M0R1M6;M0R2S1;J3QLP7;J3QRK5;J3QSA3;K7EMA8;F5GZ39;J3KSM4	Ubiquitin-60S ribosomal protein L40;Ubiquitin;60S ribosomal protein L40;Ubiquitin-40S ribosomal protein S27a;Ubiquitin;40S ribosomal protein S27a;Polyubiquitin-B;Ubiquitin;Polyubiquitin-C;Ubiquitin	UBB;RPS27A;UBC;UBA52;UBBP4	>tr|J3QS39|J3QS39_HUMAN Ubiquitin (Fragment) OS=Homo sapiens GN=UBB PE=2 SV=1;>tr|J3QTR3|J3QTR3_HUMAN Ubiquitin (Fragment) OS=Homo sapiens GN=RPS27A PE=1 SV=1;>tr|F5H6Q2|F5H6Q2_HUMAN Polyubiquitin-C (Fragment) OS=Homo sapiens GN=UBC PE=2 SV=2;>sp|P62987|RL	26	6	243090000	2646700000	10.8877	3.44463
Q99832-3;Q99832;F5GZK5;Q99832-4;Q99832-2;B7Z1C9;F8WAM2	T-complex protein 1 subunit eta	CCT7	>sp|Q99832-3|TCPH_HUMAN Isoform 3 of T-complex protein 1 subunit eta OS=Homo sapiens GN=CCT7;>sp|Q99832|TCPH_HUMAN T-complex protein 1 subunit eta OS=Homo sapiens GN=CCT7 PE=1 SV=2;>tr|F5GZK5|F5GZK5_HUMAN T-complex protein 1 subunit eta OS=Homo sapiens GN=	7	14	8563300	90343000	10.55	3.39917
P78371;P78371-2;F5GWF6;F8VQ14	T-complex protein 1 subunit beta	CCT2	>sp|P78371|TCPB_HUMAN T-complex protein 1 subunit beta OS=Homo sapiens GN=CCT2 PE=1 SV=4;>sp|P78371-2|TCPB_HUMAN Isoform 2 of T-complex protein 1 subunit beta OS=Homo sapiens GN=CCT2;>tr|F5GWF6|F5GWF6_HUMAN T-complex protein 1 subunit beta OS=Homo sapiens	4	17	11516000	121230000	10.5271	3.39604
P68371;Q3ZCM7;F5H0I4;Q5SQY0;I3L2F9;A6NNZ2;M0R2D3;G3V2A3;Q9H4B7;CON__ENSEMBL:ENSBTAP00000025008;M0QY85;M0QZL7;M0R0X0;M0QY37;M0QX14;M0QYM7;M0R042;M0R2T4	Tubulin beta-4B chain	TUBB4B	>sp|P68371|TBB4B_HUMAN Tubulin beta-4B chain OS=Homo sapiens GN=TUBB4B PE=1 SV=1	18	25	55947000	563710000	10.0758	3.33282
P49411;H3BNU3	Elongation factor Tu, mitochondrial	TUFM	>sp|P49411|EFTU_HUMAN Elongation factor Tu, mitochondrial OS=Homo sapiens GN=TUFM PE=1 SV=2	2	17	17030000	169300000	9.94128	3.31343
P60842;J3KT12;P60842-2;J3QS69;J3KSZ0;J3KTB5;J3QL43;J3KTN0;E7EQG2;Q14240;Q14240-2;J3QR64;Q9NZE6;J3QLN6;J3QKZ9;J3KS25;J3QL52;J3KSN7;B4E102;J3KT04;J3KS93;E7EMV8;J3QQP0;E9PBH4;F8WE11	Eukaryotic initiation factor 4A-I	EIF4A1	>sp|P60842|IF4A1_HUMAN Eukaryotic initiation factor 4A-I OS=Homo sapiens GN=EIF4A1 PE=1 SV=1;>tr|J3KT12|J3KT12_HUMAN Eukaryotic initiation factor 4A-I OS=Homo sapiens GN=EIF4A1 PE=1 SV=1;>sp|P60842-2|IF4A1_HUMAN Isoform 2 of Eukaryotic initiation factor 4A	25	25	33235000	329770000	9.92237	3.31068
Q6P2Q9;I3L0J9;I3L3Z8;I3L1T8	Pre-mRNA-processing-splicing factor 8	PRPF8	>sp|Q6P2Q9|PRP8_HUMAN Pre-mRNA-processing-splicing factor 8 OS=Homo sapiens GN=PRPF8 PE=1 SV=2	4	25	980660	9588500	9.7776	3.28948
Q9Y285;K7ER00;B4E363;K7ER16;K7EPH2;K7EK06;K7ERS0	Phenylalanine--tRNA ligase alpha subunit	FARSA	>sp|Q9Y285|SYFA_HUMAN Phenylalanine--tRNA ligase alpha subunit OS=Homo sapiens GN=FARSA PE=1 SV=3;>tr|K7ER00|K7ER00_HUMAN Phenylalanine--tRNA ligase alpha subunit OS=Homo sapiens GN=FARSA PE=1 SV=1;>tr|B4E363|B4E363_HUMAN Phenylalanine--tRNA ligase alpha s	7	13	3301400	30556000	9.25547	3.21031
P55072;C9JUP7;C9IZA5;E7EQM8	Transitional endoplasmic reticulum ATPase	VCP	>sp|P55072|TERA_HUMAN Transitional endoplasmic reticulum ATPase OS=Homo sapiens GN=VCP PE=1 SV=4	4	29	560760	5156100	9.19484	3.20082
P05141;Q9H0C2	ADP/ATP translocase 2	SLC25A5	>sp|P05141|ADT2_HUMAN ADP/ATP translocase 2 OS=Homo sapiens GN=SLC25A5 PE=1 SV=7	2	12	13646000	121800000	8.92569	3.15796
P23396;P23396-2;E9PL09;E9PPU1;F2Z2S8;H0YCJ7;H0YF32;H0YEU2;E9PQ96;E9PJH4;E9PK82;E9PSF4;E9PQX2;H0YES8	40S ribosomal protein S3	RPS3	>sp|P23396|RS3_HUMAN 40S ribosomal protein S3 OS=Homo sapiens GN=RPS3 PE=1 SV=2;>sp|P23396-2|RS3_HUMAN Isoform 2 of 40S ribosomal protein S3 OS=Homo sapiens GN=RPS3;>tr|E9PL09|E9PL09_HUMAN 40S ribosomal protein S3 OS=Homo sapiens GN=RPS3 PE=1 SV=1;>tr|E9PP	14	19	27360000	233900000	8.54898	3.09575
Q14008-2;Q14008;Q14008-3;E9PQH5;H0YCF6;H0YEK7;H0YDX5	Cytoskeleton-associated protein 5	CKAP5	>sp|Q14008-2|CKAP5_HUMAN Isoform 2 of Cytoskeleton-associated protein 5 OS=Homo sapiens GN=CKAP5;>sp|Q14008|CKAP5_HUMAN Cytoskeleton-associated protein 5 OS=Homo sapiens GN=CKAP5 PE=1 SV=3;>sp|Q14008-3|CKAP5_HUMAN Isoform 3 of Cytoskeleton-associated prote	7	11	281100	2383300	8.47848	3.08381
P12004	Proliferating cell nuclear antigen	PCNA	>sp|P12004|PCNA_HUMAN Proliferating cell nuclear antigen OS=Homo sapiens GN=PCNA PE=1 SV=1	1	5	882090	7381600	8.36831	3.06494
Q04637-5;Q04637-4;Q04637-3;Q04637;Q04637-9;Q04637-6;C9J6B6;C9JF13;H7C044;H7C0V6;F8WCF2;REV__Q8NEG2-2;C9JHW9;REV__Q8NEG2;REV__F5H7J8;REV__C9JQZ6;REV__J3KQX6;F5H8J4;F5H564;O43432-4;O43432;O43432-3	Eukaryotic translation initiation factor 4 gamma 1	EIF4G1	>sp|Q04637-5|IF4G1_HUMAN Isoform D of Eukaryotic translation initiation factor 4 gamma 1 OS=Homo sapiens GN=EIF4G1;>sp|Q04637-4|IF4G1_HUMAN Isoform C of Eukaryotic translation initiation factor 4 gamma 1 OS=Homo sapiens GN=EIF4G1;>sp|Q04637-3|IF4G1_HUMAN I	22	30	2591500	20579000	7.94096	2.98931
M0R0F0;P46782;M0R0R2;M0QZN2	40S ribosomal protein S5;40S ribosomal protein S5, N-terminally processed	RPS5	>tr|M0R0F0|M0R0F0_HUMAN 40S ribosomal protein S5 (Fragment) OS=Homo sapiens GN=RPS5 PE=1 SV=1;>sp|P46782|RS5_HUMAN 40S ribosomal protein S5 OS=Homo sapiens GN=RPS5 PE=1 SV=4;>tr|M0R0R2|M0R0R2_HUMAN 40S ribosomal protein S5 OS=Homo sapiens GN=RPS5 PE=1 SV=1	4	3	448680	3481200	7.75876	2.95583
P12236;I7HJJ0	ADP/ATP translocase 3	SLC25A6	>sp|P12236|ADT3_HUMAN ADP/ATP translocase 3 OS=Homo sapiens GN=SLC25A6 PE=1 SV=4;>tr|I7HJJ0|I7HJJ0_HUMAN ADP/ATP translocase 3 (Fragment) OS=Homo sapiens GN=SLC25A6 PE=1 SV=1	2	13	77247000	576510000	7.4632	2.89979
P42677;Q5T4L4;C9J1C5	40S ribosomal protein S27	RPS27	>sp|P42677|RS27_HUMAN 40S ribosomal protein S27 OS=Homo sapiens GN=RPS27 PE=1 SV=3;>tr|Q5T4L4|Q5T4L4_HUMAN 40S ribosomal protein S27 OS=Homo sapiens GN=RPS27 PE=1 SV=1	3	6	2604800	19313000	7.41439	2.89033
P62258-2;P62258;K7EIT4;B4DJF2;I3L3T1;K7EM20;I3L0W5	14-3-3 protein epsilon	YWHAE	>sp|P62258-2|1433E_HUMAN Isoform SV of 14-3-3 protein epsilon OS=Homo sapiens GN=YWHAE;>sp|P62258|1433E_HUMAN 14-3-3 protein epsilon OS=Homo sapiens GN=YWHAE PE=1 SV=1	7	11	2528600	17477000	6.91173	2.78905
Q86VP6;Q86VP6-2;F5H6I6;Q86VP6-3;H0YH27	Cullin-associated NEDD8-dissociated protein 1	CAND1	>sp|Q86VP6|CAND1_HUMAN Cullin-associated NEDD8-dissociated protein 1 OS=Homo sapiens GN=CAND1 PE=1 SV=2;>sp|Q86VP6-2|CAND1_HUMAN Isoform 2 of Cullin-associated NEDD8-dissociated protein 1 OS=Homo sapiens GN=CAND1	5	32	781820	5143200	6.5785	2.71776
P50402;Q5HY57	Emerin	EMD	>sp|P50402|EMD_HUMAN Emerin OS=Homo sapiens GN=EMD PE=1 SV=1;>tr|Q5HY57|Q5HY57_HUMAN Emerin OS=Homo sapiens GN=EMD PE=1 SV=1	2	9	1050100	6850600	6.52376	2.7057
O43175;Q5SZU1	D-3-phosphoglycerate dehydrogenase	PHGDH	>sp|O43175|SERA_HUMAN D-3-phosphoglycerate dehydrogenase OS=Homo sapiens GN=PHGDH PE=1 SV=4;>tr|Q5SZU1|Q5SZU1_HUMAN D-3-phosphoglycerate dehydrogenase OS=Homo sapiens GN=PHGDH PE=1 SV=1	2	9	4051200	25598000	6.31862	2.65961
P17066;P48741	Heat shock 70 kDa protein 6	HSPA6	>sp|P17066|HSP76_HUMAN Heat shock 70 kDa protein 6 OS=Homo sapiens GN=HSPA6 PE=1 SV=2	2	12	25005000	154880000	6.19396	2.63086
P38919;I3L3H2	Eukaryotic initiation factor 4A-III	EIF4A3	>sp|P38919|IF4A3_HUMAN Eukaryotic initiation factor 4A-III OS=Homo sapiens GN=EIF4A3 PE=1 SV=4	2	14	3772600	23054000	6.1109	2.61139
P45880-2;P45880;P45880-1;B4DKM5;Q5JSD2;Q5JSD1;A2A3S1	Voltage-dependent anion-selective channel protein 2	VDAC2	>sp|P45880-2|VDAC2_HUMAN Isoform 2 of Voltage-dependent anion-selective channel protein 2 OS=Homo sapiens GN=VDAC2;>sp|P45880|VDAC2_HUMAN Voltage-dependent anion-selective channel protein 2 OS=Homo sapiens GN=VDAC2 PE=1 SV=2;>sp|P45880-1|VDAC2_HUMAN Isofor	7	10	3690300	22473000	6.08975	2.60638
O75643;O75643-2;C9JAQ9;B4E0P5	U5 small nuclear ribonucleoprotein 200 kDa helicase	SNRNP200	>sp|O75643|U520_HUMAN U5 small nuclear ribonucleoprotein 200 kDa helicase OS=Homo sapiens GN=SNRNP200 PE=1 SV=2	4	20	918650	5592400	6.08763	2.60588
B4DL14;P36542-2;P36542	ATP synthase subunit gamma;ATP synthase subunit gamma, mitochondrial	ATP5C1	>tr|B4DL14|B4DL14_HUMAN ATP synthase subunit gamma OS=Homo sapiens GN=ATP5C1 PE=1 SV=1;>sp|P36542-2|ATPG_HUMAN Isoform Heart of ATP synthase subunit gamma, mitochondrial OS=Homo sapiens GN=ATP5C1;>sp|P36542|ATPG_HUMAN ATP synthase subunit gamma, mitochondr	3	4	1861500	11013000	5.9162	2.56467
Q13200;E7EW34;E9PCS3;H7C2Q3;H7C1H2;C9JPC0;F8WBS8	26S proteasome non-ATPase regulatory subunit 2	PSMD2	>sp|Q13200|PSMD2_HUMAN 26S proteasome non-ATPase regulatory subunit 2 OS=Homo sapiens GN=PSMD2 PE=1 SV=3;>tr|E7EW34|E7EW34_HUMAN 26S proteasome non-ATPase regulatory subunit 2 OS=Homo sapiens GN=PSMD2 PE=1 SV=1;>tr|E9PCS3|E9PCS3_HUMAN 26S proteasome non-AT	7	25	863990	5089400	5.89058	2.55841
A5YKK6-3;A5YKK6-2;A5YKK6;A5YKK6-4;B5MDN3;H3BMZ2;H3BNB1;H3BR89;H3BVC9;H3BMH0	CCR4-NOT transcription complex subunit 1	CNOT1	>sp|A5YKK6-3|CNOT1_HUMAN Isoform 3 of CCR4-NOT transcription complex subunit 1 OS=Homo sapiens GN=CNOT1;>sp|A5YKK6-2|CNOT1_HUMAN Isoform 2 of CCR4-NOT transcription complex subunit 1 OS=Homo sapiens GN=CNOT1;>sp|A5YKK6|CNOT1_HUMAN CCR4-NOT transcription co	10	13	501500	2943600	5.86959	2.55326
O95831-3;O95831;O95831-6;O95831-4;O95831-2;E9PMA0;O95831-5	Apoptosis-inducing factor 1, mitochondrial	AIFM1	>sp|O95831-3|AIFM1_HUMAN Isoform 3 of Apoptosis-inducing factor 1, mitochondrial OS=Homo sapiens GN=AIFM1;>sp|O95831|AIFM1_HUMAN Apoptosis-inducing factor 1, mitochondrial OS=Homo sapiens GN=AIFM1 PE=1 SV=1;>sp|O95831-6|AIFM1_HUMAN Isoform 6 of Apoptosis-i	7	15	3087900	16789000	5.43703	2.44282
Q99460-2;Q99460;H7C378;H7BZR6;C9J9M4;F8WCE3	26S proteasome non-ATPase regulatory subunit 1	PSMD1	>sp|Q99460-2|PSMD1_HUMAN Isoform 2 of 26S proteasome non-ATPase regulatory subunit 1 OS=Homo sapiens GN=PSMD1;>sp|Q99460|PSMD1_HUMAN 26S proteasome non-ATPase regulatory subunit 1 OS=Homo sapiens GN=PSMD1 PE=1 SV=2	6	19	633750	3383400	5.3387	2.41649
Q9NRZ9-6;Q9NRZ9-5;Q9NRZ9-4;Q9NRZ9-3;Q9NRZ9-2;Q9NRZ9;B1ALG6;Q9NW36;Q9NRZ9-8;Q9NRZ9-7;Q9NRZ9-9	Lymphoid-specific helicase	HELLS	>sp|Q9NRZ9-6|HELLS_HUMAN Isoform 6 of Lymphoid-specific helicase OS=Homo sapiens GN=HELLS;>sp|Q9NRZ9-5|HELLS_HUMAN Isoform 5 of Lymphoid-specific helicase OS=Homo sapiens GN=HELLS;>sp|Q9NRZ9-4|HELLS_HUMAN Isoform 4 of Lymphoid-specific helicase OS=Homo sap	11	12	98325	524250	5.33181	2.41462
P31948;G3XAD8;F5H0T1;F5H783;F5GXD8;H0YGI8	Stress-induced-phosphoprotein 1	STIP1	>sp|P31948|STIP1_HUMAN Stress-induced-phosphoprotein 1 OS=Homo sapiens GN=STIP1 PE=1 SV=1;>tr|G3XAD8|G3XAD8_HUMAN Stress-induced-phosphoprotein 1 OS=Homo sapiens GN=STIP1 PE=1 SV=1;>tr|F5H0T1|F5H0T1_HUMAN Stress-induced-phosphoprotein 1 OS=Homo sapiens GN=	6	11	3653100	19200000	5.25581	2.39391
A3KMH1-3;A3KMH1;A3KMH1-2	von Willebrand factor A domain-containing protein 8	VWA8	>sp|A3KMH1-3|VWA8_HUMAN Isoform 3 of von Willebrand factor A domain-containing protein 8 OS=Homo sapiens GN=VWA8;>sp|A3KMH1|VWA8_HUMAN von Willebrand factor A domain-containing protein 8 OS=Homo sapiens GN=VWA8 PE=1 SV=2;>sp|A3KMH1-2|VWA8_HUMAN Isoform 2 o	3	25	1015400	5080000	5.00295	2.32278
P63244;D6RAC2;J3KPE3;D6RFX4;D6RHH4;D6R9Z1;H0Y8W2;D6R9L0;D6REE5;H0YAF8;H0YAM7;H0Y8R5;D6RAU2;E9PD14;D6RBD0;D6RFZ9;D6RF23;D6RGK8;H0Y9P0;D6R909;D6RHJ5	Guanine nucleotide-binding protein subunit beta-2-like 1	GNB2L1	>sp|P63244|GBLP_HUMAN Guanine nucleotide-binding protein subunit beta-2-like 1 OS=Homo sapiens GN=GNB2L1 PE=1 SV=3;>tr|D6RAC2|D6RAC2_HUMAN Guanine nucleotide-binding protein subunit beta-2-like 1 OS=Homo sapiens GN=GNB2L1 PE=1 SV=1;>tr|J3KPE3|J3KPE3_HUMAN	21	11	7916600	39189000	4.95023	2.3075
B4DUR8;P49368;P49368-2;Q5SZX6;E9PRC8;E9PQ35;Q5SZX9;Q5SZW8;E9PM09	T-complex protein 1 subunit gamma	CCT3	>tr|B4DUR8|B4DUR8_HUMAN T-complex protein 1 subunit gamma OS=Homo sapiens GN=CCT3 PE=1 SV=1;>sp|P49368|TCPG_HUMAN T-complex protein 1 subunit gamma OS=Homo sapiens GN=CCT3 PE=1 SV=4;>sp|P49368-2|TCPG_HUMAN Isoform 2 of T-complex protein 1 subunit gamma OS=	9	25	21129000	102540000	4.85305	2.27889
P50990;P50990-2;P50990-3;H7C4C8;H7C2U0	T-complex protein 1 subunit theta	CCT8	>sp|P50990|TCPQ_HUMAN T-complex protein 1 subunit theta OS=Homo sapiens GN=CCT8 PE=1 SV=4;>sp|P50990-2|TCPQ_HUMAN Isoform 2 of T-complex protein 1 subunit theta OS=Homo sapiens GN=CCT8;>sp|P50990-3|TCPQ_HUMAN Isoform 3 of T-complex protein 1 subunit theta	5	17	7863000	37620000	4.78443	2.25835
O14654	Insulin receptor substrate 4	IRS4	>sp|O14654|IRS4_HUMAN Insulin receptor substrate 4 OS=Homo sapiens GN=IRS4 PE=1 SV=1	1	30	2849000	13619000	4.78027	2.25709
P52272-2;P52272;M0QZM1;M0R2I7;M0QY96;M0R019;M0R2T0;M0QYQ7;M0R0N3;M0R0Y6;M0QYL3	Heterogeneous nuclear ribonucleoprotein M	HNRNPM	>sp|P52272-2|HNRPM_HUMAN Isoform 2 of Heterogeneous nuclear ribonucleoprotein M OS=Homo sapiens GN=HNRNPM;>sp|P52272|HNRPM_HUMAN Heterogeneous nuclear ribonucleoprotein M OS=Homo sapiens GN=HNRNPM PE=1 SV=3;>tr|M0QZM1|M0QZM1_HUMAN Heterogeneous nuclear rib	11	13	4158800	19267000	4.63283	2.21189
P62249;M0R3H0;M0R210;M0R1M5;Q6IPX4;M0QX76	40S ribosomal protein S16	RPS16	>sp|P62249|RS16_HUMAN 40S ribosomal protein S16 OS=Homo sapiens GN=RPS16 PE=1 SV=2;>tr|M0R3H0|M0R3H0_HUMAN 40S ribosomal protein S16 OS=Homo sapiens GN=RPS16 PE=1 SV=1;>tr|M0R210|M0R210_HUMAN 40S ribosomal protein S16 OS=Homo sapiens GN=RPS16 PE=1 SV=1;>tr	6	9	8131500	37393000	4.59854	2.20117
Q9UJS0;Q9UJS0-2;F5GX33;R4GN64	Calcium-binding mitochondrial carrier protein Aralar2	SLC25A13	>sp|Q9UJS0|CMC2_HUMAN Calcium-binding mitochondrial carrier protein Aralar2 OS=Homo sapiens GN=SLC25A13 PE=1 SV=2;>sp|Q9UJS0-2|CMC2_HUMAN Isoform 2 of Calcium-binding mitochondrial carrier protein Aralar2 OS=Homo sapiens GN=SLC25A13;>tr|F5GX33|F5GX33_HUMAN	4	24	11544000	51322000	4.44577	2.15243
P26641;B4DTG2	Elongation factor 1-gamma	EEF1G	>sp|P26641|EF1G_HUMAN Elongation factor 1-gamma OS=Homo sapiens GN=EEF1G PE=1 SV=3;>tr|B4DTG2|B4DTG2_HUMAN Elongation factor 1-gamma OS=Homo sapiens GN=EEF1G PE=1 SV=1	2	5	3763000	16630000	4.41935	2.14383
O43242;B4DT72;H0YGV8	26S proteasome non-ATPase regulatory subunit 3	PSMD3	>sp|O43242|PSMD3_HUMAN 26S proteasome non-ATPase regulatory subunit 3 OS=Homo sapiens GN=PSMD3 PE=1 SV=2;>tr|B4DT72|B4DT72_HUMAN 26S proteasome non-ATPase regulatory subunit 3 OS=Homo sapiens GN=PSMD3 PE=1 SV=1	3	24	19230000	80107000	4.16573	2.05857
F5H6T1;P61160;P61160-2	Actin-related protein 2	ACTR2	>tr|F5H6T1|F5H6T1_HUMAN Actin-related protein 2 OS=Homo sapiens GN=ACTR2 PE=1 SV=1;>sp|P61160|ARP2_HUMAN Actin-related protein 2 OS=Homo sapiens GN=ACTR2 PE=1 SV=1;>sp|P61160-2|ARP2_HUMAN Isoform 2 of Actin-related protein 2 OS=Homo sapiens GN=ACTR2	3	2	1469200	5975100	4.06691	2.02393
I3L2C7;P57678;I3L4A4;I3L399;E7EN12;I3L4M4	Gem-associated protein 4	GEMIN4	>tr|I3L2C7|I3L2C7_HUMAN Gem-associated protein 4 OS=Homo sapiens GN=GEMIN4 PE=1 SV=1;>sp|P57678|GEMI4_HUMAN Gem-associated protein 4 OS=Homo sapiens GN=GEMIN4 PE=1 SV=2	6	7	66826	270910	4.05396	2.01933
E9PD53;Q9NTJ3;Q9NTJ3-2;C9JR83;C9JVD8;C9J578;C9J9E4	Structural maintenance of chromosomes protein;Structural maintenance of chromosomes protein 4	SMC4	>tr|E9PD53|E9PD53_HUMAN Structural maintenance of chromosomes protein OS=Homo sapiens GN=SMC4 PE=1 SV=1;>sp|Q9NTJ3|SMC4_HUMAN Structural maintenance of chromosomes protein 4 OS=Homo sapiens GN=SMC4 PE=1 SV=2;>sp|Q9NTJ3-2|SMC4_HUMAN Isoform 2 of Structural	7	13	570350	2293300	4.02086	2.00751
P63104;E7EX29;E5RGE1;E5RIR4;E9PD24;E7EVZ2;B7Z2E6;H0YB80;E7ESK7;B0AZS6;P63104-2	14-3-3 protein zeta/delta	YWHAZ	>sp|P63104|1433Z_HUMAN 14-3-3 protein zeta/delta OS=Homo sapiens GN=YWHAZ PE=1 SV=1;>tr|E7EX29|E7EX29_HUMAN 14-3-3 protein zeta/delta (Fragment) OS=Homo sapiens GN=YWHAZ PE=1 SV=1;>tr|E5RGE1|E5RGE1_HUMAN 14-3-3 protein zeta/delta (Fragment) OS=Homo sapiens	11	4	969790	3830900	3.95024	1.98194
Q14683;G8JLG1;H0Y7K8;V9GYN9;V9GY57	Structural maintenance of chromosomes protein 1A	SMC1A	>sp|Q14683|SMC1A_HUMAN Structural maintenance of chromosomes protein 1A OS=Homo sapiens GN=SMC1A PE=1 SV=2;>tr|G8JLG1|G8JLG1_HUMAN Structural maintenance of chromosomes protein 1A OS=Homo sapiens GN=SMC1A PE=1 SV=1	5	15	118640	458730	3.86657	1.95105
E9PCY7;P31943;G8JLB6;E5RGH4;E5RGV0;D6RIU0;D6RBM0;H0YB39;P55795;E7EQJ0;D6RAM1;H0YAQ2;F5GZT4;D6R9T0;D6RFM3;D6RIT2;E7EN40;D6RDU3;D6RJ04;D6RIH9;H0YBG7;H0YBD7	Heterogeneous nuclear ribonucleoprotein H;Heterogeneous nuclear ribonucleoprotein H, N-terminally processed;Heterogeneous nuclear ribonucleoprotein H2	HNRNPH1;HNRNPH2	>tr|E9PCY7|E9PCY7_HUMAN Heterogeneous nuclear ribonucleoprotein H OS=Homo sapiens GN=HNRNPH1 PE=1 SV=1;>sp|P31943|HNRH1_HUMAN Heterogeneous nuclear ribonucleoprotein H OS=Homo sapiens GN=HNRNPH1 PE=1 SV=4;>tr|G8JLB6|G8JLB6_HUMAN Heterogeneous nuclear ribon	22	3	4746000	18020000	3.79688	1.92482
Q14974;Q14974-2;F5H4R7;J3KTM9;J3QKQ5;J3QR48	Importin subunit beta-1	KPNB1	>sp|Q14974|IMB1_HUMAN Importin subunit beta-1 OS=Homo sapiens GN=KPNB1 PE=1 SV=2;>sp|Q14974-2|IMB1_HUMAN Isoform 2 of Importin subunit beta-1 OS=Homo sapiens GN=KPNB1;>tr|F5H4R7|F5H4R7_HUMAN Importin subunit beta-1 OS=Homo sapiens GN=KPNB1 PE=1 SV=1;>tr|J3	6	13	633160	2313700	3.65421	1.86956
P17812;B4DR64;B7Z9C4;Q9NRF8	CTP synthase 1	CTPS1	>sp|P17812|PYRG1_HUMAN CTP synthase 1 OS=Homo sapiens GN=CTPS1 PE=1 SV=2;>tr|B4DR64|B4DR64_HUMAN CTP synthase OS=Homo sapiens GN=CTPS1 PE=1 SV=1	4	13	2484000	8549600	3.44187	1.78319
Q9UNF1;Q9UNF1-2;Q5H909;Q5H907;Q12816-5;G5E9N2;Q12816-2;Q12816-3;Q12816-4;Q12816	Melanoma-associated antigen D2	MAGED2	>sp|Q9UNF1|MAGD2_HUMAN Melanoma-associated antigen D2 OS=Homo sapiens GN=MAGED2 PE=1 SV=2;>sp|Q9UNF1-2|MAGD2_HUMAN Isoform 2 of Melanoma-associated antigen D2 OS=Homo sapiens GN=MAGED2;>tr|Q5H909|Q5H909_HUMAN Melanoma-associated antigen D2 OS=Homo sapiens	10	14	5144100	17397000	3.38193	1.75785
B9A067;Q16891-2;Q16891-4;Q16891;Q16891-3;C9J406;H7C463;D6RAW4	Mitochondrial inner membrane protein	IMMT	>tr|B9A067|B9A067_HUMAN Mitochondrial inner membrane protein OS=Homo sapiens GN=IMMT PE=1 SV=2;>sp|Q16891-2|IMMT_HUMAN Isoform 2 of Mitochondrial inner membrane protein OS=Homo sapiens GN=IMMT;>sp|Q16891-4|IMMT_HUMAN Isoform 4 of Mitochondrial inner membra	8	26	1372200	4554000	3.31876	1.73064
P08238;Q58FF7;Q58FF8;Q5T9W8;Q58FF6	Heat shock protein HSP 90-beta	HSP90AB1	>sp|P08238|HS90B_HUMAN Heat shock protein HSP 90-beta OS=Homo sapiens GN=HSP90AB1 PE=1 SV=4	5	32	10151000	33200000	3.27061	1.70956
P49327;J3KTF0	Fatty acid synthase;[Acyl-carrier-protein] S-acetyltransferase;[Acyl-carrier-protein] S-malonyltransferase;3-oxoacyl-[acyl-carrier-protein] synthase;3-oxoacyl-[acyl-carrier-protein] reductase;3-hydroxyacyl-[acyl-carrier-protein] dehydratase;Enoyl-[acyl-carrier-protein] reductase;Oleoyl-[acyl-carrier-protein] hydrolase	FASN	>sp|P49327|FAS_HUMAN Fatty acid synthase OS=Homo sapiens GN=FASN PE=1 SV=3	2	62	11510000	37582000	3.26516	1.70715
P60866;P60866-2;E5RIP1;E5RJX2;G3XAN0	40S ribosomal protein S20	RPS20	>sp|P60866|RS20_HUMAN 40S ribosomal protein S20 OS=Homo sapiens GN=RPS20 PE=1 SV=1;>sp|P60866-2|RS20_HUMAN Isoform 2 of 40S ribosomal protein S20 OS=Homo sapiens GN=RPS20;>tr|E5RIP1|E5RIP1_HUMAN 40S ribosomal protein S20 OS=Homo sapiens GN=RPS20 PE=1 SV=1;	5	3	2507800	8029100	3.20165	1.67882
P08107;P08107-2;E7EP94;V9GZ37	Heat shock 70 kDa protein 1A/1B	HSPA1A	>sp|P08107|HSP71_HUMAN Heat shock 70 kDa protein 1A/1B OS=Homo sapiens GN=HSPA1A PE=1 SV=5;>sp|P08107-2|HSP71_HUMAN Isoform 2 of Heat shock 70 kDa protein 1A/1B OS=Homo sapiens GN=HSPA1A;>tr|E7EP94|E7EP94_HUMAN Heat shock 70 kDa protein 1A/1B OS=Homo sapie	4	38	473590000	1491900000	3.15019	1.65544
P10809;E7ESH4;E7EXB4;B7Z712;C9JL25;C9JL19;C9JCQ4;C9J0S9	60 kDa heat shock protein, mitochondrial	HSPD1	>sp|P10809|CH60_HUMAN 60 kDa heat shock protein, mitochondrial OS=Homo sapiens GN=HSPD1 PE=1 SV=2	8	21	20197000	62371000	3.08813	1.62673
Q13501-2;Q13501;E7EMC7;E9PFW8;C9JRJ8;E3W990	Sequestosome-1	SQSTM1	>sp|Q13501-2|SQSTM_HUMAN Isoform 2 of Sequestosome-1 OS=Homo sapiens GN=SQSTM1;>sp|Q13501|SQSTM_HUMAN Sequestosome-1 OS=Homo sapiens GN=SQSTM1 PE=1 SV=1;>tr|E7EMC7|E7EMC7_HUMAN Sequestosome-1 OS=Homo sapiens GN=SQSTM1 PE=1 SV=1;>tr|E9PFW8|E9PFW8_HUMAN Sequ	6	8	5306300	16236000	3.05976	1.61342
Q14157-4;Q14157-1;Q14157-3;F8W726;Q14157;Q14157-5;Q5VU77;Q5VU81;Q5VU80;Q5VU79;Q5VU78;H0Y5H6;H7C2T8	Ubiquitin-associated protein 2-like	UBAP2L	>sp|Q14157-4|UBP2L_HUMAN Isoform 4 of Ubiquitin-associated protein 2-like OS=Homo sapiens GN=UBAP2L;>sp|Q14157-1|UBP2L_HUMAN Isoform 2 of Ubiquitin-associated protein 2-like OS=Homo sapiens GN=UBAP2L;>sp|Q14157-3|UBP2L_HUMAN Isoform 3 of Ubiquitin-associat	13	4	68503	208080	3.03753	1.6029
P05023-4;P05023;P05023-3;P05023-2;M0R116;P13637;P13637-2;P13637-3;B1AKY9;P50993;H0Y7C1;Q13733;P20648;P54707;P54707-2;Q5TC01;Q5TC05;M0QXF2;E9PRA5	Sodium/potassium-transporting ATPase subunit alpha-1;Sodium/potassium-transporting ATPase subunit alpha-3	ATP1A1;ATP1A3	>sp|P05023-4|AT1A1_HUMAN Isoform 4 of Sodium/potassium-transporting ATPase subunit alpha-1 OS=Homo sapiens GN=ATP1A1;>sp|P05023|AT1A1_HUMAN Sodium/potassium-transporting ATPase subunit alpha-1 OS=Homo sapiens GN=ATP1A1 PE=1 SV=1;>sp|P05023-3|AT1A1_HUMAN Is	19	20	905260	2681400	2.96202	1.56658
O75533;F8WC19;O75533-2;B4DGZ4;H7C341	Splicing factor 3B subunit 1	SF3B1	>sp|O75533|SF3B1_HUMAN Splicing factor 3B subunit 1 OS=Homo sapiens GN=SF3B1 PE=1 SV=3	5	12	221750	608390	2.74359	1.45606
F5H698;B4DER1;Q9P2J5;B4DJ10	Leucine--tRNA ligase, cytoplasmic	LARS	>tr|F5H698|F5H698_HUMAN Leucine--tRNA ligase, cytoplasmic OS=Homo sapiens GN=LARS PE=1 SV=1;>tr|B4DER1|B4DER1_HUMAN Leucine--tRNA ligase, cytoplasmic OS=Homo sapiens GN=LARS PE=1 SV=1;>sp|Q9P2J5|SYLC_HUMAN Leucine--tRNA ligase, cytoplasmic OS=Homo sapiens	4	10	192430	519080	2.6975	1.43162
Q96A33;Q96A33-2;J3QR89	Coiled-coil domain-containing protein 47	CCDC47	>sp|Q96A33|CCD47_HUMAN Coiled-coil domain-containing protein 47 OS=Homo sapiens GN=CCDC47 PE=1 SV=1;>sp|Q96A33-2|CCD47_HUMAN Isoform 2 of Coiled-coil domain-containing protein 47 OS=Homo sapiens GN=CCDC47	3	8	1724600	4609200	2.67262	1.41825
E3W994;J3KR49;O75122;F5H604;E7ERI8;E7EW49;E9PBA6;F5H3X0;C9J668;H7C4X8;D6RBU8;O75122-2;B3KR06;E7ENG2	CLIP-associating protein 2	CLASP2	>tr|E3W994|E3W994_HUMAN CLIP-associating protein 2 OS=Homo sapiens GN=CLASP2 PE=1 SV=2;>tr|J3KR49|J3KR49_HUMAN CLIP-associating protein 2 OS=Homo sapiens GN=CLASP2 PE=1 SV=1;>sp|O75122|CLAP2_HUMAN CLIP-associating protein 2 OS=Homo sapiens GN=CLASP2 PE=1 S	14	4	63287	168790	2.66706	1.41525
P35813;P35813-3;P35813-2;E9PKB5;E9PJN3;E9PL75	Protein phosphatase 1A	PPM1A	>sp|P35813|PPM1A_HUMAN Protein phosphatase 1A OS=Homo sapiens GN=PPM1A PE=1 SV=1;>sp|P35813-3|PPM1A_HUMAN Isoform 3 of Protein phosphatase 1A OS=Homo sapiens GN=PPM1A;>sp|P35813-2|PPM1A_HUMAN Isoform Alpha-2 of Protein phosphatase 1A OS=Homo sapiens GN=PPM	6	10	11293000	29992000	2.6558	1.40915
P07814;V9GYZ6;V9GZ76	Bifunctional glutamate/proline--tRNA ligase;Glutamate--tRNA ligase;Proline--tRNA ligase	EPRS	>sp|P07814|SYEP_HUMAN Bifunctional glutamate/proline--tRNA ligase OS=Homo sapiens GN=EPRS PE=1 SV=5;>tr|V9GYZ6|V9GYZ6_HUMAN Bifunctional glutamate/proline--tRNA ligase (Fragment) OS=Homo sapiens GN=EPRS PE=1 SV=1	3	27	955710	2536500	2.65405	1.40819
G3V1A4;P23528;E9PK25;E9PQB7;E9PP50;E9PLJ3;E9PS23;Q9Y281-3;Q9Y281	Cofilin-1	CFL1	>tr|G3V1A4|G3V1A4_HUMAN Cofilin 1 (Non-muscle), isoform CRA_a OS=Homo sapiens GN=CFL1 PE=1 SV=1;>sp|P23528|COF1_HUMAN Cofilin-1 OS=Homo sapiens GN=CFL1 PE=1 SV=3;>tr|E9PK25|E9PK25_HUMAN Cofilin-1 OS=Homo sapiens GN=CFL1 PE=1 SV=1;>tr|E9PQB7|E9PQB7_HUMAN Co	9	5	3294200	8673600	2.63299	1.3967
O00483	NADH dehydrogenase [ubiquinone] 1 alpha subcomplex subunit 4	NDUFA4	>sp|O00483|NDUA4_HUMAN NADH dehydrogenase [ubiquinone] 1 alpha subcomplex subunit 4 OS=Homo sapiens GN=NDUFA4 PE=1 SV=1	1	3	1339300	3466300	2.58814	1.37192
P42167-2;G5E972;P42167;H0YJH7;A2T926;P42166	Lamina-associated polypeptide 2, isoforms beta/gamma;Thymopoietin;Thymopentin;Lamina-associated polypeptide 2, isoform alpha;Thymopoietin;Thymopentin	TMPO	>sp|P42167-2|LAP2B_HUMAN Isoform Gamma of Lamina-associated polypeptide 2, isoforms beta/gamma OS=Homo sapiens GN=TMPO;>tr|G5E972|G5E972_HUMAN Thymopentin OS=Homo sapiens GN=TMPO PE=1 SV=1;>sp|P42167|LAP2B_HUMAN Lamina-associated polypeptide 2, isoforms be	6	4	3423300	8799000	2.57033	1.36195
E9PQD7;P15880;H0YEN5;E9PMM9;E9PPT0;H3BNG3;H0YE27;I3L404;E9PM36	40S ribosomal protein S2	RPS2	>tr|E9PQD7|E9PQD7_HUMAN 40S ribosomal protein S2 OS=Homo sapiens GN=RPS2 PE=1 SV=1;>sp|P15880|RS2_HUMAN 40S ribosomal protein S2 OS=Homo sapiens GN=RPS2 PE=1 SV=2;>tr|H0YEN5|H0YEN5_HUMAN 40S ribosomal protein S2 (Fragment) OS=Homo sapiens GN=RPS2 PE=1 SV=1	9	7	4187800	10512000	2.51015	1.32777
Q5VTE0;P68104;Q05639;A6PW80;Q5JR01	Putative elongation factor 1-alpha-like 3;Elongation factor 1-alpha 1	EEF1A1P5;EEF1A1	>sp|Q5VTE0|EF1A3_HUMAN Putative elongation factor 1-alpha-like 3 OS=Homo sapiens GN=EEF1A1P5 PE=5 SV=1;>sp|P68104|EF1A1_HUMAN Elongation factor 1-alpha 1 OS=Homo sapiens GN=EEF1A1 PE=1 SV=1	5	9	72556000	181450000	2.50083	1.32241
P12956;B1AHC9;B1AHC8;F5H1I8	X-ray repair cross-complementing protein 6	XRCC6	>sp|P12956|XRCC6_HUMAN X-ray repair cross-complementing protein 6 OS=Homo sapiens GN=XRCC6 PE=1 SV=2;>tr|B1AHC9|B1AHC9_HUMAN X-ray repair cross-complementing protein 6 OS=Homo sapiens GN=XRCC6 PE=1 SV=1;>tr|B1AHC8|B1AHC8_HUMAN X-ray repair complementing de	4	6	1330000	3314700	2.49226	1.31745
P11142;E9PKE3;P11142-2;E9PNE6;E9PN89;A8K7Q2;E9PLF4;E9PQQ4;E9PQK7;E9PPY6;P54652;E9PS65;E9PN25;E9PI65;E9PM13	Heat shock cognate 71 kDa protein	HSPA8	>sp|P11142|HSP7C_HUMAN Heat shock cognate 71 kDa protein OS=Homo sapiens GN=HSPA8 PE=1 SV=1;>tr|E9PKE3|E9PKE3_HUMAN Heat shock cognate 71 kDa protein OS=Homo sapiens GN=HSPA8 PE=1 SV=1;>sp|P11142-2|HSP7C_HUMAN Isoform 2 of Heat shock cognate 71 kDa protein	15	36	319870000	777870000	2.43183	1.28204
P11021	78 kDa glucose-regulated protein	HSPA5	>sp|P11021|GRP78_HUMAN 78 kDa glucose-regulated protein OS=Homo sapiens GN=HSPA5 PE=1 SV=2	1	30	36303000	83324000	2.29524	1.19864
P55884;P55884-2;C9JZG1	Eukaryotic translation initiation factor 3 subunit B	EIF3B	>sp|P55884|EIF3B_HUMAN Eukaryotic translation initiation factor 3 subunit B OS=Homo sapiens GN=EIF3B PE=1 SV=3;>sp|P55884-2|EIF3B_HUMAN Isoform 2 of Eukaryotic translation initiation factor 3 subunit B OS=Homo sapiens GN=EIF3B	3	3	39475	90350	2.28879	1.19459
Q9H3U1-2;Q9H3U1;Q9H3U1-3	Protein unc-45 homolog A	UNC45A	>sp|Q9H3U1-2|UN45A_HUMAN Isoform 2 of Protein unc-45 homolog A OS=Homo sapiens GN=UNC45A;>sp|Q9H3U1|UN45A_HUMAN Protein unc-45 homolog A OS=Homo sapiens GN=UNC45A PE=1 SV=1	3	9	139180	313270	2.25083	1.17045
B4DPJ8;P40227;P40227-2;Q92526;Q92526-2;Q92526-3;J3KRI6	T-complex protein 1 subunit zeta	CCT6A	>tr|B4DPJ8|B4DPJ8_HUMAN T-complex protein 1 subunit zeta OS=Homo sapiens GN=CCT6A PE=1 SV=1;>sp|P40227|TCPZ_HUMAN T-complex protein 1 subunit zeta OS=Homo sapiens GN=CCT6A PE=1 SV=3;>sp|P40227-2|TCPZ_HUMAN Isoform 2 of T-complex protein 1 subunit zeta OS=H	7	16	15965000	35431000	2.21929	1.1501
Q9NVI7-2;Q9NVI7;H0Y2W2;Q9NVI7-3;Q5SV16	ATPase family AAA domain-containing protein 3A	ATAD3A	>sp|Q9NVI7-2|ATD3A_HUMAN Isoform 2 of ATPase family AAA domain-containing protein 3A OS=Homo sapiens GN=ATAD3A;>sp|Q9NVI7|ATD3A_HUMAN ATPase family AAA domain-containing protein 3A OS=Homo sapiens GN=ATAD3A PE=1 SV=2;>tr|H0Y2W2|H0Y2W2_HUMAN ATPase family A	5	20	22174000	49193000	2.2185	1.14958
P60891;B1ALA9;B4DNL6;P11908;P11908-2;P21108;H7C540;A6NMS2;B1ALA7;D3YTJ7	Ribose-phosphate pyrophosphokinase 1;Ribose-phosphate pyrophosphokinase;Ribose-phosphate pyrophosphokinase 2;Ribose-phosphate pyrophosphokinase 3	PRPS1;PRPS2;PRPS1L1	>sp|P60891|PRPS1_HUMAN Ribose-phosphate pyrophosphokinase 1 OS=Homo sapiens GN=PRPS1 PE=1 SV=2;>tr|B1ALA9|B1ALA9_HUMAN Ribose-phosphate pyrophosphokinase 1 OS=Homo sapiens GN=PRPS1 PE=1 SV=1;>tr|B4DNL6|B4DNL6_HUMAN Ribose-phosphate pyrophosphokinase 1 OS=H	10	6	758350	1673800	2.20716	1.14219
E9PKG1;Q99873-3;Q99873-2;Q99873-4;Q99873;H7C2I1;E9PIX6;E9PQ98;E9PNR9;H0YDE4;Q9NR22-2;Q9NR22	Protein arginine N-methyltransferase 1	PRMT1	>tr|E9PKG1|E9PKG1_HUMAN Protein arginine N-methyltransferase 1 OS=Homo sapiens GN=PRMT1 PE=1 SV=1;>sp|Q99873-3|ANM1_HUMAN Isoform 3 of Protein arginine N-methyltransferase 1 OS=Homo sapiens GN=PRMT1;>sp|Q99873-2|ANM1_HUMAN Isoform 2 of Protein arginine N-m	12	9	20807000	45232000	2.17388	1.12027
P62937;Q567Q0;F8WE65;C9J5S7	Peptidyl-prolyl cis-trans isomerase A;Peptidyl-prolyl cis-trans isomerase	PPIA	>sp|P62937|PPIA_HUMAN Peptidyl-prolyl cis-trans isomerase A OS=Homo sapiens GN=PPIA PE=1 SV=2;>tr|Q567Q0|Q567Q0_HUMAN Peptidyl-prolyl cis-trans isomerase A OS=Homo sapiens GN=PPIA PE=1 SV=1;>tr|F8WE65|F8WE65_HUMAN Peptidyl-prolyl cis-trans isomerase OS=Hom	4	3	1362100	2956800	2.17077	1.1182
P62263;H0YB22;E5RH77	40S ribosomal protein S14	RPS14	>sp|P62263|RS14_HUMAN 40S ribosomal protein S14 OS=Homo sapiens GN=RPS14 PE=1 SV=3;>tr|H0YB22|H0YB22_HUMAN 40S ribosomal protein S14 (Fragment) OS=Homo sapiens GN=RPS14 PE=1 SV=1;>tr|E5RH77|E5RH77_HUMAN 40S ribosomal protein S14 OS=Homo sapiens GN=RPS14 PE	3	5	1601400	3448700	2.15355	1.10672
I3L3P7;P62244;I3L246;H3BN98;H3BV27;H3BT37;I3L303;H3BVC7	40S ribosomal protein S15a	RPS15A	>tr|I3L3P7|I3L3P7_HUMAN 40S ribosomal protein S15a OS=Homo sapiens GN=RPS15A PE=1 SV=1;>sp|P62244|RS15A_HUMAN 40S ribosomal protein S15a OS=Homo sapiens GN=RPS15A PE=1 SV=2;>tr|I3L246|I3L246_HUMAN 40S ribosomal protein S15a OS=Homo sapiens GN=RPS15A PE=4 S	8	6	2809900	5826400	2.07353	1.05209
F5H335;Q14152	Eukaryotic translation initiation factor 3 subunit A	EIF3A	>tr|F5H335|F5H335_HUMAN Eukaryotic translation initiation factor 3 subunit A OS=Homo sapiens GN=EIF3A PE=1 SV=1;>sp|Q14152|EIF3A_HUMAN Eukaryotic translation initiation factor 3 subunit A OS=Homo sapiens GN=EIF3A PE=1 SV=1	2	7	296530	614690	2.07294	1.05168
P53618;E9PP73;E9PP63;E9PKQ1	Coatomer subunit beta	COPB1	>sp|P53618|COPB_HUMAN Coatomer subunit beta OS=Homo sapiens GN=COPB1 PE=1 SV=3;>tr|E9PP73|E9PP73_HUMAN Coatomer subunit beta (Fragment) OS=Homo sapiens GN=COPB1 PE=1 SV=2	4	7	158310	326580	2.06291	1.04468
Q00610-2;Q00610;J3KR87;P53675-2;P53675;J3KS13;K7EJJ5;J3KSQ2;F5H5N6	Clathrin heavy chain 1	CLTC	>sp|Q00610-2|CLH1_HUMAN Isoform 2 of Clathrin heavy chain 1 OS=Homo sapiens GN=CLTC;>sp|Q00610|CLH1_HUMAN Clathrin heavy chain 1 OS=Homo sapiens GN=CLTC PE=1 SV=5	9	22	594840	1225700	2.06055	1.04303
Q14681;J3QSC8	BTB/POZ domain-containing protein KCTD2	KCTD2	>sp|Q14681|KCTD2_HUMAN BTB/POZ domain-containing protein KCTD2 OS=Homo sapiens GN=KCTD2 PE=1 SV=3	2	5	2115800	4339400	2.05095	1.03629
Q15393;Q15393-2;Q15393-3;J3QRB2;J3QL37	Splicing factor 3B subunit 3	SF3B3	>sp|Q15393|SF3B3_HUMAN Splicing factor 3B subunit 3 OS=Homo sapiens GN=SF3B3 PE=1 SV=4	5	8	258350	516810	2.00043	1.00031
Q70IA6-2;Q70IA6;Q70IA6-3	MOB kinase activator 2	MOB2	>sp|Q70IA6-2|MOB2_HUMAN Isoform 2 of MOB kinase activator 2 OS=Homo sapiens GN=MOB2;>sp|Q70IA6|MOB2_HUMAN MOB kinase activator 2 OS=Homo sapiens GN=MOB2 PE=1 SV=1;>sp|Q70IA6-3|MOB2_HUMAN Isoform 3 of MOB kinase activator 2 OS=Homo sapiens GN=MOB2	3	4	3913500	7762600	1.98354	0.988081
Q92598-2;Q92598;Q92598-4;Q92598-3;B4DY72;R4GN69;Q5TBM3	Heat shock protein 105 kDa	HSPH1	>sp|Q92598-2|HS105_HUMAN Isoform Beta of Heat shock protein 105 kDa OS=Homo sapiens GN=HSPH1;>sp|Q92598|HS105_HUMAN Heat shock protein 105 kDa OS=Homo sapiens GN=HSPH1 PE=1 SV=1;>sp|Q92598-4|HS105_HUMAN Isoform 4 of Heat shock protein 105 kDa OS=Homo sapie	7	26	3770400	7429500	1.97048	0.978548
P46783;F6U211;Q9NQ39;S4R435	40S ribosomal protein S10;Putative 40S ribosomal protein S10-like	RPS10;RPS10P5	>sp|P46783|RS10_HUMAN 40S ribosomal protein S10 OS=Homo sapiens GN=RPS10 PE=1 SV=1;>tr|F6U211|F6U211_HUMAN 40S ribosomal protein S10 OS=Homo sapiens GN=RPS10 PE=4 SV=1;>sp|Q9NQ39|RS10L_HUMAN Putative 40S ribosomal protein S10-like OS=Homo sapiens GN=RPS10P	4	5	1885800	3641600	1.93106	0.949396
J3KR24;P41252;Q5TCC5;Q5TCD2;Q5TCC6;Q5TCC4;Q5TCD1	Isoleucine--tRNA ligase, cytoplasmic	IARS	>tr|J3KR24|J3KR24_HUMAN Isoleucine--tRNA ligase, cytoplasmic OS=Homo sapiens GN=IARS PE=1 SV=1;>sp|P41252|SYIC_HUMAN Isoleucine--tRNA ligase, cytoplasmic OS=Homo sapiens GN=IARS PE=1 SV=2	7	11	730090	1391300	1.90566	0.930287
P17987;E7EQR6;F5H282;E7ERF2;F5H136;F5GZ03;F5H676;F5H726;F5GZI8;F5GYL4;F5H7Y1	T-complex protein 1 subunit alpha	TCP1	>sp|P17987|TCPA_HUMAN T-complex protein 1 subunit alpha OS=Homo sapiens GN=TCP1 PE=1 SV=1;>tr|E7EQR6|E7EQR6_HUMAN T-complex protein 1 subunit alpha OS=Homo sapiens GN=TCP1 PE=1 SV=1;>tr|F5H282|F5H282_HUMAN T-complex protein 1 subunit alpha OS=Homo sapiens	11	24	53006000	98794000	1.86383	0.898268
P62273;P62273-2	40S ribosomal protein S29	RPS29	>sp|P62273|RS29_HUMAN 40S ribosomal protein S29 OS=Homo sapiens GN=RPS29 PE=1 SV=2;>sp|P62273-2|RS29_HUMAN Isoform 2 of 40S ribosomal protein S29 OS=Homo sapiens GN=RPS29	2	2	3233300	5722700	1.76993	0.823689
P07900;P07900-2;Q86U12;G3V2J8;Q58FG0;Q14568	Heat shock protein HSP 90-alpha	HSP90AA1	>sp|P07900|HS90A_HUMAN Heat shock protein HSP 90-alpha OS=Homo sapiens GN=HSP90AA1 PE=1 SV=5;>sp|P07900-2|HS90A_HUMAN Isoform 2 of Heat shock protein HSP 90-alpha OS=Homo sapiens GN=HSP90AA1;>tr|Q86U12|Q86U12_HUMAN Full-length cDNA clone CS0CAP007YF18 of T	6	22	1888400	3300200	1.74762	0.805389
P25789;H0YMZ1;H0YN18;H0YL69;P25789-2;H0YMA1;H0YKT8;H0YMI6;H0YKS0;H0YLC2;H0YLS6;H0YMV3	Proteasome subunit alpha type-4;Proteasome subunit alpha type;Proteasome subunit beta type	PSMA4	>sp|P25789|PSA4_HUMAN Proteasome subunit alpha type-4 OS=Homo sapiens GN=PSMA4 PE=1 SV=1;>tr|H0YMZ1|H0YMZ1_HUMAN Proteasome subunit alpha type (Fragment) OS=Homo sapiens GN=PSMA4 PE=1 SV=2;>tr|H0YN18|H0YN18_HUMAN Proteasome subunit alpha type-4 OS=Homo sap	12	11	27254000	47151000	1.73006	0.79082
D6R9I9;P61221;H0Y990;D6RGF4	ATP-binding cassette sub-family E member 1	ABCE1	>tr|D6R9I9|D6R9I9_HUMAN ATP-binding cassette sub-family E member 1 OS=Homo sapiens GN=ABCE1 PE=1 SV=1;>sp|P61221|ABCE1_HUMAN ATP-binding cassette sub-family E member 1 OS=Homo sapiens GN=ABCE1 PE=1 SV=1;>tr|H0Y990|H0Y990_HUMAN ATP-binding cassette sub-fami	4	6	2053800	3538100	1.72271	0.784679
Q15029-2;K7EJ81;Q15029;K7EP67;K7EJ74	116 kDa U5 small nuclear ribonucleoprotein component	EFTUD2	>sp|Q15029-2|U5S1_HUMAN Isoform 2 of 116 kDa U5 small nuclear ribonucleoprotein component OS=Homo sapiens GN=EFTUD2;>tr|K7EJ81|K7EJ81_HUMAN 116 kDa U5 small nuclear ribonucleoprotein component OS=Homo sapiens GN=EFTUD2 PE=1 SV=1;>sp|Q15029|U5S1_HUMAN 116 k	5	11	329240	562260	1.70775	0.772098
Q9Y4E8-2;Q9Y4E8-3;E9PCQ3;Q9Y4E8;Q9Y4E8-4;H0YI31;F8VZG8;F8W0H4;F8VVY7;Q13107-2;Q13107	Ubiquitin carboxyl-terminal hydrolase;Ubiquitin carboxyl-terminal hydrolase 15	USP15	>sp|Q9Y4E8-2|UBP15_HUMAN Isoform 2 of Ubiquitin carboxyl-terminal hydrolase 15 OS=Homo sapiens GN=USP15;>sp|Q9Y4E8-3|UBP15_HUMAN Isoform 3 of Ubiquitin carboxyl-terminal hydrolase 15 OS=Homo sapiens GN=USP15;>tr|E9PCQ3|E9PCQ3_HUMAN Ubiquitin carboxyl-termi	11	9	327320	545880	1.66773	0.737882
Q9NNW5;E9PDU5;E9PBK6;C9K020;E5RFX3;V9GYZ2;F8WE36	WD repeat-containing protein 6	WDR6	>sp|Q9NNW5|WDR6_HUMAN WD repeat-containing protein 6 OS=Homo sapiens GN=WDR6 PE=1 SV=1;>tr|E9PDU5|E9PDU5_HUMAN WD repeat-containing protein 6 OS=Homo sapiens GN=WDR6 PE=2 SV=1;>tr|E9PBK6|E9PBK6_HUMAN WD repeat-containing protein 6 OS=Homo sapiens GN=WDR6 P	7	11	445640	730830	1.63996	0.713657
Q9UHI6;E9PJ60	Probable ATP-dependent RNA helicase DDX20	DDX20	>sp|Q9UHI6|DDX20_HUMAN Probable ATP-dependent RNA helicase DDX20 OS=Homo sapiens GN=DDX20 PE=1 SV=2;>tr|E9PJ60|E9PJ60_HUMAN Probable ATP-dependent RNA helicase DDX20 OS=Homo sapiens GN=DDX20 PE=1 SV=1	2	6	158210	254600	1.60925	0.686392
P08754;P63096;P09471-2;P09471;P04899;P04899-4;A2A2R6;Q5JWD1;H0Y7E8;H3BTM2;C9JPP4;Q5JWE9;H0Y7F4;F5GZL8;P63096-2;P04899-6;P04899-3;P04899-5;P04899-2;P11488;P19087;A8MTJ3;P38405;P38405-2	Guanine nucleotide-binding protein G(k) subunit alpha;Guanine nucleotide-binding protein G(i) subunit alpha-1;Guanine nucleotide-binding protein G(o) subunit alpha;Guanine nucleotide-binding protein G(i) subunit alpha-2	GNAI3;GNAI1;GNAO1;GNAI2	>sp|P08754|GNAI3_HUMAN Guanine nucleotide-binding protein G(k) subunit alpha OS=Homo sapiens GN=GNAI3 PE=1 SV=3;>sp|P63096|GNAI1_HUMAN Guanine nucleotide-binding protein G(i) subunit alpha-1 OS=Homo sapiens GN=GNAI1 PE=1 SV=2;>sp|P09471-2|GNAO_HUMAN Isofor	24	3	1945100	2957700	1.52059	0.604631
Q9UG63;Q9UG63-2;C9JHK9;C9JZV3	ATP-binding cassette sub-family F member 2	ABCF2	>sp|Q9UG63|ABCF2_HUMAN ATP-binding cassette sub-family F member 2 OS=Homo sapiens GN=ABCF2 PE=1 SV=2;>sp|Q9UG63-2|ABCF2_HUMAN Isoform 2 of ATP-binding cassette sub-family F member 2 OS=Homo sapiens GN=ABCF2	4	21	13615000	20280000	1.48953	0.574861
P50570-3;P50570-2;P50570-5;P50570-4;P50570;F5H4R9;K7EMQ3;Q05193-5;Q05193-3;Q05193-4;Q05193-2;Q05193	Dynamin-2	DNM2	>sp|P50570-3|DYN2_HUMAN Isoform 3 of Dynamin-2 OS=Homo sapiens GN=DNM2;>sp|P50570-2|DYN2_HUMAN Isoform 2 of Dynamin-2 OS=Homo sapiens GN=DNM2;>sp|P50570-5|DYN2_HUMAN Isoform 5 of Dynamin-2 OS=Homo sapiens GN=DNM2;>sp|P50570-4|DYN2_HUMAN Isoform 4 of Dynami	12	6	180960	268500	1.48375	0.569251
Q9NSD9;F5H6Y1	Phenylalanine--tRNA ligase beta subunit	FARSB	>sp|Q9NSD9|SYFB_HUMAN Phenylalanine--tRNA ligase beta subunit OS=Homo sapiens GN=FARSB PE=1 SV=3;>tr|F5H6Y1|F5H6Y1_HUMAN Phenylalanine--tRNA ligase beta subunit OS=Homo sapiens GN=FARSB PE=1 SV=1	2	5	1274500	1863100	1.46183	0.547774
Q3B7A4;F8VWS0;P05388;F8VS58;F8VQY6;F8VRK7;G3V210;F8VZS0;F8VU65;Q8NHW5;F8W1K8;F8VWV4;F8VPE8;F8VW21	60S acidic ribosomal protein P0;60S acidic ribosomal protein P0-like	RPLP0;RPLP0P6	>tr|Q3B7A4|Q3B7A4_HUMAN 60S acidic ribosomal protein P0 OS=Homo sapiens GN=RPLP0 PE=1 SV=1;>tr|F8VWS0|F8VWS0_HUMAN 60S acidic ribosomal protein P0 OS=Homo sapiens GN=RPLP0 PE=1 SV=1;>sp|P05388|RLA0_HUMAN 60S acidic ribosomal protein P0 OS=Homo sapiens GN=R	14	3	642980	934710	1.45372	0.539745
P48444;B0YIW6;P48444-2	Coatomer subunit delta	ARCN1	>sp|P48444|COPD_HUMAN Coatomer subunit delta OS=Homo sapiens GN=ARCN1 PE=1 SV=1;>tr|B0YIW6|B0YIW6_HUMAN Archain 1, isoform CRA_a OS=Homo sapiens GN=ARCN1 PE=1 SV=1;>sp|P48444-2|COPD_HUMAN Isoform 2 of Coatomer subunit delta OS=Homo sapiens GN=ARCN1	3	3	678100	919710	1.3563	0.439681
P23588;E7EX17;B4DS13;F8VX11;F8VP89;F8VSC7;F8W0K0;F8VYE9;F8VRU1;REV__F8VX11;REV__B4DS13;REV__P23588;REV__E7EX17	Eukaryotic translation initiation factor 4B	EIF4B	>sp|P23588|IF4B_HUMAN Eukaryotic translation initiation factor 4B OS=Homo sapiens GN=EIF4B PE=1 SV=2;>tr|E7EX17|E7EX17_HUMAN Eukaryotic translation initiation factor 4B OS=Homo sapiens GN=EIF4B PE=1 SV=1;>tr|B4DS13|B4DS13_HUMAN Eukaryotic translation initi	13	26	66190000	89503000	1.35221	0.435323
Q9Y3Z3-4;Q9Y3Z3;Q9Y3Z3-3;Q9Y3Z3-2;A6NDZ3	SAM domain and HD domain-containing protein 1	SAMHD1	>sp|Q9Y3Z3-4|SAMH1_HUMAN Isoform 4 of Deoxynucleoside triphosphate triphosphohydrolase SAMHD1 OS=Homo sapiens GN=SAMHD1;>sp|Q9Y3Z3|SAMH1_HUMAN Deoxynucleoside triphosphate triphosphohydrolase SAMHD1 OS=Homo sapiens GN=SAMHD1 PE=1 SV=2;>sp|Q9Y3Z3-3|SAMH1_HU	5	3	243190	326170	1.34121	0.42354
P84090	Enhancer of rudimentary homolog	ERH	>sp|P84090|ERH_HUMAN Enhancer of rudimentary homolog OS=Homo sapiens GN=ERH PE=1 SV=1	1	2	2487500	3311800	1.33138	0.412919
P62829;C9JD32;B9ZVP7;J3KT29;J3KTJ3	60S ribosomal protein L23	RPL23	>sp|P62829|RL23_HUMAN 60S ribosomal protein L23 OS=Homo sapiens GN=RPL23 PE=1 SV=1;>tr|C9JD32|C9JD32_HUMAN 60S ribosomal protein L23 (Fragment) OS=Homo sapiens GN=RPL23 PE=1 SV=1;>tr|B9ZVP7|B9ZVP7_HUMAN 60S ribosomal protein L23 OS=Homo sapiens GN=RPL23 PE	5	3	830560	1101500	1.32621	0.407313
P25311;C9JEV0	Zinc-alpha-2-glycoprotein	AZGP1	>sp|P25311|ZA2G_HUMAN Zinc-alpha-2-glycoprotein OS=Homo sapiens GN=AZGP1 PE=1 SV=2;>tr|C9JEV0|C9JEV0_HUMAN Zinc-alpha-2-glycoprotein OS=Homo sapiens GN=AZGP1 PE=2 SV=1	2	2	745920	982920	1.31773	0.398053
P56192;H0YIP0;A6NC17;B3KVK7;H0YHL6;H0YI94;H0YI27;H0YHV5	Methionine--tRNA ligase, cytoplasmic	MARS	>sp|P56192|SYMC_HUMAN Methionine--tRNA ligase, cytoplasmic OS=Homo sapiens GN=MARS PE=1 SV=2;>tr|H0YIP0|H0YIP0_HUMAN Methionine--tRNA ligase, cytoplasmic (Fragment) OS=Homo sapiens GN=MARS PE=1 SV=1;>tr|A6NC17|A6NC17_HUMAN Methionine--tRNA ligase, cytoplas	8	5	254300	327970	1.2897	0.367032
O00571-2;O00571;B4DXX7;O15523;C9J8G5;C9J081;B4E3C4	ATP-dependent RNA helicase DDX3X;ATP-dependent RNA helicase DDX3Y	DDX3X;DDX3Y	>sp|O00571-2|DDX3X_HUMAN Isoform 2 of ATP-dependent RNA helicase DDX3X OS=Homo sapiens GN=DDX3X;>sp|O00571|DDX3X_HUMAN ATP-dependent RNA helicase DDX3X OS=Homo sapiens GN=DDX3X PE=1 SV=3;>tr|B4DXX7|B4DXX7_HUMAN Uncharacterized protein OS=Homo sapiens GN=DD	7	12	11878000	15280000	1.28641	0.363353
O60716-21;O60716-19;O60716-18;O60716-17;O60716-13;O60716-11;O60716-10;O60716-9;O60716-5;C9JZR2;O60716-3;O60716-2;O60716;O60716-24;O60716-23;O60716-22;O60716-20;O60716-16;O60716-15;O60716-14;O60716-12;O60716-8;O60716-7;O60716-6;O60716-4;O60716-29;O60716-27;O60716-26;O60716-25;H0YC95;E9PRE2;O60716-32;O60716-31;O60716-30;O60716-28	Catenin delta-1	CTNND1	>sp|O60716-21|CTND1_HUMAN Isoform 3A of Catenin delta-1 OS=Homo sapiens GN=CTNND1;>sp|O60716-19|CTND1_HUMAN Isoform 3AC of Catenin delta-1 OS=Homo sapiens GN=CTNND1;>sp|O60716-18|CTND1_HUMAN Isoform 3AB of Catenin delta-1 OS=Homo sapiens GN=CTNND1;>sp|O607	35	5	92625	118960	1.28432	0.361003
P33993;P33993-3;P33993-2;C9J8M6	DNA replication licensing factor MCM7	MCM7	>sp|P33993|MCM7_HUMAN DNA replication licensing factor MCM7 OS=Homo sapiens GN=MCM7 PE=1 SV=4;>sp|P33993-3|MCM7_HUMAN Isoform 3 of DNA replication licensing factor MCM7 OS=Homo sapiens GN=MCM7;>sp|P33993-2|MCM7_HUMAN Isoform 2 of DNA replication licensing	4	18	1301500	1661700	1.27676	0.352485
O60825-2;B0FLL2;O60825;B4DY91;B4DI16;P16118-2;P16118	6-phosphofructo-2-kinase/fructose-2,6-bisphosphatase 2;6-phosphofructo-2-kinase;Fructose-2,6-bisphosphatase	PFKFB2	>sp|O60825-2|F262_HUMAN Isoform 2 of 6-phosphofructo-2-kinase/fructose-2,6-bisphosphatase 2 OS=Homo sapiens GN=PFKFB2;>tr|B0FLL2|B0FLL2_HUMAN 6-phosphofructo-2-kinase/fructose-2, 6-bisphosphatase 2 transcript variant 3 OS=Homo sapiens GN=PFKFB2 PE=1 SV=1;>	7	12	16649000	21240000	1.27575	0.351348
P22102;P22102-2;B4DJ93;F8WD69;H7C366;C9JBJ1;C9JTV6	Trifunctional purine biosynthetic protein adenosine-3;Phosphoribosylamine--glycine ligase;Phosphoribosylformylglycinamidine cyclo-ligase;Phosphoribosylglycinamide formyltransferase	GART	>sp|P22102|PUR2_HUMAN Trifunctional purine biosynthetic protein adenosine-3 OS=Homo sapiens GN=GART PE=1 SV=1;>sp|P22102-2|PUR2_HUMAN Isoform Short of Trifunctional purine biosynthetic protein adenosine-3 OS=Homo sapiens GN=GART	7	8	459170	584460	1.27286	0.348076
P54136-2;P54136;F5H3T8;E5RJM9;E5RH09	Arginine--tRNA ligase, cytoplasmic	RARS	>sp|P54136-2|SYRC_HUMAN Isoform Monomeric of Arginine--tRNA ligase, cytoplasmic OS=Homo sapiens GN=RARS;>sp|P54136|SYRC_HUMAN Arginine--tRNA ligase, cytoplasmic OS=Homo sapiens GN=RARS PE=1 SV=2;>tr|F5H3T8|F5H3T8_HUMAN Arginine--tRNA ligase, cytoplasmic OS	5	10	4328200	5505200	1.27194	0.347028
P49591;Q5T5C7	Serine--tRNA ligase, cytoplasmic	SARS	>sp|P49591|SYSC_HUMAN Serine--tRNA ligase, cytoplasmic OS=Homo sapiens GN=SARS PE=1 SV=3;>tr|Q5T5C7|Q5T5C7_HUMAN Serine--tRNA ligase, cytoplasmic OS=Homo sapiens GN=SARS PE=1 SV=1	2	2	764190	948470	1.24114	0.311671
Q9Y3I0;E7EQS9	tRNA-splicing ligase RtcB homolog	C22orf28	>sp|Q9Y3I0|RTCB_HUMAN tRNA-splicing ligase RtcB homolog OS=Homo sapiens GN=RTCB PE=1 SV=1	2	3	1244800	1497500	1.203	0.266642
Q5HY54;P21333-2;P21333;E9PHF0;F8WE98;H0Y5C6;O75369-6;O75369-3;O75369-2;O75369-9;O75369;O75369-8;O75369-5;O75369-4;H0Y5F3;H7C2E7;H7C5L4;E7EN95;O75369-7	Filamin-A	FLNA	>tr|Q5HY54|Q5HY54_HUMAN Filamin-A OS=Homo sapiens GN=FLNA PE=1 SV=1;>sp|P21333-2|FLNA_HUMAN Isoform 2 of Filamin-A OS=Homo sapiens GN=FLNA;>sp|P21333|FLNA_HUMAN Filamin-A OS=Homo sapiens GN=FLNA PE=1 SV=4	19	75	28978000	34559000	1.19259	0.254103
P04406;E7EUT5;P04406-2	Glyceraldehyde-3-phosphate dehydrogenase	GAPDH	>sp|P04406|G3P_HUMAN Glyceraldehyde-3-phosphate dehydrogenase OS=Homo sapiens GN=GAPDH PE=1 SV=3;>tr|E7EUT5|E7EUT5_HUMAN Glyceraldehyde-3-phosphate dehydrogenase OS=Homo sapiens GN=GAPDH PE=1 SV=1;>sp|P04406-2|G3P_HUMAN Isoform 2 of Glyceraldehyde-3-phosph	3	6	2412600	2701900	1.11991	0.163386
Q9Y2L1;G3V1J5;Q9Y2L1-2;F2Z2C0	Exosome complex exonuclease RRP44	DIS3	>sp|Q9Y2L1|RRP44_HUMAN Exosome complex exonuclease RRP44 OS=Homo sapiens GN=DIS3 PE=1 SV=2;>tr|G3V1J5|G3V1J5_HUMAN Exosome complex exonuclease RRP44 OS=Homo sapiens GN=DIS3 PE=1 SV=1;>sp|Q9Y2L1-2|RRP44_HUMAN Isoform 2 of Exosome complex exonuclease RRP44 O	4	5	159330	177510	1.1141	0.155882
F5GYC1;P28288;E7EUE1;P28288-2	ATP-binding cassette sub-family D member 3	ABCD3	>tr|F5GYC1|F5GYC1_HUMAN ATP-binding cassette sub-family D member 3 OS=Homo sapiens GN=ABCD3 PE=1 SV=1;>sp|P28288|ABCD3_HUMAN ATP-binding cassette sub-family D member 3 OS=Homo sapiens GN=ABCD3 PE=1 SV=1;>tr|E7EUE1|E7EUE1_HUMAN ATP-binding cassette sub-fami	4	12	15386000	17088000	1.11062	0.151365
O94906;O94906-2	Pre-mRNA-processing factor 6	PRPF6	>sp|O94906|PRP6_HUMAN Pre-mRNA-processing factor 6 OS=Homo sapiens GN=PRPF6 PE=1 SV=1;>sp|O94906-2|PRP6_HUMAN Isoform 2 of Pre-mRNA-processing factor 6 OS=Homo sapiens GN=PRPF6	2	4	83420	91616	1.09825	0.135206
E1P5S2;G3XAC6;Q14498-3;Q14498-2;Q14498;H0Y4X3;Q5QP23;Q5QP22;Q5QP21	RNA-binding protein 39	RBM39	>tr|E1P5S2|E1P5S2_HUMAN RNA-binding protein 39 OS=Homo sapiens GN=RBM39 PE=1 SV=1;>tr|G3XAC6|G3XAC6_HUMAN RNA-binding protein 39 OS=Homo sapiens GN=RBM39 PE=1 SV=1;>sp|Q14498-3|RBM39_HUMAN Isoform 3 of RNA-binding protein 39 OS=Homo sapiens GN=RBM39;>sp|Q1	9	5	2202300	2400400	1.08995	0.124264
P48643;B7ZAR1;E9PCA1;E7ENZ3;P48643-2;D6RIZ7;H0Y914	T-complex protein 1 subunit epsilon	CCT5	>sp|P48643|TCPE_HUMAN T-complex protein 1 subunit epsilon OS=Homo sapiens GN=CCT5 PE=1 SV=1;>tr|B7ZAR1|B7ZAR1_HUMAN T-complex protein 1 subunit epsilon OS=Homo sapiens GN=CCT5 PE=1 SV=1;>tr|E9PCA1|E9PCA1_HUMAN T-complex protein 1 subunit epsilon OS=Homo sa	7	27	45302000	49079000	1.08337	0.115531
P41250	Glycine--tRNA ligase	GARS	>sp|P41250|SYG_HUMAN Glycine--tRNA ligase OS=Homo sapiens GN=GARS PE=1 SV=3	1	7	6664500	7205200	1.08113	0.112542
Q9Y2H1;B4E3J8;F5GY51;I3L0D0;F5H277;F5H7Z3;H0YGN4;F5H5E6;F5H0V1	Serine/threonine-protein kinase 38-like	STK38L	>sp|Q9Y2H1|ST38L_HUMAN Serine/threonine-protein kinase 38-like OS=Homo sapiens GN=STK38L PE=1 SV=3;>tr|B4E3J8|B4E3J8_HUMAN Serine/threonine-protein kinase 38-like OS=Homo sapiens GN=STK38L PE=1 SV=1	9	14	28812000	30913000	1.07292	0.101544
P08243-3;P08243-2;P08243	Asparagine synthetase [glutamine-hydrolyzing]	ASNS	>sp|P08243-3|ASNS_HUMAN Isoform 3 of Asparagine synthetase [glutamine-hydrolyzing] OS=Homo sapiens GN=ASNS;>sp|P08243-2|ASNS_HUMAN Isoform 2 of Asparagine synthetase [glutamine-hydrolyzing] OS=Homo sapiens GN=ASNS;>sp|P08243|ASNS_HUMAN Asparagine synthetas	3	5	1910000	2022800	1.05906	0.082781
Q3V6T2-5;Q3V6T2-4;Q3V6T2-2;Q3V6T2-3;Q3V6T2;H0Y7U8;H0Y470;H7C2C6	Girdin	CCDC88A	>sp|Q3V6T2-5|GRDN_HUMAN Isoform 5 of Girdin OS=Homo sapiens GN=CCDC88A;>sp|Q3V6T2-4|GRDN_HUMAN Isoform 4 of Girdin OS=Homo sapiens GN=CCDC88A;>sp|Q3V6T2-2|GRDN_HUMAN Isoform 2 of Girdin OS=Homo sapiens GN=CCDC88A;>sp|Q3V6T2-3|GRDN_HUMAN Isoform 3 of Girdin	8	5	199140	204710	1.02797	0.0397985
Q8WWY3-3;Q8WWY3-2;E7ESA8;E7EVX8;Q8WWY3;E7EU94;E7ESX0;E7EN72	U4/U6 small nuclear ribonucleoprotein Prp31	PRPF31	>sp|Q8WWY3-3|PRP31_HUMAN Isoform 3 of U4/U6 small nuclear ribonucleoprotein Prp31 OS=Homo sapiens GN=PRPF31;>sp|Q8WWY3-2|PRP31_HUMAN Isoform 2 of U4/U6 small nuclear ribonucleoprotein Prp31 OS=Homo sapiens GN=PRPF31;>tr|E7ESA8|E7ESA8_HUMAN U4/U6 small nucl	8	2	2081500	2080100	0.999327	-0.000970671
H0YMM1;H0YKS4;H0YMD0;H0YMU9;H0YN42;P07355;P07355-2;H0YKZ7;H0YLV6;H0YMT9;H0YKX9;H0YMW4;H0YM50;A6NMY6;H0YKV8;H0YKL9;H0YNP5;H0YLE2;H0YNB8;H0YN52;H0YMD9;H0YKN4;H0YNA0;H0YN28;H0YL33	Annexin;Annexin A2;Putative annexin A2-like protein	ANXA2;ANXA2P2	>tr|H0YMM1|H0YMM1_HUMAN Annexin (Fragment) OS=Homo sapiens GN=ANXA2 PE=1 SV=1;>tr|H0YKS4|H0YKS4_HUMAN Annexin (Fragment) OS=Homo sapiens GN=ANXA2 PE=1 SV=1;>tr|H0YMD0|H0YMD0_HUMAN Annexin (Fragment) OS=Homo sapiens GN=ANXA2 PE=1 SV=1;>tr|H0YMU9|H0YMU9_HUMA	25	4	1419000	1393200	0.981818	-0.0264722
P34932	Heat shock 70 kDa protein 4	HSPA4	>sp|P34932|HSP74_HUMAN Heat shock 70 kDa protein 4 OS=Homo sapiens GN=HSPA4 PE=1 SV=4	1	5	131480	127200	0.967448	-0.0477447
Q99417	C-Myc-binding protein	MYCBP	>sp|Q99417|MYCBP_HUMAN C-Myc-binding protein OS=Homo sapiens GN=MYCBP PE=1 SV=3	1	5	1003700	960090	0.956551	-0.0640866
P35579;P35579-2;Q5BKV1;B1AH99;REV__S4R3H4;REV__E7EQT4;REV__Q9UKV3-5;REV__Q9UKV3	Myosin-9	MYH9	>sp|P35579|MYH9_HUMAN Myosin-9 OS=Homo sapiens GN=MYH9 PE=1 SV=4;>sp|P35579-2|MYH9_HUMAN Isoform 2 of Myosin-9 OS=Homo sapiens GN=MYH9	8	76	41799000	39418000	0.943037	-0.0846138
P62913-2;P62913;Q5VVC9;Q5VVC8	60S ribosomal protein L11	RPL11	>sp|P62913-2|RL11_HUMAN Isoform 2 of 60S ribosomal protein L11 OS=Homo sapiens GN=RPL11;>sp|P62913|RL11_HUMAN 60S ribosomal protein L11 OS=Homo sapiens GN=RPL11 PE=1 SV=2;>tr|Q5VVC9|Q5VVC9_HUMAN 60S ribosomal protein L11 (Fragment) OS=Homo sapiens GN=RPL11	4	3	4992500	4627600	0.92691	-0.109498
Q92841-1;Q92841-3;Q92841;H3BLZ8;Q92841-2;C9JMU5;G5E9L5	Probable ATP-dependent RNA helicase DDX17	DDX17	>sp|Q92841-1|DDX17_HUMAN Isoform 2 of Probable ATP-dependent RNA helicase DDX17 OS=Homo sapiens GN=DDX17;>sp|Q92841-3|DDX17_HUMAN Isoform 4 of Probable ATP-dependent RNA helicase DDX17 OS=Homo sapiens GN=DDX17;>sp|Q92841|DDX17_HUMAN Probable ATP-dependent	7	13	13826000	12750000	0.922176	-0.116887
G3V5X4;Q8WXH0;Q8WXH0-2;Q8WXH0-6;Q8WXH0-5;Q86YP9;Q8WXH0-4;Q8WXH0-3;Q8WXH0-7	Nesprin-2	SYNE2	>tr|G3V5X4|G3V5X4_HUMAN Nesprin-2 OS=Homo sapiens GN=SYNE2 PE=1 SV=1;>sp|Q8WXH0|SYNE2_HUMAN Nesprin-2 OS=Homo sapiens GN=SYNE2 PE=1 SV=3;>sp|Q8WXH0-2|SYNE2_HUMAN Isoform 2 of Nesprin-2 OS=Homo sapiens GN=SYNE2;>sp|Q8WXH0-6|SYNE2_HUMAN Isoform 6 of Nesprin-	9	2	32634000	30061000	0.921156	-0.118483
H0Y4R1;P12268	Inosine-5-monophosphate dehydrogenase 2	IMPDH2	>tr|H0Y4R1|H0Y4R1_HUMAN Inosine-5-monophosphate dehydrogenase 2 (Fragment) OS=Homo sapiens GN=IMPDH2 PE=1 SV=1;>sp|P12268|IMDH2_HUMAN Inosine-5-monophosphate dehydrogenase 2 OS=Homo sapiens GN=IMPDH2 PE=1 SV=2	2	4	2596200	2368100	0.912141	-0.132672
P61081;M0QX69	NEDD8-conjugating enzyme Ubc12	UBE2M	>sp|P61081|UBC12_HUMAN NEDD8-conjugating enzyme Ubc12 OS=Homo sapiens GN=UBE2M PE=1 SV=1;>tr|M0QX69|M0QX69_HUMAN NEDD8-conjugating enzyme Ubc12 (Fragment) OS=Homo sapiens GN=UBE2M PE=1 SV=2	2	4	556000	507000	0.911871	-0.133099
Q6UN15-4;Q6UN15-3;Q6UN15-5;Q6UN15	Pre-mRNA 3-end-processing factor FIP1	FIP1L1	>sp|Q6UN15-4|FIP1_HUMAN Isoform 4 of Pre-mRNA 3-end-processing factor FIP1 OS=Homo sapiens GN=FIP1L1;>sp|Q6UN15-3|FIP1_HUMAN Isoform 3 of Pre-mRNA 3-end-processing factor FIP1 OS=Homo sapiens GN=FIP1L1;>sp|Q6UN15-5|FIP1_HUMAN Isoform 5 of Pre-mRNA 3-end	4	2	1090600	991730	0.909343	-0.137103
H0Y394;Q00341-2;Q00341	Vigilin	HDLBP	>tr|H0Y394|H0Y394_HUMAN Vigilin (Fragment) OS=Homo sapiens GN=HDLBP PE=1 SV=1;>sp|Q00341-2|VIGLN_HUMAN Isoform 2 of Vigilin OS=Homo sapiens GN=HDLBP;>sp|Q00341|VIGLN_HUMAN Vigilin OS=Homo sapiens GN=HDLBP PE=1 SV=2	3	3	94866	86219	0.90885	-0.137885
I3L397;P63241;P63241-2;I3L504;F8WCJ1;C9J7B5;C9J4W5;Q9GZV4;Q6IS14	Eukaryotic translation initiation factor 5A-1;Eukaryotic translation initiation factor 5A-2;Eukaryotic translation initiation factor 5A-1-like	EIF5A;EIF5A2;EIF5AL1	>tr|I3L397|I3L397_HUMAN Eukaryotic translation initiation factor 5A-1 (Fragment) OS=Homo sapiens GN=EIF5A PE=1 SV=2;>sp|P63241|IF5A1_HUMAN Eukaryotic translation initiation factor 5A-1 OS=Homo sapiens GN=EIF5A PE=1 SV=2;>sp|P63241-2|IF5A1_HUMAN Isoform 2 o	9	3	2660300	2409300	0.90565	-0.142975
Q06830	Peroxiredoxin-1	PRDX1	>sp|Q06830|PRDX1_HUMAN Peroxiredoxin-1 OS=Homo sapiens GN=PRDX1 PE=1 SV=1	1	7	10466000	9256600	0.884445	-0.177156
Q5W015;Q16875-2;Q16875;Q5VX20;F2Z2I2;Q16875-3;Q16875-4;H0Y483;F5H5L1;Q9H178	6-phosphofructo-2-kinase/fructose-2,6-bisphosphatase 3;6-phosphofructo-2-kinase;Fructose-2,6-bisphosphatase	PFKFB3	>tr|Q5W015|Q5W015_HUMAN 6-phosphofructo-2-kinase OS=Homo sapiens GN=PFKFB3 PE=1 SV=1;>sp|Q16875-2|F263_HUMAN Isoform 2 of 6-phosphofructo-2-kinase/fructose-2,6-bisphosphatase 3 OS=Homo sapiens GN=PFKFB3;>sp|Q16875|F263_HUMAN 6-phosphofructo-2-kinase/fructo	10	17	69817000	61641000	0.882894	-0.179688
Q9NYF8-2;Q9NYF8;Q9NYF8-4;B0AZU3;H0YF14	Bcl-2-associated transcription factor 1	BCLAF1	>sp|Q9NYF8-2|BCLF1_HUMAN Isoform 2 of Bcl-2-associated transcription factor 1 OS=Homo sapiens GN=BCLAF1;>sp|Q9NYF8|BCLF1_HUMAN Bcl-2-associated transcription factor 1 OS=Homo sapiens GN=BCLAF1 PE=1 SV=2;>sp|Q9NYF8-4|BCLF1_HUMAN Isoform 4 of Bcl-2-associate	5	18	5869500	5174400	0.881574	-0.181846
E5RK28;E5RHX2;Q96BR1-2;Q96BR1;E5RJV7;E5RHY6	Serine/threonine-protein kinase Sgk3	SGK3	>tr|E5RK28|E5RK28_HUMAN Serine/threonine-protein kinase Sgk3 (Fragment) OS=Homo sapiens GN=SGK3 PE=2 SV=1;>tr|E5RHX2|E5RHX2_HUMAN Serine/threonine-protein kinase Sgk3 (Fragment) OS=Homo sapiens GN=SGK3 PE=2 SV=1;>sp|Q96BR1-2|SGK3_HUMAN Isoform 2 of Serine/	6	4	5283400	4581200	0.867093	-0.205741
Q9BUA3;H0YGK9;H0YGY5	Uncharacterized protein C11orf84	C11orf84	>sp|Q9BUA3|CK084_HUMAN Uncharacterized protein C11orf84 OS=Homo sapiens GN=C11orf84 PE=1 SV=3	3	4	3242400	2797700	0.862849	-0.212821
P11586;F5H2F4;V9GYY3	C-1-tetrahydrofolate synthase, cytoplasmic;Methylenetetrahydrofolate dehydrogenase;Methenyltetrahydrofolate cyclohydrolase;Formyltetrahydrofolate synthetase	MTHFD1	>sp|P11586|C1TC_HUMAN C-1-tetrahydrofolate synthase, cytoplasmic OS=Homo sapiens GN=MTHFD1 PE=1 SV=3;>tr|F5H2F4|F5H2F4_HUMAN C-1-tetrahydrofolate synthase, cytoplasmic OS=Homo sapiens GN=MTHFD1 PE=1 SV=1	3	10	578870	496490	0.857688	-0.221475
P38646;D6RJI2;H0Y8S0;D6RA73;H0YBG6	Stress-70 protein, mitochondrial	HSPA9	>sp|P38646|GRP75_HUMAN Stress-70 protein, mitochondrial OS=Homo sapiens GN=HSPA9 PE=1 SV=2	5	21	44181000	37723000	0.853829	-0.227982
Q15208	Serine/threonine-protein kinase 38	STK38	>sp|Q15208|STK38_HUMAN Serine/threonine-protein kinase 38 OS=Homo sapiens GN=STK38 PE=1 SV=1	1	22	379630000	319970000	0.842847	-0.246657
Q99878;Q96KK5;Q9BTM1;Q16777;Q93077;Q7L7L0;Q6FI13;P20671;P0C0S8;P04908;H0YFX9;Q71UI9-2;C9J0D1;Q71UI9;P0C0S5;Q96QV6;P16104;Q9BTM1-2;Q71UI9-5;C9J386;Q71UI9-3;Q71UI9-4;Q8IUE6	Histone H2A type 1-J;Histone H2A type 1-H;Histone H2A.J;Histone H2A type 2-C;Histone H2A type 1-C;Histone H2A type 3;Histone H2A type 2-A;Histone H2A type 1-D;Histone H2A type 1;Histone H2A type 1-B/E;Histone H2A;Histone H2A.V;Histone H2A.Z;Histone H2A type 1-A;Histone H2A.x	HIST1H2AJ;HIST1H2AH;H2AFJ;HIST2H2AC;HIST1H2AC;HIST3H2A;HIST2H2AA3;HIST1H2AD;HIST1H2AG;HIST1H2AB;H2AFV;H2AFZ;HIST1H2AA;H2AFX	>sp|Q99878|H2A1J_HUMAN Histone H2A type 1-J OS=Homo sapiens GN=HIST1H2AJ PE=1 SV=3;>sp|Q96KK5|H2A1H_HUMAN Histone H2A type 1-H OS=Homo sapiens GN=HIST1H2AH PE=1 SV=3;>sp|Q9BTM1|H2AJ_HUMAN Histone H2A.J OS=Homo sapiens GN=H2AFJ PE=1 SV=1;>sp|Q16777|H2A2C_HU	23	3	1515900	1260400	0.831453	-0.266293
Q01804;Q01804-3;Q01804-5;D6RI06	OTU domain-containing protein 4	OTUD4	>sp|Q01804|OTUD4_HUMAN OTU domain-containing protein 4 OS=Homo sapiens GN=OTUD4 PE=1 SV=4;>sp|Q01804-3|OTUD4_HUMAN Isoform 3 of OTU domain-containing protein 4 OS=Homo sapiens GN=OTUD4;>sp|Q01804-5|OTUD4_HUMAN Isoform 2 of OTU domain-containing protein 4 O	4	17	1927800	1527400	0.792302	-0.335877
Q01082;Q01082-3;Q01082-2;F8W6C1	Spectrin beta chain, non-erythrocytic 1	SPTBN1	>sp|Q01082|SPTB2_HUMAN Spectrin beta chain, non-erythrocytic 1 OS=Homo sapiens GN=SPTBN1 PE=1 SV=2;>sp|Q01082-3|SPTB2_HUMAN Isoform 2 of Spectrin beta chain, non-erythrocytic 1 OS=Homo sapiens GN=SPTBN1;>sp|Q01082-2|SPTB2_HUMAN Isoform Short of Spectrin be	4	29	6614400	5221700	0.789444	-0.341091
Q15233-2;Q15233;C9IZL7;H7C367;C9JYS8;C9J4X2	Non-POU domain-containing octamer-binding protein	NONO	>sp|Q15233-2|NONO_HUMAN Isoform 2 of Non-POU domain-containing octamer-binding protein OS=Homo sapiens GN=NONO;>sp|Q15233|NONO_HUMAN Non-POU domain-containing octamer-binding protein OS=Homo sapiens GN=NONO PE=1 SV=4;>tr|C9IZL7|C9IZL7_HUMAN Non-POU domain-	6	4	4234700	3324200	0.784991	-0.349253
P39019;M0R2L9;M0QXK4;M0QYF7;M0R140	40S ribosomal protein S19	RPS19	>sp|P39019|RS19_HUMAN 40S ribosomal protein S19 OS=Homo sapiens GN=RPS19 PE=1 SV=2	5	5	4596400	3602900	0.783853	-0.351346
Q9Y657	Spindlin-1	SPIN1	>sp|Q9Y657|SPIN1_HUMAN Spindlin-1 OS=Homo sapiens GN=SPIN1 PE=1 SV=3	1	7	32361000	25349000	0.783319	-0.352327
Q9Y2W1	Thyroid hormone receptor-associated protein 3	THRAP3	>sp|Q9Y2W1|TR150_HUMAN Thyroid hormone receptor-associated protein 3 OS=Homo sapiens GN=THRAP3 PE=1 SV=2	1	28	10769000	8289900	0.769793	-0.377458
B4DLW8;P17844;J3KTA4;J3QSF1;J3KRZ1;J3QRQ7;X6RLV5;J3QR02;J3KRX8	Probable ATP-dependent RNA helicase DDX5	DDX5	>tr|B4DLW8|B4DLW8_HUMAN Probable ATP-dependent RNA helicase DDX5 OS=Homo sapiens GN=DDX5 PE=1 SV=1;>sp|P17844|DDX5_HUMAN Probable ATP-dependent RNA helicase DDX5 OS=Homo sapiens GN=DDX5 PE=1 SV=1;>tr|J3KTA4|J3KTA4_HUMAN Probable ATP-dependent RNA helicase	9	10	3816500	2872600	0.752679	-0.409893
Q13813-3;Q13813;Q13813-2;A6NG51	Spectrin alpha chain, non-erythrocytic 1	SPTAN1	>sp|Q13813-3|SPTN1_HUMAN Isoform 3 of Spectrin alpha chain, non-erythrocytic 1 OS=Homo sapiens GN=SPTAN1;>sp|Q13813|SPTN1_HUMAN Spectrin alpha chain, non-erythrocytic 1 OS=Homo sapiens GN=SPTAN1 PE=1 SV=3;>sp|Q13813-2|SPTN1_HUMAN Isoform 2 of Spectrin alph	4	47	12654000	9309100	0.735665	-0.44288
P62266;D6RD47;D6RDJ2;D6RIX0;D6R9I7	40S ribosomal protein S23	RPS23	>sp|P62266|RS23_HUMAN 40S ribosomal protein S23 OS=Homo sapiens GN=RPS23 PE=1 SV=3;>tr|D6RD47|D6RD47_HUMAN 40S ribosomal protein S23 OS=Homo sapiens GN=RPS23 PE=1 SV=1	5	3	3444200	2528000	0.733988	-0.446172
O75688;C9JIR6;O75688-4;B8ZZF0;O75688-5;O75688-3	Protein phosphatase 1B	PPM1B	>sp|O75688|PPM1B_HUMAN Protein phosphatase 1B OS=Homo sapiens GN=PPM1B PE=1 SV=1;>tr|C9JIR6|C9JIR6_HUMAN Protein phosphatase 1B (Fragment) OS=Homo sapiens GN=PPM1B PE=1 SV=1;>sp|O75688-4|PPM1B_HUMAN Isoform 4 of Protein phosphatase 1B OS=Homo sapiens GN=PP	6	22	1505600000	1101800000	0.731801	-0.450476
Q7Z7G8-2;Q7Z7G8-6;Q7Z7G8;H0YB72;Q7Z7G8-4;Q7Z7G8-3	Vacuolar protein sorting-associated protein 13B	VPS13B	>sp|Q7Z7G8-2|VP13B_HUMAN Isoform 2 of Vacuolar protein sorting-associated protein 13B OS=Homo sapiens GN=VPS13B;>sp|Q7Z7G8-6|VP13B_HUMAN Isoform 6 of Vacuolar protein sorting-associated protein 13B OS=Homo sapiens GN=VPS13B;>sp|Q7Z7G8|VP13B_HUMAN Vacuolar	6	7	819920	584850	0.713301	-0.487416
P06748-3;P06748-2;P06748;E5RI98	Nucleophosmin	NPM1	>sp|P06748-3|NPM_HUMAN Isoform 3 of Nucleophosmin OS=Homo sapiens GN=NPM1;>sp|P06748-2|NPM_HUMAN Isoform 2 of Nucleophosmin OS=Homo sapiens GN=NPM1;>sp|P06748|NPM_HUMAN Nucleophosmin OS=Homo sapiens GN=NPM1 PE=1 SV=2;>tr|E5RI98|E5RI98_HUMAN Nucleophosmin (	4	2	2759400	1959300	0.710046	-0.494016
P62269;J3JS69	40S ribosomal protein S18	RPS18	>sp|P62269|RS18_HUMAN 40S ribosomal protein S18 OS=Homo sapiens GN=RPS18 PE=1 SV=3	2	11	32871000	23032000	0.700678	-0.513176
Q13263;Q13263-2;M0R0K9;M0R2I3;M0R3C0	Transcription intermediary factor 1-beta	TRIM28	>sp|Q13263|TIF1B_HUMAN Transcription intermediary factor 1-beta OS=Homo sapiens GN=TRIM28 PE=1 SV=5;>sp|Q13263-2|TIF1B_HUMAN Isoform 2 of Transcription intermediary factor 1-beta OS=Homo sapiens GN=TRIM28;>tr|M0R0K9|M0R0K9_HUMAN Transcription intermediary	5	14	2782400	1932400	0.694508	-0.525936
O14617-3;E7EMM2;O14617-4;O14617-2;G5E988;O14617;O14617-5;K7ERW8;K7ELX8	AP-3 complex subunit delta-1	AP3D1	>sp|O14617-3|AP3D1_HUMAN Isoform 3 of AP-3 complex subunit delta-1 OS=Homo sapiens GN=AP3D1;>tr|E7EMM2|E7EMM2_HUMAN AP-3 complex subunit delta-1 OS=Homo sapiens GN=AP3D1 PE=1 SV=1;>sp|O14617-4|AP3D1_HUMAN Isoform 4 of AP-3 complex subunit delta-1 OS=Homo s	9	5	181880	126240	0.694084	-0.526818
Q9BZL1;K7EQ43	Ubiquitin-like protein 5	UBL5	>sp|Q9BZL1|UBL5_HUMAN Ubiquitin-like protein 5 OS=Homo sapiens GN=UBL5 PE=1 SV=1;>tr|K7EQ43|K7EQ43_HUMAN Ubiquitin-like protein 5 OS=Homo sapiens GN=UBL5 PE=1 SV=1	2	2	507420	341470	0.672953	-0.571422
Q8WUA2	Peptidyl-prolyl cis-trans isomerase-like 4	PPIL4	>sp|Q8WUA2|PPIL4_HUMAN Peptidyl-prolyl cis-trans isomerase-like 4 OS=Homo sapiens GN=PPIL4 PE=1 SV=1	1	3	2137400	1403400	0.656592	-0.606931
Q5W0B1	RING finger protein 219	RNF219	>sp|Q5W0B1|RN219_HUMAN RING finger protein 219 OS=Homo sapiens GN=RNF219 PE=1 SV=1	1	8	797020	519490	0.65179	-0.61752
P25205;B4DWW4;J3KQ69;Q7Z6P5	DNA replication licensing factor MCM3	MCM3	>sp|P25205|MCM3_HUMAN DNA replication licensing factor MCM3 OS=Homo sapiens GN=MCM3 PE=1 SV=3;>tr|B4DWW4|B4DWW4_HUMAN DNA replication licensing factor MCM3 OS=Homo sapiens GN=MCM3 PE=1 SV=1;>tr|J3KQ69|J3KQ69_HUMAN DNA replication licensing factor MCM3 OS=H	4	8	860360	558350	0.648973	-0.623771
P33176;O60282-2;E9PET8;J3KNA1;O60282;Q12840	Kinesin-1 heavy chain	KIF5B	>sp|P33176|KINH_HUMAN Kinesin-1 heavy chain OS=Homo sapiens GN=KIF5B PE=1 SV=1	6	6	353840	228190	0.644896	-0.632862
Q13428-8;Q13428-7;E7ETY2;Q13428-3;Q13428-2;J3KQ96;Q13428-6;Q13428;Q13428-4;E9PHK9;Q13428-5	Treacle protein	TCOF1	>sp|Q13428-8|TCOF_HUMAN Isoform 8 of Treacle protein OS=Homo sapiens GN=TCOF1;>sp|Q13428-7|TCOF_HUMAN Isoform 7 of Treacle protein OS=Homo sapiens GN=TCOF1;>tr|E7ETY2|E7ETY2_HUMAN Treacle protein OS=Homo sapiens GN=TCOF1 PE=1 SV=1;>sp|Q13428-3|TCOF_HUMAN I	11	3	445770	281850	0.632277	-0.661372
P13639	Elongation factor 2	EEF2	>sp|P13639|EF2_HUMAN Elongation factor 2 OS=Homo sapiens GN=EEF2 PE=1 SV=4	1	18	3158200	1892300	0.59917	-0.738962
Q7Z2W4-2;Q7Z2W4;Q7Z2W4-3;C9J6P4	Zinc finger CCCH-type antiviral protein 1	ZC3HAV1	>sp|Q7Z2W4-2|ZCCHV_HUMAN Isoform 2 of Zinc finger CCCH-type antiviral protein 1 OS=Homo sapiens GN=ZC3HAV1;>sp|Q7Z2W4|ZCCHV_HUMAN Zinc finger CCCH-type antiviral protein 1 OS=Homo sapiens GN=ZC3HAV1 PE=1 SV=3;>sp|Q7Z2W4-3|ZCCHV_HUMAN Isoform 3 of Zinc fing	4	2	73719	44122	0.598516	-0.740538
P40939;H0YFD6;P40939-2	Trifunctional enzyme subunit alpha, mitochondrial;Long-chain enoyl-CoA hydratase;Long chain 3-hydroxyacyl-CoA dehydrogenase	HADHA	>sp|P40939|ECHA_HUMAN Trifunctional enzyme subunit alpha, mitochondrial OS=Homo sapiens GN=HADHA PE=1 SV=2	3	7	3531200	2025900	0.573714	-0.801596
B1AKQ8;C9JZN1;F6X3N5;F6UT28;C9JIS1;C9JXA5;E7EP32;P62879;P62873;Q9HAV0	Guanine nucleotide-binding protein G(I)/G(S)/G(T) subunit beta-2;Guanine nucleotide-binding protein G(I)/G(S)/G(T) subunit beta-1;Guanine nucleotide-binding protein subunit beta-4	GNB1;GNB2;GNB4	>tr|B1AKQ8|B1AKQ8_HUMAN Guanine nucleotide-binding protein G(I)/G(S)/G(T) subunit beta-1 (Fragment) OS=Homo sapiens GN=GNB1 PE=1 SV=2;>tr|C9JZN1|C9JZN1_HUMAN Guanine nucleotide-binding protein G(I)/G(S)/G(T) subunit beta-2 (Fragment) OS=Homo sapiens GN=GNB	10	2	1601900	912460	0.569611	-0.811951
Q96AG4	Leucine-rich repeat-containing protein 59	LRRC59	>sp|Q96AG4|LRC59_HUMAN Leucine-rich repeat-containing protein 59 OS=Homo sapiens GN=LRRC59 PE=1 SV=1	1	3	8757400	4933600	0.563364	-0.827862
P26639;P26639-2;E7ERI3;G3XAN9;D6RCA5;D6R9F8;D6RDJ6;D6RJ97;D6RHV7;D6RCS6;A2RTX5-2;B7ZLP8;A2RTX5	Threonine--tRNA ligase, cytoplasmic	TARS	>sp|P26639|SYTC_HUMAN Threonine--tRNA ligase, cytoplasmic OS=Homo sapiens GN=TARS PE=1 SV=3;>sp|P26639-2|SYTC_HUMAN Isoform 2 of Threonine--tRNA ligase, cytoplasmic OS=Homo sapiens GN=TARS;>tr|E7ERI3|E7ERI3_HUMAN Threonine--tRNA ligase, cytoplasmic OS=Homo	13	9	1822500	1023600	0.561646	-0.832267
K7EP65;K7EKS7;K7ELC4;K7EMH1;K7ERI7;P35268;K7EJT5	60S ribosomal protein L22	RPL22	>tr|K7EP65|K7EP65_HUMAN 60S ribosomal protein L22 (Fragment) OS=Homo sapiens GN=RPL22 PE=1 SV=1;>tr|K7EKS7|K7EKS7_HUMAN 60S ribosomal protein L22 OS=Homo sapiens GN=RPL22 PE=1 SV=1;>tr|K7ELC4|K7ELC4_HUMAN 60S ribosomal protein L22 (Fragment) OS=Homo sapien	7	3	7673500	4174800	0.544054	-0.878178
P27694;I3L4R8	Replication protein A 70 kDa DNA-binding subunit	RPA1	>sp|P27694|RFA1_HUMAN Replication protein A 70 kDa DNA-binding subunit OS=Homo sapiens GN=RPA1 PE=1 SV=2;>tr|I3L4R8|I3L4R8_HUMAN Replication protein A 70 kDa DNA-binding subunit (Fragment) OS=Homo sapiens GN=RPA1 PE=1 SV=1	2	6	3843900	2061800	0.536382	-0.898666
D6RAT0;P61247;D6R9B6;H0Y9Y4;D6RG13;D6RAS7;F5H4F9;H0Y8L7;D6RB09;E9PFI5;D6RED7;D6RGE0	40S ribosomal protein S3a	RPS3A	>tr|D6RAT0|D6RAT0_HUMAN 40S ribosomal protein S3a OS=Homo sapiens GN=RPS3A PE=1 SV=1;>sp|P61247|RS3A_HUMAN 40S ribosomal protein S3a OS=Homo sapiens GN=RPS3A PE=1 SV=2;>tr|D6R9B6|D6R9B6_HUMAN 40S ribosomal protein S3a OS=Homo sapiens GN=RPS3A PE=1 SV=1;>tr	12	5	7466900	3984300	0.533595	-0.906183
Q8IX12-2;Q8IX12;F5H3E1;F5H1H2;F5H2E6	Cell division cycle and apoptosis regulator protein 1	CCAR1	>sp|Q8IX12-2|CCAR1_HUMAN Isoform 2 of Cell division cycle and apoptosis regulator protein 1 OS=Homo sapiens GN=CCAR1;>sp|Q8IX12|CCAR1_HUMAN Cell division cycle and apoptosis regulator protein 1 OS=Homo sapiens GN=CCAR1 PE=1 SV=2;>tr|F5H3E1|F5H3E1_HUMAN Cel	5	2	123020	65465	0.532149	-0.910097
P62851	40S ribosomal protein S25	RPS25	>sp|P62851|RS25_HUMAN 40S ribosomal protein S25 OS=Homo sapiens GN=RPS25 PE=1 SV=1	1	5	30211000	15995000	0.529443	-0.917453
P0CW22;P08708;H0YN88;H0YK46;H0YN73;H3BNC9	40S ribosomal protein S17-like;40S ribosomal protein S17	RPS17L;RPS17	>sp|P0CW22|RS17L_HUMAN 40S ribosomal protein S17-like OS=Homo sapiens GN=RPS17L PE=1 SV=1;>sp|P08708|RS17_HUMAN 40S ribosomal protein S17 OS=Homo sapiens GN=RPS17 PE=1 SV=2;>tr|H0YN88|H0YN88_HUMAN 40S ribosomal protein S17 OS=Homo sapiens GN=RPS17L PE=1 SV	6	8	56200000	29751000	0.529377	-0.917632
J3KMX5;P62277;E9PS50	40S ribosomal protein S13	RPS13	>tr|J3KMX5|J3KMX5_HUMAN 40S ribosomal protein S13 OS=Homo sapiens GN=RPS13 PE=1 SV=1;>sp|P62277|RS13_HUMAN 40S ribosomal protein S13 OS=Homo sapiens GN=RPS13 PE=1 SV=2;>tr|E9PS50|E9PS50_HUMAN 40S ribosomal protein S13 (Fragment) OS=Homo sapiens GN=RPS13 PE	3	3	1870600	962280	0.514423	-0.958972
P11940-2;P11940;E7EQV3;E7ERJ7;Q9H361;H0YAR2;H0YBN4;E5RH24;E5RJB9;H0YAP2;E5RGH3;Q4VY17;Q4VXU2;E5RHG7;B1ANR1;H0YAS7;H0YB86;H0YAS6;H0YB75;H0YC10;E5RGC4;E5RFD8;H0YER0;H0YEQ8;H0Y6X6;Q5JQF8;Q96DU9-2;Q96DU9	Polyadenylate-binding protein 1;Polyadenylate-binding protein 3	PABPC1;PABPC3	>sp|P11940-2|PABP1_HUMAN Isoform 2 of Polyadenylate-binding protein 1 OS=Homo sapiens GN=PABPC1;>sp|P11940|PABP1_HUMAN Polyadenylate-binding protein 1 OS=Homo sapiens GN=PABPC1 PE=1 SV=2;>tr|E7EQV3|E7EQV3_HUMAN Polyadenylate-binding protein 1 OS=Homo sapie	28	13	17983000	9102000	0.506145	-0.982378
P98175-2;P98175;P98175-4;P98175-3;P52756;B4DNY1;P78332-2;E9PGM9;P78332	RNA-binding protein 10	RBM10	>sp|P98175-2|RBM10_HUMAN Isoform 2 of RNA-binding protein 10 OS=Homo sapiens GN=RBM10;>sp|P98175|RBM10_HUMAN RNA-binding protein 10 OS=Homo sapiens GN=RBM10 PE=1 SV=3;>sp|P98175-4|RBM10_HUMAN Isoform 4 of RNA-binding protein 10 OS=Homo sapiens GN=RBM10;>sp	9	33	18608000	9261200	0.4977	-1.00665
O14744-2;O14744;O14744-4;O14744-3;O14744-5;H0YJX6;B4DV00;H0YJ77;G3V5L5;G3V580;G3V2L6;G3V5T6;C9JSX3	Protein arginine N-methyltransferase 5;Protein arginine N-methyltransferase 5, N-terminally processed	PRMT5	>sp|O14744-2|ANM5_HUMAN Isoform 2 of Protein arginine N-methyltransferase 5 OS=Homo sapiens GN=PRMT5;>sp|O14744|ANM5_HUMAN Protein arginine N-methyltransferase 5 OS=Homo sapiens GN=PRMT5 PE=1 SV=4;>sp|O14744-4|ANM5_HUMAN Isoform 4 of Protein arginine N-met	13	5	4460800	2205800	0.494485	-1.016
H3BRV0;Q99613;B5ME19;H3BPE4	Eukaryotic translation initiation factor 3 subunit C	EIF3C;EIF3CL	>tr|H3BRV0|H3BRV0_HUMAN Eukaryotic translation initiation factor 3 subunit C OS=Homo sapiens GN=EIF3C PE=1 SV=1;>sp|Q99613|EIF3C_HUMAN Eukaryotic translation initiation factor 3 subunit C OS=Homo sapiens GN=EIF3C PE=1 SV=1;>sp|B5ME19|EIFCL_HUMAN Eukaryotic	4	5	520610	250080	0.48036	-1.05781
Q13547;E5RFI6;E5RJ04;E5RGV4;E5RHE7;E5RH52;E5RG37;E5RFP9;H3BM24;Q5TEE2;B3KRS5;Q92769;J3KPW7;E5RK19;F5GXM1	Histone deacetylase 1;Histone deacetylase;Histone deacetylase 2	HDAC1;HDAC2	>sp|Q13547|HDAC1_HUMAN Histone deacetylase 1 OS=Homo sapiens GN=HDAC1 PE=1 SV=1;>tr|E5RFI6|E5RFI6_HUMAN Histone deacetylase 2 (Fragment) OS=Homo sapiens GN=HDAC2 PE=1 SV=1;>tr|E5RJ04|E5RJ04_HUMAN Histone deacetylase 2 (Fragment) OS=Homo sapiens GN=HDAC2 PE	15	3	4694500	2233100	0.475684	-1.07192
P19474;F5H012;P19474-2;H0YDP8	E3 ubiquitin-protein ligase TRIM21	TRIM21	>sp|P19474|RO52_HUMAN E3 ubiquitin-protein ligase TRIM21 OS=Homo sapiens GN=TRIM21 PE=1 SV=1;>tr|F5H012|F5H012_HUMAN E3 ubiquitin-protein ligase TRIM21 OS=Homo sapiens GN=TRIM21 PE=1 SV=1;>sp|P19474-2|RO52_HUMAN Isoform 2 of E3 ubiquitin-protein ligase TRI	4	8	71253000	32923000	0.462058	-1.11385
P33992;B1AHB1;B1AHB2;B1AHA9	DNA replication licensing factor MCM5	MCM5	>sp|P33992|MCM5_HUMAN DNA replication licensing factor MCM5 OS=Homo sapiens GN=MCM5 PE=1 SV=5;>tr|B1AHB1|B1AHB1_HUMAN DNA replication licensing factor MCM5 OS=Homo sapiens GN=MCM5 PE=1 SV=1	4	11	1512900	696760	0.460546	-1.11858
Q5T6W5;P61978-3;P61978;P61978-2;Q5T6W2;Q5T6W1;S4R359;S4R457	Heterogeneous nuclear ribonucleoprotein K	HNRNPK	>tr|Q5T6W5|Q5T6W5_HUMAN Heterogeneous nuclear ribonucleoprotein K OS=Homo sapiens GN=HNRNPK PE=1 SV=1;>sp|P61978-3|HNRPK_HUMAN Isoform 3 of Heterogeneous nuclear ribonucleoprotein K OS=Homo sapiens GN=HNRNPK;>sp|P61978|HNRPK_HUMAN Heterogeneous nuclear rib	8	12	31727000	14588000	0.459798	-1.12093
F6UXX1;O60506-4;O60506-3;O60506-2;O60506;O60506-5;E7ETM7	Heterogeneous nuclear ribonucleoprotein Q	SYNCRIP;HNRNPR	>tr|F6UXX1|F6UXX1_HUMAN Heterogeneous nuclear ribonucleoprotein Q (Fragment) OS=Homo sapiens GN=SYNCRIP PE=1 SV=1;>sp|O60506-4|HNRPQ_HUMAN Isoform 4 of Heterogeneous nuclear ribonucleoprotein Q OS=Homo sapiens GN=SYNCRIP;>sp|O60506-3|HNRPQ_HUMAN Isoform 3	7	2	1095800	493110	0.45	-1.152
Q9NZI8;Q9NZI8-2;O00425	Insulin-like growth factor 2 mRNA-binding protein 1	IGF2BP1	>sp|Q9NZI8|IF2B1_HUMAN Insulin-like growth factor 2 mRNA-binding protein 1 OS=Homo sapiens GN=IGF2BP1 PE=1 SV=2;>sp|Q9NZI8-2|IF2B1_HUMAN Isoform 2 of Insulin-like growth factor 2 mRNA-binding protein 1 OS=Homo sapiens GN=IGF2BP1	3	3	3887600	1705200	0.438625	-1.18894
Q9NXV2;H3BSS5	BTB/POZ domain-containing protein KCTD5	KCTD5	>sp|Q9NXV2|KCTD5_HUMAN BTB/POZ domain-containing protein KCTD5 OS=Homo sapiens GN=KCTD5 PE=1 SV=1;>tr|H3BSS5|H3BSS5_HUMAN BTB/POZ domain-containing protein KCTD5 OS=Homo sapiens GN=KCTD5 PE=1 SV=1	2	4	23348000	9729200	0.416704	-1.26291
B7Z403;Q9HC38-2;Q9HC38;I3L3Q4;I3L1I0;Q9HC38-3	Glyoxalase domain-containing protein 4	GLOD4	>tr|B7Z403|B7Z403_HUMAN Glyoxalase domain-containing protein 4 OS=Homo sapiens GN=GLOD4 PE=1 SV=1;>sp|Q9HC38-2|GLOD4_HUMAN Isoform 2 of Glyoxalase domain-containing protein 4 OS=Homo sapiens GN=GLOD4;>sp|Q9HC38|GLOD4_HUMAN Glyoxalase domain-containing prot	6	3	2984400	1215500	0.407285	-1.29589
Q8TCG1;Q8TCG1-2;F8WF26;F8WAX6	Protein CIP2A	KIAA1524	>sp|Q8TCG1|CIP2A_HUMAN Protein CIP2A OS=Homo sapiens GN=KIAA1524 PE=1 SV=2;>sp|Q8TCG1-2|CIP2A_HUMAN Isoform 2 of Protein CIP2A OS=Homo sapiens GN=KIAA1524	4	10	893370	353730	0.39595	-1.33661
Q5SWX8-4;Q5SWX8;Q5SWX8-3;Q5SWX8-2	Protein odr-4 homolog	ODR4	>sp|Q5SWX8-4|ODR4_HUMAN Isoform 4 of Protein odr-4 homolog OS=Homo sapiens GN=ODR4;>sp|Q5SWX8|ODR4_HUMAN Protein odr-4 homolog OS=Homo sapiens GN=ODR4 PE=2 SV=1;>sp|Q5SWX8-3|ODR4_HUMAN Isoform 3 of Protein odr-4 homolog OS=Homo sapiens GN=ODR4;>sp|Q5SWX8-2	4	7	32937000	12921000	0.392294	-1.34999
P52732	Kinesin-like protein KIF11	KIF11	>sp|P52732|KIF11_HUMAN Kinesin-like protein KIF11 OS=Homo sapiens GN=KIF11 PE=1 SV=2	1	39	34809000	13536000	0.388865	-1.36266
Q6P3W7;F8VSC5;H0YIK6	SCY1-like protein 2	SCYL2	>sp|Q6P3W7|SCYL2_HUMAN SCY1-like protein 2 OS=Homo sapiens GN=SCYL2 PE=1 SV=1;>tr|F8VSC5|F8VSC5_HUMAN SCY1-like protein 2 (Fragment) OS=Homo sapiens GN=SCYL2 PE=1 SV=1	3	11	2103100	816480	0.388227	-1.36503
P06702	Protein S100-A9	S100A9	>sp|P06702|S10A9_HUMAN Protein S100-A9 OS=Homo sapiens GN=S100A9 PE=1 SV=1	1	2	1213700	467630	0.385293	-1.37597
P14618-2;P14618;H3BTN5;P14618-3;H3BQ34;Q504U3;H3BT25;H3BUW1;H3BTJ2;H3BU13;H3BN34;H3BQZ3;P30613-2;P30613	Pyruvate kinase isozymes M1/M2;Pyruvate kinase	PKM;PKM2	>sp|P14618-2|KPYM_HUMAN Isoform M1 of Pyruvate kinase PKM OS=Homo sapiens GN=PKM;>sp|P14618|KPYM_HUMAN Pyruvate kinase PKM OS=Homo sapiens GN=PKM PE=1 SV=4;>tr|H3BTN5|H3BTN5_HUMAN Pyruvate kinase (Fragment) OS=Homo sapiens GN=PKM PE=1 SV=1;>sp|P14618-3|KPY	14	11	25060000	9449200	0.377063	-1.40712
Q15942;H0Y2Y8;B4DQX7;B4DQR8;H7C3D3;C9IZ41;C9JJK5;H7C3R3	Zyxin	ZYX	>sp|Q15942|ZYX_HUMAN Zyxin OS=Homo sapiens GN=ZYX PE=1 SV=1;>tr|H0Y2Y8|H0Y2Y8_HUMAN Zyxin (Fragment) OS=Homo sapiens GN=ZYX PE=1 SV=1;>tr|B4DQX7|B4DQX7_HUMAN Zyxin OS=Homo sapiens GN=ZYX PE=1 SV=1;>tr|B4DQR8|B4DQR8_HUMAN Zyxin OS=Homo sapiens GN=ZYX PE=1 S	8	18	56427000	20674000	0.366385	-1.44857
Q08554-2;Q08554	Desmocollin-1	DSC1	>sp|Q08554-2|DSC1_HUMAN Isoform 1B of Desmocollin-1 OS=Homo sapiens GN=DSC1;>sp|Q08554|DSC1_HUMAN Desmocollin-1 OS=Homo sapiens GN=DSC1 PE=1 SV=2	2	4	13247000	4796200	0.362059	-1.4657
M0QXS5;P14866;P14866-2;M0R076;M0QYL7;M0R1W6;M0QYT0	Heterogeneous nuclear ribonucleoprotein L	HNRNPL	>tr|M0QXS5|M0QXS5_HUMAN Heterogeneous nuclear ribonucleoprotein L (Fragment) OS=Homo sapiens GN=HNRNPL PE=1 SV=1;>sp|P14866|HNRPL_HUMAN Heterogeneous nuclear ribonucleoprotein L OS=Homo sapiens GN=HNRNPL PE=1 SV=2;>sp|P14866-2|HNRPL_HUMAN Isoform 2 of Hete	7	3	2464500	849910	0.344861	-1.53591
P42766;F2Z388	60S ribosomal protein L35	RPL35	>sp|P42766|RL35_HUMAN 60S ribosomal protein L35 OS=Homo sapiens GN=RPL35 PE=1 SV=2;>tr|F2Z388|F2Z388_HUMAN 60S ribosomal protein L35 OS=Homo sapiens GN=RPL35 PE=1 SV=1	2	3	3006100	1000300	0.332757	-1.58746
P04259	Keratin, type II cytoskeletal 6B	KRT6B	>sp|P04259|K2C6B_HUMAN Keratin, type II cytoskeletal 6B OS=Homo sapiens GN=KRT6B PE=1 SV=5	1	39	41054000	12603000	0.306986	-1.70376
P05109	Protein S100-A8;Protein S100-A8, N-terminally processed	S100A8	>sp|P05109|S10A8_HUMAN Protein S100-A8 OS=Homo sapiens GN=S100A8 PE=1 SV=1	1	2	3993500	1151100	0.288243	-1.79464
P63173;J3KT73;J3QL01;J3KSP2	60S ribosomal protein L38	RPL38	>sp|P63173|RL38_HUMAN 60S ribosomal protein L38 OS=Homo sapiens GN=RPL38 PE=1 SV=2;>tr|J3KT73|J3KT73_HUMAN 60S ribosomal protein L38 OS=Homo sapiens GN=RPL38 PE=1 SV=1;>tr|J3QL01|J3QL01_HUMAN 60S ribosomal protein L38 OS=Homo sapiens GN=RPL38 PE=1 SV=1	4	4	16338000	4693800	0.287293	-1.7994
P23458;F5H5U8;O60674	Tyrosine-protein kinase JAK1	JAK1	>sp|P23458|JAK1_HUMAN Tyrosine-protein kinase JAK1 OS=Homo sapiens GN=JAK1 PE=1 SV=2	3	15	3852800	1096200	0.28452	-1.8134
Q02413;B7Z845	Desmoglein-1	DSG1	>sp|Q02413|DSG1_HUMAN Desmoglein-1 OS=Homo sapiens GN=DSG1 PE=1 SV=2	2	17	26574000	7402700	0.278569	-1.84389
Q00839-2;Q00839;Q5RI18	Heterogeneous nuclear ribonucleoprotein U	HNRNPU	>sp|Q00839-2|HNRPU_HUMAN Isoform Short of Heterogeneous nuclear ribonucleoprotein U OS=Homo sapiens GN=HNRNPU;>sp|Q00839|HNRPU_HUMAN Heterogeneous nuclear ribonucleoprotein U OS=Homo sapiens GN=HNRNPU PE=1 SV=6	3	7	1972200	547280	0.277497	-1.84945
P35908;H0YID6	Keratin, type II cytoskeletal 2 epidermal	KRT2	>sp|P35908|K22E_HUMAN Keratin, type II cytoskeletal 2 epidermal OS=Homo sapiens GN=KRT2 PE=1 SV=2	2	51	3645600000	850620000	0.233328	-2.09957
P32119;A6NIW5;P32119-2	Peroxiredoxin-2	PRDX2	>sp|P32119|PRDX2_HUMAN Peroxiredoxin-2 OS=Homo sapiens GN=PRDX2 PE=1 SV=5	3	3	2134600	494120	0.231481	-2.11103
P62805	Histone H4	HIST1H4A	>sp|P62805|H4_HUMAN Histone H4 OS=Homo sapiens GN=HIST1H4A PE=1 SV=2	1	3	2478200	535130	0.215935	-2.21133
P81605;P81605-2	Dermcidin;Survival-promoting peptide;DCD-1	DCD	>sp|P81605|DCD_HUMAN Dermcidin OS=Homo sapiens GN=DCD PE=1 SV=2;>sp|P81605-2|DCD_HUMAN Isoform 2 of Dermcidin OS=Homo sapiens GN=DCD	2	4	63529000	12417000	0.195454	-2.3551
O15397;O15397-2;F5H244;H0YH64;F5H2I3;F5GXT5;F5H292	Importin-8	IPO8	>sp|O15397|IPO8_HUMAN Importin-8 OS=Homo sapiens GN=IPO8 PE=1 SV=2;>sp|O15397-2|IPO8_HUMAN Isoform 2 of Importin-8 OS=Homo sapiens GN=IPO8	7	20	24849000	4305300	0.173258	-2.529
P01617;P01614;P06309;P06310	Ig kappa chain V-II region TEW;Ig kappa chain V-II region Cum;Ig kappa chain V-II region GM607;Ig kappa chain V-II region RPMI 6410		>sp|P01617|KV204_HUMAN Ig kappa chain V-II region TEW OS=Homo sapiens PE=1 SV=1;>sp|P01614|KV201_HUMAN Ig kappa chain V-II region Cum OS=Homo sapiens PE=1 SV=1;>sp|P06309|KV205_HUMAN Ig kappa chain V-II region GM607 (Fragment) OS=Homo sapiens PE=4 SV=1;>sp	4	2	5746900000	923270000	0.160655	-2.63796
P14923;C9JTX4;C9J826;C9JK18;C9JKY1;B4DGU4;P35222	Junction plakoglobin	JUP	>sp|P14923|PLAK_HUMAN Junction plakoglobin OS=Homo sapiens GN=JUP PE=1 SV=3	7	18	31736000	4218600	0.132928	-2.91128
P19338;H7BY16	Nucleolin	NCL	>sp|P19338|NUCL_HUMAN Nucleolin OS=Homo sapiens GN=NCL PE=1 SV=3;>tr|H7BY16|H7BY16_HUMAN Nucleolin (Fragment) OS=Homo sapiens GN=NCL PE=1 SV=2	2	8	3199600	409660	0.128035	-2.96539
P23246-2;P23246	Splicing factor, proline- and glutamine-rich	SFPQ	>sp|P23246-2|SFPQ_HUMAN Isoform Short of Splicing factor, proline- and glutamine-rich OS=Homo sapiens GN=SFPQ;>sp|P23246|SFPQ_HUMAN Splicing factor, proline- and glutamine-rich OS=Homo sapiens GN=SFPQ PE=1 SV=2	2	5	971260	108780	0.111999	-3.15844
P01605;P01624;P04434;P04207	Ig kappa chain V-I region Lay;Ig kappa chain V-III region POM;Ig kappa chain V-III region VH;Ig kappa chain V-III region CLL		>sp|P01605|KV113_HUMAN Ig kappa chain V-I region Lay OS=Homo sapiens PE=1 SV=1;>sp|P01624|KV306_HUMAN Ig kappa chain V-III region POM OS=Homo sapiens PE=1 SV=1;>sp|P04434|KV310_HUMAN Ig kappa chain V-III region VH (Fragment) OS=Homo sapiens PE=4 SV=1;>sp|P	4	2	5953100	666350	0.111933	-3.15929
Q7Z406;Q7Z406-6;F2Z2U8;Q7Z406-2;G8JLL9;Q7Z406-4;Q7Z406-5;M0QY43	Myosin-14	MYH14	>sp|Q7Z406|MYH14_HUMAN Myosin-14 OS=Homo sapiens GN=MYH14 PE=1 SV=2;>sp|Q7Z406-6|MYH14_HUMAN Isoform 6 of Myosin-14 OS=Homo sapiens GN=MYH14;>tr|F2Z2U8|F2Z2U8_HUMAN Myosin-14 OS=Homo sapiens GN=MYH14 PE=1 SV=1;>sp|Q7Z406-2|MYH14_HUMAN Isoform 2 of Myosin-1	8	29	9374300	1029500	0.109822	-3.18677
P35580;P35580-3;P35580-2;F8W6L6;P35580-4;E7ERA5	Myosin-10	MYH10	>sp|P35580|MYH10_HUMAN Myosin-10 OS=Homo sapiens GN=MYH10 PE=1 SV=3;>sp|P35580-3|MYH10_HUMAN Isoform 3 of Myosin-10 OS=Homo sapiens GN=MYH10;>sp|P35580-2|MYH10_HUMAN Isoform 2 of Myosin-10 OS=Homo sapiens GN=MYH10;>tr|F8W6L6|F8W6L6_HUMAN Myosin-10 OS=Homo	6	130	589950000	64426000	0.109206	-3.19488
P15924;P15924-3;P15924-2	Desmoplakin	DSP	>sp|P15924|DESP_HUMAN Desmoplakin OS=Homo sapiens GN=DSP PE=1 SV=3;>sp|P15924-3|DESP_HUMAN Isoform DSPIa of Desmoplakin OS=Homo sapiens GN=DSP;>sp|P15924-2|DESP_HUMAN Isoform DPII of Desmoplakin OS=Homo sapiens GN=DSP	3	63	82334000	8533500	0.103645	-3.27028
P48681	Nestin	NES	>sp|P48681|NEST_HUMAN Nestin OS=Homo sapiens GN=NES PE=1 SV=2	1	37	39495000	4024400	0.101896	-3.29482
P08670;B0YJC4;B0YJC5;Q5JVS8;P17661;H7C5W5;P41219;P41219-2;P14136-3;P14136;P14136-2;K7EKH6;F8W835	Vimentin	VIM	>sp|P08670|VIME_HUMAN Vimentin OS=Homo sapiens GN=VIM PE=1 SV=4;>tr|B0YJC4|B0YJC4_HUMAN Vimentin OS=Homo sapiens GN=VIM PE=1 SV=1	13	60	46671000000	4536800000	0.0972081	-3.36278
P09874	Poly [ADP-ribose] polymerase 1	PARP1	>sp|P09874|PARP1_HUMAN Poly [ADP-ribose] polymerase 1 OS=Homo sapiens GN=PARP1 PE=1 SV=4	1	5	1010000	94188	0.0932554	-3.42267
F8W1R7;P60660-2;P60660;J3KND3;G8JLA2;G3V1V0;B7Z6Z4;G3V1Y7;F8VPF3;F8VZU9;F8W180;F8VXL3;H0YI43;F8W1I5;P14649	Myosin light polypeptide 6	MYL6	>tr|F8W1R7|F8W1R7_HUMAN Myosin light polypeptide 6 OS=Homo sapiens GN=MYL6 PE=1 SV=1;>sp|P60660-2|MYL6_HUMAN Isoform Smooth muscle of Myosin light polypeptide 6 OS=Homo sapiens GN=MYL6;>sp|P60660|MYL6_HUMAN Myosin light polypeptide 6 OS=Homo sapiens GN=MYL	15	5	36566000	3402100	0.09304	-3.42601
P20700;E9PBF6;Q03252;J9JID7	Lamin-B1	LMNB1	>sp|P20700|LMNB1_HUMAN Lamin-B1 OS=Homo sapiens GN=LMNB1 PE=1 SV=2;>tr|E9PBF6|E9PBF6_HUMAN Lamin-B1 OS=Homo sapiens GN=LMNB1 PE=1 SV=1	4	14	30640000	2195300	0.0716482	-3.80293
Q7Z6E9-2;Q7Z6E9;Q7Z6E9-4;I3L3Y2;H3BUN0;H3BSK8	E3 ubiquitin-protein ligase RBBP6	RBBP6	>sp|Q7Z6E9-2|RBBP6_HUMAN Isoform 2 of E3 ubiquitin-protein ligase RBBP6 OS=Homo sapiens GN=RBBP6;>sp|Q7Z6E9|RBBP6_HUMAN E3 ubiquitin-protein ligase RBBP6 OS=Homo sapiens GN=RBBP6 PE=1 SV=1;>sp|Q7Z6E9-4|RBBP6_HUMAN Isoform 4 of E3 ubiquitin-protein ligase R	6	4	1210600	75362	0.0622518	-4.00574
P19105;O14950;J3QRS3;P24844;J3KTJ1;P24844-2	Myosin regulatory light chain 12A;Myosin regulatory light chain 12B;Myosin regulatory light polypeptide 9	MYL12A;MYL12B;MYL9	>sp|P19105|ML12A_HUMAN Myosin regulatory light chain 12A OS=Homo sapiens GN=MYL12A PE=1 SV=2;>sp|O14950|ML12B_HUMAN Myosin regulatory light chain 12B OS=Homo sapiens GN=MYL12B PE=1 SV=2;>tr|J3QRS3|J3QRS3_HUMAN Myosin regulatory light chain 12A OS=Homo sapi	6	6	13083000	801140	0.0612352	-4.0295
E7ESP9;P07197;E7EMV2;P07197-2	Neurofilament medium polypeptide	NEFM	>tr|E7ESP9|E7ESP9_HUMAN Neurofilament medium polypeptide OS=Homo sapiens GN=NEFM PE=1 SV=1;>sp|P07197|NFM_HUMAN Neurofilament medium polypeptide OS=Homo sapiens GN=NEFM PE=1 SV=3;>tr|E7EMV2|E7EMV2_HUMAN Neurofilament medium polypeptide OS=Homo sapiens GN=N	4	44	158930000	9519300	0.0598962	-4.06139
Q9UJV9;J3KNN5;H0Y8L8;H0YA06;D6RGI7	Probable ATP-dependent RNA helicase DDX41	DDX41	>sp|Q9UJV9|DDX41_HUMAN Probable ATP-dependent RNA helicase DDX41 OS=Homo sapiens GN=DDX41 PE=1 SV=2;>tr|J3KNN5|J3KNN5_HUMAN Probable ATP-dependent RNA helicase DDX41 (Fragment) OS=Homo sapiens GN=DDX41 PE=1 SV=1	5	17	83350000	4852900	0.0582232	-4.10226
Q15149-7;Q15149-8;Q15149-9;Q15149-5;Q15149-4;Q15149-6;Q15149-3;Q15149-2;Q15149;E9PMV1;E9PKG0;H0YDN1	Plectin	PLEC	>sp|Q15149-7|PLEC_HUMAN Isoform 7 of Plectin OS=Homo sapiens GN=PLEC;>sp|Q15149-8|PLEC_HUMAN Isoform 8 of Plectin OS=Homo sapiens GN=PLEC;>sp|Q15149-9|PLEC_HUMAN Isoform 9 of Plectin OS=Homo sapiens GN=PLEC;>sp|Q15149-5|PLEC_HUMAN Isoform 5 of Plectin OS=H	12	31	8472300	465580	0.0549532	-4.18565
Q9P0K7-4;Q9P0K7-3;E7EMX7;Q9P0K7;Q9P0K7-2	Ankycorbin	RAI14	>sp|Q9P0K7-4|RAI14_HUMAN Isoform 4 of Ankycorbin OS=Homo sapiens GN=RAI14;>sp|Q9P0K7-3|RAI14_HUMAN Isoform 3 of Ankycorbin OS=Homo sapiens GN=RAI14;>tr|E7EMX7|E7EMX7_HUMAN Ankycorbin OS=Homo sapiens GN=RAI14 PE=1 SV=1;>sp|Q9P0K7|RAI14_HUMAN Ankycorbin OS=H	5	4	624560	33351	0.0533992	-4.22704
Q6UWP8;K7ESC4;Q6UWP8-2	Suprabasin	SBSN	>sp|Q6UWP8|SBSN_HUMAN Suprabasin OS=Homo sapiens GN=SBSN PE=2 SV=2	3	6	3540300	146760	0.0414541	-4.59234
Q5T749	Keratinocyte proline-rich protein	KPRP	>sp|Q5T749|KPRP_HUMAN Keratinocyte proline-rich protein OS=Homo sapiens GN=KPRP PE=1 SV=1	1	2	2190300	77602	0.0354298	-4.81889
Q16352	Alpha-internexin	INA	>sp|Q16352|AINX_HUMAN Alpha-internexin OS=Homo sapiens GN=INA PE=1 SV=2	1	28	1031500000	32797000	0.0317954	-4.97504
P07196	Neurofilament light polypeptide	NEFL	>sp|P07196|NFL_HUMAN Neurofilament light polypeptide OS=Homo sapiens GN=NEFL PE=1 SV=3	1	21	205670000	6417400	0.0312024	-5.0022
Q4VCS5;A6NP16;E7ERM3;Q4VCS5-2	Angiomotin	AMOT	>sp|Q4VCS5|AMOT_HUMAN Angiomotin OS=Homo sapiens GN=AMOT PE=1 SV=1;>tr|A6NP16|A6NP16_HUMAN Angiomotin OS=Homo sapiens GN=AMOT PE=1 SV=1;>tr|E7ERM3|E7ERM3_HUMAN Angiomotin OS=Homo sapiens GN=AMOT PE=1 SV=1;>sp|Q4VCS5-2|AMOT_HUMAN Isoform 2 of Angiomotin OS=	4	8	1166200	23322	0.0199983	-5.64398
P31944	Caspase-14;Caspase-14 subunit p19;Caspase-14 subunit p10	CASP14	>sp|P31944|CASPE_HUMAN Caspase-14 OS=Homo sapiens GN=CASP14 PE=1 SV=2	1	3	2351000	39777	0.0169192	-5.8852
Q14126;J3KSI6	Desmoglein-2	DSG2	>sp|Q14126|DSG2_HUMAN Desmoglein-2 OS=Homo sapiens GN=DSG2 PE=1 SV=2	2	7	1344700	20657	0.0153618	-6.02451
O43707;O43707-3;F5GXS2;O43707-2;H7C144;H9KV75;P12814-2;P12814;P12814-3;P12814-4;K7EJH8;G3V2E8;K7EP19;G3V5M4;G3V2X9;H0YJ11;G3V2W4;H0YJW3;G3V2N5;H7C5W8;P35609-2;P35609;Q08043;Q9H254-2;C9JRP8;M0QZQ3;Q9H254-4;Q9H254	Alpha-actinin-4	ACTN4	>sp|O43707|ACTN4_HUMAN Alpha-actinin-4 OS=Homo sapiens GN=ACTN4 PE=1 SV=2;>sp|O43707-3|ACTN4_HUMAN Isoform 3 of Alpha-actinin-4 OS=Homo sapiens GN=ACTN4;>tr|F5GXS2|F5GXS2_HUMAN Alpha-actinin-4 OS=Homo sapiens GN=ACTN4 PE=1 SV=1;>sp|O43707-2|ACTN4_HUMAN Iso	28	11	2574800	34167	0.0132698	-6.23571
Q9UHB6;Q9UHB6-4;F8VQE1;Q9UHB6-2;Q9UHB6-5;F8VRN8;F8VS07;Q9UHB6-3;F8VTU2;F8VVQ7	LIM domain and actin-binding protein 1	LIMA1	>sp|Q9UHB6|LIMA1_HUMAN LIM domain and actin-binding protein 1 OS=Homo sapiens GN=LIMA1 PE=1 SV=1;>sp|Q9UHB6-4|LIMA1_HUMAN Isoform 4 of LIM domain and actin-binding protein 1 OS=Homo sapiens GN=LIMA1;>tr|F8VQE1|F8VQE1_HUMAN LIM domain and actin-binding prot	10	17	9660600	89077	0.00922065	-6.76092
CON__Q9U6Y5			>Q9U6Y5 SWISS-PROT:Q9U6Y5 Green fluorescent protein (GFP-Cter-HisTag)	1	18	21225000000	9319700	0.000439091	-11.1532

## Sheet: Replicate2
Protein IDs	Protein names	Gene names	Fasta headers	Proteins	Peptides	Sequence coverage [%]	Experiment GFP	Experiment NME3	PEP	Intensity	Intensity GFP	Intensity NME3	LFQ intensity GFP	LFQ intensity NME3	NME3 vs GFP	log2 NME3 vs GFP
A0FGR8-6;A0FGR8;A0FGR8-2;H7BXI1;A0FGR8-4;A0FGR8-5;F2Z3K9	Extended synaptotagmin-2	ESYT2	>sp|A0FGR8-6|ESYT2_HUMAN Isoform 6 of Extended synaptotagmin-2 OS=Homo sapiens GN=ESYT2;>sp|A0FGR8|ESYT2_HUMAN Extended synaptotagmin-2 OS=Homo sapiens GN=ESYT2 PE=1 SV=1;>sp|A0FGR8-2|ESYT2_HUMAN Isoform 2 of Extended synaptotagmin-2 OS=Homo sapiens GN=ESY	7	5	5.6		10	1.1743e-13	3683800	0	2820800	0	635140	#DIV/0!	#DIV/0!
P35611-3;P35611;E7ENY0;A2A3N8;P35611-4;E7EV99;P35611-2;D6RF25;D6RAH3;D6RJE2	Alpha-adducin	ADD1	>sp|P35611-3|ADDA_HUMAN Isoform 3 of Alpha-adducin OS=Homo sapiens GN=ADD1;>sp|P35611|ADDA_HUMAN Alpha-adducin OS=Homo sapiens GN=ADD1 PE=1 SV=2;>tr|E7ENY0|E7ENY0_HUMAN Alpha-adducin OS=Homo sapiens GN=ADD1 PE=1 SV=1;>tr|A2A3N8|A2A3N8_HUMAN Adducin 1 (Alph	10	2	2.3	2		0.0018847	0	0	0	0	0	#DIV/0!	#DIV/0!
A2AEA2;P10321;P30499;Q29865;Q29963;Q31612;P30501;Q07000;P04222;P01889;P18463;P30460;P30462;P30475;P30480;P30486;Q29718;Q29836;Q31610;Q95365;P01893;F6U0H7;F8W9Z8;P03989;P30466;P13747;Q6DU44	HLA class I histocompatibility antigen, Cw-7 alpha chain;HLA class I histocompatibility antigen, Cw-1 alpha chain;HLA class I histocompatibility antigen, Cw-18 alpha chain;HLA class I histocompatibility antigen, Cw-6 alpha chain;HLA class I histocompatibility antigen, B-73 alpha chain;HLA class I histocompatibility antigen, Cw-2 alpha chain;HLA class I histocompatibility antigen, Cw-15 alpha chai…	HLA-C;HLA-B;HLA-H	>tr|A2AEA2|A2AEA2_HUMAN HLA class I histocompatibility antigen, Cw-14 alpha chain OS=Homo sapiens GN=HLA-C PE=2 SV=2;>sp|P10321|1C07_HUMAN HLA class I histocompatibility antigen, Cw-7 alpha chain OS=Homo sapiens GN=HLA-C PE=1 SV=3;>sp|P30499|1C01_HUMAN HLA	27	4	16.1		2	2.3762e-26	1565700	0	1288500	0	139630	#DIV/0!	#DIV/0!
A2RTX5;B7ZLP8;A2RTX5-2	Probable threonine--tRNA ligase 2, cytoplasmic	TARSL2	>sp|A2RTX5|SYTC2_HUMAN Probable threonine--tRNA ligase 2, cytoplasmic OS=Homo sapiens GN=TARSL2 PE=1 SV=1;>tr|B7ZLP8|B7ZLP8_HUMAN Probable threonine--tRNA ligase 2, cytoplasmic OS=Homo sapiens GN=TARSL2 PE=1 SV=1;>sp|A2RTX5-2|SYTC2_HUMAN Isoform 2 of Proba	3	2	2.6		2	0.0011186	249210	0	106100	0	22692	#DIV/0!	#DIV/0!
A6NEM2;P51610-4;P51610;P51610-2;P51610-3;H7C1C4;Q9Y5Z7	Host cell factor 1;HCF N-terminal chain 1;HCF N-terminal chain 2;HCF N-terminal chain 3;HCF N-terminal chain 4;HCF N-terminal chain 5;HCF N-terminal chain 6;HCF C-terminal chain 1;HCF C-terminal chain 2;HCF C-terminal chain 3;HCF C-terminal chain 4;HCF C-terminal chain 5;HCF C-terminal chain 6	HCFC1	>tr|A6NEM2|A6NEM2_HUMAN HCF N-terminal chain 5 OS=Homo sapiens GN=HCFC1 PE=1 SV=2;>sp|P51610-4|HCFC1_HUMAN Isoform 4 of Host cell factor 1 OS=Homo sapiens GN=HCFC1;>sp|P51610|HCFC1_HUMAN Host cell factor 1 OS=Homo sapiens GN=HCFC1 PE=1 SV=2;>sp|P51610-2|HC	7	9	5.2	1	29	7.2885e-29	11642000	25065	9146000	0	3020700	#DIV/0!	#DIV/0!
P54578;B7Z4N8;P54578-2;A6NJA2;J3KS55;J3QQT6	Ubiquitin carboxyl-terminal hydrolase 14;Ubiquitin carboxyl-terminal hydrolase	USP14	>sp|P54578|UBP14_HUMAN Ubiquitin carboxyl-terminal hydrolase 14 OS=Homo sapiens GN=USP14 PE=1 SV=3;>tr|B7Z4N8|B7Z4N8_HUMAN Ubiquitin carboxyl-terminal hydrolase OS=Homo sapiens GN=USP14 PE=1 SV=1;>sp|P54578-2|UBP14_HUMAN Isoform 2 of Ubiquitin carboxyl-ter	6	2	4.9		3	5.1595e-13	1884200	0	1884200	0	318650	#DIV/0!	#DIV/0!
Q99733-2;Q99733;C9J6D1;A8MXH2;C9JZI7;E9PKT8;E9PNJ7;E9PS34;E9PJJ2;E9PNW0;E9PP22;E9PKI2;H0YCI4;C9J1B1	Nucleosome assembly protein 1-like 4	NAP1L4	>sp|Q99733-2|NP1L4_HUMAN Isoform 2 of Nucleosome assembly protein 1-like 4 OS=Homo sapiens GN=NAP1L4;>sp|Q99733|NP1L4_HUMAN Nucleosome assembly protein 1-like 4 OS=Homo sapiens GN=NAP1L4 PE=1 SV=1;>tr|C9J6D1|C9J6D1_HUMAN Nucleosome assembly protein 1-like	14	5	12.2		5	3.8497e-17	3400400	0	2361800	0	443970	#DIV/0!	#DIV/0!
A8MXP9;P43243;D6REM6;P43243-2;B3KM87;D6R991;H0Y8T4;D6RIA2;D6RE02;D6RBK5;D6RBI2;D6R8Z5;D6REK4;D6RCM3;D6RBS2;D6RAY2;D6RAM9;D6R9F3;D6RGW7;D6RB45	Matrin-3	MATR3	>tr|A8MXP9|A8MXP9_HUMAN Matrin-3 OS=Homo sapiens GN=MATR3 PE=1 SV=1;>sp|P43243|MATR3_HUMAN Matrin-3 OS=Homo sapiens GN=MATR3 PE=1 SV=2;>tr|D6REM6|D6REM6_HUMAN Matrin-3 OS=Homo sapiens GN=MATR3 PE=1 SV=1;>sp|P43243-2|MATR3_HUMAN Isoform 2 of Matrin-3 OS=Hom	20	4	5	1	10	1.9274e-09	4542800	24481	3618900	0	1227900	#DIV/0!	#DIV/0!
B4DNJ6;Q9Y3F4;B0AZV0;H0YH33	Serine-threonine kinase receptor-associated protein	STRAP	>tr|B4DNJ6|B4DNJ6_HUMAN Serine-threonine kinase receptor-associated protein OS=Homo sapiens GN=STRAP PE=1 SV=1;>sp|Q9Y3F4|STRAP_HUMAN Serine-threonine kinase receptor-associated protein OS=Homo sapiens GN=STRAP PE=1 SV=1;>tr|B0AZV0|B0AZV0_HUMAN Serine-thre	4	3	8.5	1	3	2.0052e-05	4393500	112300	2402600	0	322690	#DIV/0!	#DIV/0!
Q14657;B0S8I7	L antigen family member 3	LAGE3	>sp|Q14657|LAGE3_HUMAN EKC/KEOPS complex subunit LAGE3 OS=Homo sapiens GN=LAGE3 PE=1 SV=2;>tr|B0S8I7|B0S8I7_HUMAN EKC/KEOPS complex subunit LAGE3 OS=Homo sapiens GN=LAGE3 PE=1 SV=1	2	2	23.8	1	1	4.8426e-07	2892400	68951	1852700	0	0	#DIV/0!	#DIV/0!
P12956;B1AHC8;B1AHC9;F5H1I8	X-ray repair cross-complementing protein 6	XRCC6	>sp|P12956|XRCC6_HUMAN X-ray repair cross-complementing protein 6 OS=Homo sapiens GN=XRCC6 PE=1 SV=2;>tr|B1AHC8|B1AHC8_HUMAN X-ray repair complementing defective repair in Chinese hamster cells 6 (Ku autoantigen, 70kDa), isoform CRA_b OS=Homo sapiens GN=XR	4	2	3.4		4	0.00011673	1900300	0	1411700	0	257810	#DIV/0!	#DIV/0!
Q9UG56;Q9UG56-2;H0Y7P7;B1AKM6;B1AKM8	Phosphatidylserine decarboxylase proenzyme;Phosphatidylserine decarboxylase alpha chain;Phosphatidylserine decarboxylase beta chain	PISD	>sp|Q9UG56|PISD_HUMAN Phosphatidylserine decarboxylase proenzyme OS=Homo sapiens GN=PISD PE=2 SV=4;>sp|Q9UG56-2|PISD_HUMAN Isoform 2 of Phosphatidylserine decarboxylase proenzyme OS=Homo sapiens GN=PISD;>tr|H0Y7P7|H0Y7P7_HUMAN Phosphatidylserine decarboxyl	5	2	5.1		2	8.6527e-08	1674400	0	868170	0	98218	#DIV/0!	#DIV/0!
Q13310-3;Q13310;Q13310-2;B1ANR0;H0Y5F5;B1ANR1;H0YEU6	Polyadenylate-binding protein 4	PABPC4	>sp|Q13310-3|PABP4_HUMAN Isoform 3 of Polyadenylate-binding protein 4 OS=Homo sapiens GN=PABPC4;>sp|Q13310|PABP4_HUMAN Polyadenylate-binding protein 4 OS=Homo sapiens GN=PABPC4 PE=1 SV=1;>sp|Q13310-2|PABP4_HUMAN Isoform 2 of Polyadenylate-binding protein 4	7	6	12.7	2	5	4.587e-68	3062200	138370	1606700	0	284390	#DIV/0!	#DIV/0!
F5GXJ1;O75251;B3KRI2;F5H5N1	NADH dehydrogenase [ubiquinone] iron-sulfur protein 7, mitochondrial	NDUFS7	>tr|F5GXJ1|F5GXJ1_HUMAN NADH dehydrogenase [ubiquinone] iron-sulfur protein 7, mitochondrial OS=Homo sapiens GN=NDUFS7 PE=1 SV=1;>sp|O75251|NDUS7_HUMAN NADH dehydrogenase [ubiquinone] iron-sulfur protein 7, mitochondrial OS=Homo sapiens GN=NDUFS7 PE=1 SV=3	4	3	10.2		4	9.7023e-07	1800600	0	709710	0	9184.2	#DIV/0!	#DIV/0!
B3KSH1;O00303;B4DEW9;H0YDT6	Eukaryotic translation initiation factor 3 subunit F	EIF3F	>tr|B3KSH1|B3KSH1_HUMAN Eukaryotic translation initiation factor 3 subunit F OS=Homo sapiens GN=EIF3F PE=1 SV=1;>sp|O00303|EIF3F_HUMAN Eukaryotic translation initiation factor 3 subunit F OS=Homo sapiens GN=EIF3F PE=1 SV=1;>tr|B4DEW9|B4DEW9_HUMAN Eukaryoti	4	2	7.8	1	2	7.8483e-13	1529400	61021	1179400	0	127810	#DIV/0!	#DIV/0!
P14678-3;B3KVR1;P14678;P63162;P14678-2;J3QLE5;S4R3P3;J3KRY3	Small nuclear ribonucleoprotein-associated protein;Small nuclear ribonucleoprotein-associated proteins B and B;Small nuclear ribonucleoprotein-associated protein N	SNRPN;SNRPB	>sp|P14678-3|RSMB_HUMAN Isoform SM-B1 of Small nuclear ribonucleoprotein-associated proteins B and B OS=Homo sapiens GN=SNRPB;>tr|B3KVR1|B3KVR1_HUMAN Small nuclear ribonucleoprotein-associated protein OS=Homo sapiens GN=SNRPN PE=2 SV=1;>sp|P14678|RSMB_HUM	8	4	13.1	1	5	1.255e-10	7849100	148650	4200900	0	247340	#DIV/0!	#DIV/0!
O43684;O43684-2;J3QT28;B4DDM6	Mitotic checkpoint protein BUB3	BUB3	>sp|O43684|BUB3_HUMAN Mitotic checkpoint protein BUB3 OS=Homo sapiens GN=BUB3 PE=1 SV=1;>sp|O43684-2|BUB3_HUMAN Isoform 2 of Mitotic checkpoint protein BUB3 OS=Homo sapiens GN=BUB3;>tr|J3QT28|J3QT28_HUMAN Mitotic checkpoint protein BUB3 (Fragment) OS=Homo	4	2	7.3		3	6.5529e-05	2413200	0	1139000	0	129160	#DIV/0!	#DIV/0!
Q9BUK6;Q9BUK6-2;Q9BUK6-3;B4DF47;B4DHK3;Q9BUK6-7;Q9BUK6-4	Protein misato homolog 1	MSTO1	>sp|Q9BUK6|MSTO1_HUMAN Protein misato homolog 1 OS=Homo sapiens GN=MSTO1 PE=1 SV=1;>sp|Q9BUK6-2|MSTO1_HUMAN Isoform 2 of Protein misato homolog 1 OS=Homo sapiens GN=MSTO1;>sp|Q9BUK6-3|MSTO1_HUMAN Isoform 3 of Protein misato homolog 1 OS=Homo sapiens GN=MST	7	2	3.9		1	0.0019172	1802200	0	672390	0	0	#DIV/0!	#DIV/0!
J3KN00;B4DF76;Q9P0J0;E7ENQ6;K7EJE1;B4DEZ3;U3KQP3	NADH dehydrogenase [ubiquinone] 1 alpha subcomplex subunit 13	NDUFA13	>tr|J3KN00|J3KN00_HUMAN NADH dehydrogenase (Ubiquinone) 1 alpha subcomplex, 13 OS=Homo sapiens GN=NDUFA13 PE=1 SV=1;>tr|B4DF76|B4DF76_HUMAN NADH dehydrogenase [ubiquinone] 1 alpha subcomplex subunit 13 OS=Homo sapiens GN=NDUFA13 PE=1 SV=1;>sp|Q9P0J0|NDUAD_	7	3	13.2		4	9.9371e-08	3081100	0	1468400	0	90079	#DIV/0!	#DIV/0!
P46459;I3L0N3;B4DFA2;K7EQD6;I3L2G1	Vesicle-fusing ATPase	NSF	>sp|P46459|NSF_HUMAN Vesicle-fusing ATPase OS=Homo sapiens GN=NSF PE=1 SV=3;>tr|I3L0N3|I3L0N3_HUMAN Vesicle-fusing ATPase OS=Homo sapiens GN=NSF PE=1 SV=1;>tr|B4DFA2|B4DFA2_HUMAN Vesicle-fusing ATPase OS=Homo sapiens GN=NSF PE=1 SV=1	5	6	8.9		6	1.7049e-20	3580200	0	1198200	0	137390	#DIV/0!	#DIV/0!
B4DGP8;P27824;B4E2T8;D6RGY2;H0Y9H1;D6RFL1;H0Y9Q7;D6RDP7;D6RB85;D6RAU8;D6RAQ8;D6RD16;D6RHJ3	Calnexin	CANX	>tr|B4DGP8|B4DGP8_HUMAN Calnexin OS=Homo sapiens GN=CANX PE=1 SV=1;>sp|P27824|CALX_HUMAN Calnexin OS=Homo sapiens GN=CANX PE=1 SV=2;>tr|B4E2T8|B4E2T8_HUMAN Calnexin OS=Homo sapiens GN=CANX PE=1 SV=1;>tr|D6RGY2|D6RGY2_HUMAN Calnexin (Fragment) OS=Homo sapie	13	11	16.7		32	3.4914e-25	25002000	0	21606000	0	4296400	#DIV/0!	#DIV/0!
P09622;E9PEX6;B4DHG0;B4DT69	Dihydrolipoyl dehydrogenase, mitochondrial;Dihydrolipoyl dehydrogenase	DLD	>sp|P09622|DLDH_HUMAN Dihydrolipoyl dehydrogenase, mitochondrial OS=Homo sapiens GN=DLD PE=1 SV=2;>tr|E9PEX6|E9PEX6_HUMAN Dihydrolipoyl dehydrogenase, mitochondrial OS=Homo sapiens GN=DLD PE=1 SV=1;>tr|B4DHG0|B4DHG0_HUMAN Dihydrolipoyl dehydrogenase, mitoc	4	2	4.3	1	2	2.4887e-06	1924800	46517	354830	0	39774	#DIV/0!	#DIV/0!
P37268;B4DJE5;E9PNM1;B7Z1J3;B4DT56;B3KQ95;E9PJG4	Squalene synthase	FDFT1	>sp|P37268|FDFT_HUMAN Squalene synthase OS=Homo sapiens GN=FDFT1 PE=1 SV=1;>tr|B4DJE5|B4DJE5_HUMAN Squalene synthase OS=Homo sapiens GN=FDFT1 PE=1 SV=1;>tr|E9PNM1|E9PNM1_HUMAN Squalene synthase OS=Homo sapiens GN=FDFT1 PE=1 SV=1;>tr|B7Z1J3|B7Z1J3_HUMAN Squ	7	4	12.7		4	1.2747e-44	5024200	0	3491700	0	433990	#DIV/0!	#DIV/0!
P62318;B4DJP7;H3BT13	Small nuclear ribonucleoprotein Sm D3	SNRPD3	>sp|P62318|SMD3_HUMAN Small nuclear ribonucleoprotein Sm D3 OS=Homo sapiens GN=SNRPD3 PE=1 SV=1;>tr|B4DJP7|B4DJP7_HUMAN Small nuclear ribonucleoprotein Sm D3 OS=Homo sapiens GN=SNRPD3 PE=1 SV=1	3	3	31.7	1	3	6.7548e-17	6672600	198530	3405000	0	218600	#DIV/0!	#DIV/0!
Q9BT22;B4DP08;K7EID2	Chitobiosyldiphosphodolichol beta-mannosyltransferase	ALG1	>sp|Q9BT22|ALG1_HUMAN Chitobiosyldiphosphodolichol beta-mannosyltransferase OS=Homo sapiens GN=ALG1 PE=1 SV=2;>tr|B4DP08|B4DP08_HUMAN Chitobiosyldiphosphodolichol beta-mannosyltransferase OS=Homo sapiens GN=ALG1 PE=1 SV=1;>tr|K7EID2|K7EID2_HUMAN Chitobiosy	3	3	6.7		3	2.9958e-07	5917100	0	2828500	0	276710	#DIV/0!	#DIV/0!
Q15185;B4DP11;B4DP21;B4DHP2;B4DDC6	Prostaglandin E synthase 3	PTGES3	>sp|Q15185|TEBP_HUMAN Prostaglandin E synthase 3 OS=Homo sapiens GN=PTGES3 PE=1 SV=1;>tr|B4DP11|B4DP11_HUMAN Prostaglandin E synthase 3 OS=Homo sapiens GN=PTGES3 PE=1 SV=1;>tr|B4DP21|B4DP21_HUMAN Prostaglandin E synthase 3 OS=Homo sapiens GN=PTGES3 PE=1 SV	5	2	14.4		3	2.106e-05	2538200	0	1049100	0	23584	#DIV/0!	#DIV/0!
P07910;G3V2Q1;P07910-2;G3V4C1;B4DY08;G3V4W0;P07910-4;G3V576;G3V575;G3V555;B4DSU6;G3V251;G3V3K6;G3V5X6;O60812;P07910-3;G3V4M8;G3V2H6	Heterogeneous nuclear ribonucleoproteins C1/C2;Heterogeneous nuclear ribonucleoprotein C-like 1	HNRNPC;HNRNPCL1	>sp|P07910|HNRPC_HUMAN Heterogeneous nuclear ribonucleoproteins C1/C2 OS=Homo sapiens GN=HNRNPC PE=1 SV=4;>tr|G3V2Q1|G3V2Q1_HUMAN Heterogeneous nuclear ribonucleoproteins C1/C2 OS=Homo sapiens GN=HNRNPC PE=1 SV=1;>sp|P07910-2|HNRPC_HUMAN Isoform C1 of Hete	18	2	9.2	1	2	1.5379e-09	1264500	96133	870940	0	94383	#DIV/0!	#DIV/0!
Q9NXE4-4;H7BXF4;Q9NXE4;Q9NXE4-2;Q9NXE4-6;H7C1Q6;Q9NXE4-3;G8JLC4;Q9NXE4-8;Q9NXE4-7;B4DWK7;Q9NXE4-9;Q9NXE4-5;H7C0W5;H7C2J2;H7C2E2;H7C235	Sphingomyelin phosphodiesterase 4	SMPD4	>sp|Q9NXE4-4|NSMA3_HUMAN Isoform 4 of Sphingomyelin phosphodiesterase 4 OS=Homo sapiens GN=SMPD4;>tr|H7BXF4|H7BXF4_HUMAN Sphingomyelin phosphodiesterase 4 OS=Homo sapiens GN=SMPD4 PE=1 SV=1;>sp|Q9NXE4|NSMA3_HUMAN Sphingomyelin phosphodiesterase 4 OS=Homo s	17	4	4.6		9	6.6078e-09	3840400	0	2742600	0	655360	#DIV/0!	#DIV/0!
P61163;B4DXP9;F5H3I4;P42025;R4GMT0	Alpha-centractin;Beta-centractin	ACTR1A;ACTR1B	>sp|P61163|ACTZ_HUMAN Alpha-centractin OS=Homo sapiens GN=ACTR1A PE=1 SV=1;>tr|B4DXP9|B4DXP9_HUMAN Alpha-centractin OS=Homo sapiens GN=ACTR1A PE=1 SV=1;>tr|F5H3I4|F5H3I4_HUMAN Alpha-centractin OS=Homo sapiens GN=ACTR1A PE=1 SV=1;>sp|P42025|ACTY_HUMAN Beta-	5	2	6.1	1	2	9.596e-16	3161200	979930	2181300	0	51858	#DIV/0!	#DIV/0!
P51116;P51114;B4DXZ6;P51114-2;P51114-3;E9PFF5;E7EU85;Q06787;Q06787-3;Q06787-7;G8JL90;Q06787-5;Q06787-4;Q06787-2;G3V0J0;Q06787-6;Q06787-8;A8MQB8;F8W871	Fragile X mental retardation syndrome-related protein 2;Fragile X mental retardation syndrome-related protein 1;Fragile X mental retardation protein 1	FXR2;FXR1;FMR1	>sp|P51116|FXR2_HUMAN Fragile X mental retardation syndrome-related protein 2 OS=Homo sapiens GN=FXR2 PE=1 SV=2;>sp|P51114|FXR1_HUMAN Fragile X mental retardation syndrome-related protein 1 OS=Homo sapiens GN=FXR1 PE=1 SV=3;>tr|B4DXZ6|B4DXZ6_HUMAN Fragile	19	2	2.4	3	4	0.0014751	2464200	252170	867400	0	111570	#DIV/0!	#DIV/0!
Q9BTX1;Q9BTX1-2;G3XA81;B4DZG6;Q9BTX1-3;Q9BTX1-4	Nucleoporin NDC1	TMEM48	>sp|Q9BTX1|NDC1_HUMAN Nucleoporin NDC1 OS=Homo sapiens GN=NDC1 PE=1 SV=2;>sp|Q9BTX1-2|NDC1_HUMAN Isoform 2 of Nucleoporin NDC1 OS=Homo sapiens GN=NDC1;>tr|G3XA81|G3XA81_HUMAN Nucleoporin NDC1 OS=Homo sapiens GN=NDC1 PE=1 SV=1;>tr|B4DZG6|B4DZG6_HUMAN Nucleo	6	2	2.8		10	4.2825e-05	2042200	0	1942800	0	1742800	#DIV/0!	#DIV/0!
P35606;B4DZI8;D6R997;H0YAC7;D6RBT6;D6RBG7;D6RCL6;D6RBZ7	Coatomer subunit beta	COPB2	>sp|P35606|COPB2_HUMAN Coatomer subunit beta OS=Homo sapiens GN=COPB2 PE=1 SV=2;>tr|B4DZI8|B4DZI8_HUMAN Coatomer protein complex, subunit beta 2 (Beta prime), isoform CRA_b OS=Homo sapiens GN=COPB2 PE=1 SV=1	8	7	9.6	1	19	3.4773e-18	5967400	53905	4836700	0	2027600	#DIV/0!	#DIV/0!
B4E1G6;P51570;K7EII7;K7ERJ9	Galactokinase	GALK1	>tr|B4E1G6|B4E1G6_HUMAN Galactokinase OS=Homo sapiens GN=GALK1 PE=1 SV=1;>sp|P51570|GALK1_HUMAN Galactokinase OS=Homo sapiens GN=GALK1 PE=1 SV=1	4	3	8.5		4	6.2961e-54	8075000	0	3153600	0	282090	#DIV/0!	#DIV/0!
B4E2P2;Q9UNL2;C9JA28;C9J365	Translocon-associated protein subunit gamma	SSR3	>tr|B4E2P2|B4E2P2_HUMAN Translocon-associated protein subunit gamma OS=Homo sapiens GN=SSR3 PE=1 SV=1;>sp|Q9UNL2|SSRG_HUMAN Translocon-associated protein subunit gamma OS=Homo sapiens GN=SSR3 PE=1 SV=1;>tr|C9JA28|C9JA28_HUMAN Translocon-associated protein	4	2	12.1		2	2.2134e-26	2175900	0	1080600	0	0	#DIV/0!	#DIV/0!
Q9P287-2;Q9P287;Q9P287-3;Q9P287-4;B4E318	BRCA2 and CDKN1A-interacting protein	BCCIP	>sp|Q9P287-2|BCCIP_HUMAN Isoform 2 of BRCA2 and CDKN1A-interacting protein OS=Homo sapiens GN=BCCIP;>sp|Q9P287|BCCIP_HUMAN BRCA2 and CDKN1A-interacting protein OS=Homo sapiens GN=BCCIP PE=1 SV=1;>sp|Q9P287-3|BCCIP_HUMAN Isoform 3 of BRCA2 and CDKN1A-intera	5	2	9.6		2	7.4883e-10	1319800	0	702760	0	73653	#DIV/0!	#DIV/0!
P49593;B7Z2C3;B5MCT7;A8MX49;C9J2F3	Protein phosphatase 1F	PPM1F	>sp|P49593|PPM1F_HUMAN Protein phosphatase 1F OS=Homo sapiens GN=PPM1F PE=1 SV=3;>tr|B7Z2C3|B7Z2C3_HUMAN Protein phosphatase 1F OS=Homo sapiens GN=PPM1F PE=1 SV=1;>tr|B5MCT7|B5MCT7_HUMAN Protein phosphatase 1F OS=Homo sapiens GN=PPM1F PE=1 SV=1;>tr|A8MX49|	5	3	8.4	1	5	3.5641e-11	7134100	37735	2525100	0	331760	#DIV/0!	#DIV/0!
O94966-5;O94966-6;O94966-7;B5MEG5;E7EST9;O94966;O94966-3;O94966-4;E7ESU0;O94966-2	Ubiquitin carboxyl-terminal hydrolase;Ubiquitin carboxyl-terminal hydrolase 19	USP19	>sp|O94966-5|UBP19_HUMAN Isoform 5 of Ubiquitin carboxyl-terminal hydrolase 19 OS=Homo sapiens GN=USP19;>sp|O94966-6|UBP19_HUMAN Isoform 6 of Ubiquitin carboxyl-terminal hydrolase 19 OS=Homo sapiens GN=USP19;>sp|O94966-7|UBP19_HUMAN Isoform 7 of Ubiquitin	10	3	2.6		5	7.7209e-05	1484400	0	913560	0	293930	#DIV/0!	#DIV/0!
Q9UPU5;B7WPF4	Ubiquitin carboxyl-terminal hydrolase 24;Ubiquitin carboxyl-terminal hydrolase	USP24	>sp|Q9UPU5|UBP24_HUMAN Ubiquitin carboxyl-terminal hydrolase 24 OS=Homo sapiens GN=USP24 PE=1 SV=3;>tr|B7WPF4|B7WPF4_HUMAN Ubiquitin carboxyl-terminal hydrolase OS=Homo sapiens GN=USP24 PE=1 SV=2	2	6	2.6		11	1.6046e-10	2374800	0	2239200	0	1904000	#DIV/0!	#DIV/0!
Q96A65;B7Z321;F5GZT1;Q96A65-2;B7Z4J9	Exocyst complex component 4	EXOC4	>sp|Q96A65|EXOC4_HUMAN Exocyst complex component 4 OS=Homo sapiens GN=EXOC4 PE=1 SV=1;>tr|B7Z321|B7Z321_HUMAN Exocyst complex component 4 OS=Homo sapiens GN=EXOC4 PE=1 SV=1;>tr|F5GZT1|F5GZT1_HUMAN Exocyst complex component 4 OS=Homo sapiens GN=EXOC4 PE=1 S	5	4	5.4		4	7.3683e-14	2089300	0	1232900	0	319710	#DIV/0!	#DIV/0!
P04843;B7Z4L4	Dolichyl-diphosphooligosaccharide--protein glycosyltransferase subunit 1	RPN1	>sp|P04843|RPN1_HUMAN Dolichyl-diphosphooligosaccharide--protein glycosyltransferase subunit 1 OS=Homo sapiens GN=RPN1 PE=1 SV=1;>tr|B7Z4L4|B7Z4L4_HUMAN Dolichyl-diphosphooligosaccharide--protein glycosyltransferase subunit 1 OS=Homo sapiens GN=RPN1 PE=1 S	2	4	7.4	1	5	1.1392e-21	4430800	147330	3216800	0	598700	#DIV/0!	#DIV/0!
P13797;B7Z6M1;B4DGB4;F8W8D8;B4DI60	Plastin-3	PLS3	>sp|P13797|PLST_HUMAN Plastin-3 OS=Homo sapiens GN=PLS3 PE=1 SV=4;>tr|B7Z6M1|B7Z6M1_HUMAN Plastin-3 OS=Homo sapiens GN=PLS3 PE=1 SV=1;>tr|B4DGB4|B4DGB4_HUMAN Plastin-3 OS=Homo sapiens GN=PLS3 PE=1 SV=1;>tr|F8W8D8|F8W8D8_HUMAN Plastin-3 OS=Homo sapiens GN=P	5	2	4.1		3	0.00030121	2980200	0	2672300	0	460040	#DIV/0!	#DIV/0!
Q96RP9-2;Q96RP9;C9IZ01;F8WAU4	Elongation factor G, mitochondrial	GFM1	>sp|Q96RP9-2|EFGM_HUMAN Isoform 2 of Elongation factor G, mitochondrial OS=Homo sapiens GN=GFM1;>sp|Q96RP9|EFGM_HUMAN Elongation factor G, mitochondrial OS=Homo sapiens GN=GFM1 PE=1 SV=2;>tr|C9IZ01|C9IZ01_HUMAN Elongation factor G, mitochondrial OS=Homo sa	4	2	2.2		2	0.00073655	823860	0	281310	0	41441	#DIV/0!	#DIV/0!
O43324;C9J1V9;D6RBD7;O43324-2;H0YAL7;D6RCQ0	Eukaryotic translation elongation factor 1 epsilon-1	EEF1E1	>sp|O43324|MCA3_HUMAN Eukaryotic translation elongation factor 1 epsilon-1 OS=Homo sapiens GN=EEF1E1 PE=1 SV=1;>tr|C9J1V9|C9J1V9_HUMAN HCG2043275 OS=Homo sapiens GN=EEF1E1-BLOC1S5 PE=4 SV=2;>tr|D6RBD7|D6RBD7_HUMAN Eukaryotic translation elongation factor 1	6	2	12.1	1	2	4.0582e-06	5322100	215780	3015500	0	0	#DIV/0!	#DIV/0!
P84085;C9J1Z8	ADP-ribosylation factor 5	ARF5	>sp|P84085|ARF5_HUMAN ADP-ribosylation factor 5 OS=Homo sapiens GN=ARF5 PE=1 SV=2;>tr|C9J1Z8|C9J1Z8_HUMAN ADP-ribosylation factor 5 (Fragment) OS=Homo sapiens GN=ARF5 PE=1 SV=1	2	3	22.8	1	3	5.8368e-09	5382700	78672	1913900	0	0	#DIV/0!	#DIV/0!
Q8IUF1;Q9BRT8;C9J3G2;Q9BRT8-3;C9JGY1;F2Z2T4;F8WEU0;Q9BRT8-4;Q4V339;Q5JTY5;Q5RIA9;Q5RIB0;B4DNG9;F5H3X4;F8WEG4;Q9BRT8-2;Q5RIA9-3;Q4V340;E7EUZ7;Q6NVZ8;Q5JTY2;F2Z3H7;Q5RIB5;S4R432;Q4V342	COBW domain-containing protein 2;COBW domain-containing protein 1;COBW domain-containing protein 6;COBW domain-containing protein 3;COBW domain-containing protein 5	CBWD2;CBWD1;CBWD6;CBWD3;CBWD5	>sp|Q8IUF1|CBWD2_HUMAN COBW domain-containing protein 2 OS=Homo sapiens GN=CBWD2 PE=1 SV=1;>sp|Q9BRT8|CBWD1_HUMAN COBW domain-containing protein 1 OS=Homo sapiens GN=CBWD1 PE=1 SV=1;>tr|C9J3G2|C9J3G2_HUMAN COBW domain-containing protein 2 OS=Homo sapiens G	25	2	7.6		1	7.951e-05	1365100	0	628130	0	0	#DIV/0!	#DIV/0!
Q15003;E9PHA2;C9J470;B4E189;C9JZP1	Condensin complex subunit 2	NCAPH	>sp|Q15003|CND2_HUMAN Condensin complex subunit 2 OS=Homo sapiens GN=NCAPH PE=1 SV=3;>tr|E9PHA2|E9PHA2_HUMAN Condensin complex subunit 2 OS=Homo sapiens GN=NCAPH PE=1 SV=1;>tr|C9J470|C9J470_HUMAN Condensin complex subunit 2 (Fragment) OS=Homo sapiens GN=NC	5	4	5.8		9	1.2011e-18	2896100	0	1657900	0	444860	#DIV/0!	#DIV/0!
I3L504;P63241-2;P63241;Q6IS14;Q9GZV4;I3L397;C9J4W5;C9J7B5;F8WCJ1	Eukaryotic translation initiation factor 5A-1;Eukaryotic translation initiation factor 5A-1-like;Eukaryotic translation initiation factor 5A-2	EIF5A;EIF5AL1;EIF5A2	>tr|I3L504|I3L504_HUMAN Eukaryotic translation initiation factor 5A-1 OS=Homo sapiens GN=EIF5A PE=1 SV=1;>sp|P63241-2|IF5A1_HUMAN Isoform 2 of Eukaryotic translation initiation factor 5A-1 OS=Homo sapiens GN=EIF5A;>sp|P63241|IF5A1_HUMAN Eukaryotic translat	9	3	20.4	1	9	5.1258e-13	6590700	131840	5796100	0	166070	#DIV/0!	#DIV/0!
C9J7E5;Q9Y5L0-1;Q9Y5L0;Q9Y5L0-3;Q9Y5L0-5;E9PFH4	Transportin-3	TNPO3	>tr|C9J7E5|C9J7E5_HUMAN Transportin-3 OS=Homo sapiens GN=TNPO3 PE=1 SV=1;>sp|Q9Y5L0-1|TNPO3_HUMAN Isoform 1 of Transportin-3 OS=Homo sapiens GN=TNPO3;>sp|Q9Y5L0|TNPO3_HUMAN Transportin-3 OS=Homo sapiens GN=TNPO3 PE=1 SV=3;>sp|Q9Y5L0-3|TNPO3_HUMAN Isoform 3	6	3	2.8	1	9	1.2826e-06	3437700	41018	2651600	0	580250	#DIV/0!	#DIV/0!
C9JCU7;P52434;C9JLU1;C9JBJ6	DNA-directed RNA polymerases I, II, and III subunit RPABC3	POLR2H	>tr|C9JCU7|C9JCU7_HUMAN DNA-directed RNA polymerases I, II, and III subunit RPABC3 OS=Homo sapiens GN=POLR2H PE=1 SV=1;>sp|P52434|RPAB3_HUMAN DNA-directed RNA polymerases I, II, and III subunit RPABC3 OS=Homo sapiens GN=POLR2H PE=1 SV=4;>tr|C9JLU1|C9JLU1_H	4	2	15.4		3	3.0092e-07	1001200	0	718080	0	45453	#DIV/0!	#DIV/0!
C9JEH3;Q13685;C9JG97;C9JTS3;H7C0R2	Angio-associated migratory cell protein	AAMP	>tr|C9JEH3|C9JEH3_HUMAN Angio-associated migratory cell protein OS=Homo sapiens GN=AAMP PE=1 SV=1;>sp|Q13685|AAMP_HUMAN Angio-associated migratory cell protein OS=Homo sapiens GN=AAMP PE=1 SV=2;>tr|C9JG97|C9JG97_HUMAN Angio-associated migratory cell protei	5	2	5.5	1	2	1.3125e-26	4249400	62217	1492100	0	220430	#DIV/0!	#DIV/0!
Q8IX18;Q8IX18-2;C9JEW8;Q8IX18-3;Q8IX18-4;J3KSW6;F5H625;J3KTK0	Probable ATP-dependent RNA helicase DHX40	DHX40	>sp|Q8IX18|DHX40_HUMAN Probable ATP-dependent RNA helicase DHX40 OS=Homo sapiens GN=DHX40 PE=1 SV=2;>sp|Q8IX18-2|DHX40_HUMAN Isoform 2 of Probable ATP-dependent RNA helicase DHX40 OS=Homo sapiens GN=DHX40;>tr|C9JEW8|C9JEW8_HUMAN Probable ATP-dependent RNA	8	2	3.2		1	0.00029621	121260	0	121260	0	21815	#DIV/0!	#DIV/0!
G3V325;P56134-2;C9JJT5;P56134-4;C9JU26;P56134;F5H4H2;P56134-3	ATP synthase subunit f, mitochondrial	PTCD1;ATP5J2	>tr|G3V325|G3V325_HUMAN Pentatricopeptide repeat-containing protein 1, mitochondrial OS=Homo sapiens GN=ATP5J2-PTCD1 PE=1 SV=1;>sp|P56134-2|ATPK_HUMAN Isoform 2 of ATP synthase subunit f, mitochondrial OS=Homo sapiens GN=ATP5J2;>tr|C9JJT5|C9JJT5_HUMAN Prot	8	3	4.4		3	3.9076e-08	1284800	0	830710	0	77409	#DIV/0!	#DIV/0!
P58340-3;P58340;P58340-4;P58340-5;P58340-2;C9JNE5;C9J3M3;C9K0D4;C9K0D3	Myeloid leukemia factor 1	MLF1	>sp|P58340-3|MLF1_HUMAN Isoform 3 of Myeloid leukemia factor 1 OS=Homo sapiens GN=MLF1;>sp|P58340|MLF1_HUMAN Myeloid leukemia factor 1 OS=Homo sapiens GN=MLF1 PE=1 SV=1;>sp|P58340-4|MLF1_HUMAN Isoform 4 of Myeloid leukemia factor 1 OS=Homo sapiens GN=MLF1;	9	2	7.7		2	0.00071366	1597900	0	271870	0	20712	#DIV/0!	#DIV/0!
P18085;C9JPM4;C9JAK5	ADP-ribosylation factor 4	ARF4	>sp|P18085|ARF4_HUMAN ADP-ribosylation factor 4 OS=Homo sapiens GN=ARF4 PE=1 SV=3;>tr|C9JPM4|C9JPM4_HUMAN ADP-ribosylation factor 4 (Fragment) OS=Homo sapiens GN=ARF4 PE=1 SV=1;>tr|C9JAK5|C9JAK5_HUMAN ADP-ribosylation factor 4 OS=Homo sapiens GN=ARF4 PE=1	3	3	22.8	1	2	4.5053e-08	4457500	106080	2747300	0	65214	#DIV/0!	#DIV/0!
Q8TAF3;Q8TAF3-3;Q8TAF3-4;Q8TAF3-5;C9JQ19;Q8TAF3-2	WD repeat-containing protein 48	WDR48	>sp|Q8TAF3|WDR48_HUMAN WD repeat-containing protein 48 OS=Homo sapiens GN=WDR48 PE=1 SV=1;>sp|Q8TAF3-3|WDR48_HUMAN Isoform 3 of WD repeat-containing protein 48 OS=Homo sapiens GN=WDR48;>sp|Q8TAF3-4|WDR48_HUMAN Isoform 4 of WD repeat-containing protein 48 O	6	2	2.8		2	0.00012016	472530	0	326310	0	63591	#DIV/0!	#DIV/0!
P25686;P25686-2;C9JXB9;C9JRD2;C9JX00;E7ETU0;C9J1G2	DnaJ homolog subfamily B member 2	DNAJB2	>sp|P25686|DNJB2_HUMAN DnaJ homolog subfamily B member 2 OS=Homo sapiens GN=DNAJB2 PE=1 SV=3;>sp|P25686-2|DNJB2_HUMAN Isoform 2 of DnaJ homolog subfamily B member 2 OS=Homo sapiens GN=DNAJB2;>tr|C9JXB9|C9JXB9_HUMAN DnaJ homolog subfamily B member 2 (Fragme	7	2	6.5		1	0.00017741	311680	0	112630	0	12206	#DIV/0!	#DIV/0!
C9JXA7;Q0VGL1	UPF0539 protein C7orf59	C7orf59	>tr|C9JXA7|C9JXA7_HUMAN Ragulator complex protein LAMTOR4 OS=Homo sapiens GN=LAMTOR4 PE=1 SV=1;>sp|Q0VGL1|LTOR4_HUMAN Ragulator complex protein LAMTOR4 OS=Homo sapiens GN=LAMTOR4 PE=1 SV=1	2	2	8	1	2	9.7832e-08	1094100	32884	564800	0	89986	#DIV/0!	#DIV/0!
P51617;D3YTB5;P51617-3;P51617-2;P51617-4;H7C224;H7C2I6;P51955;P51955-4;B4DZU0;P51955-2;P51955-3	Interleukin-1 receptor-associated kinase 1	IRAK1	>sp|P51617|IRAK1_HUMAN Interleukin-1 receptor-associated kinase 1 OS=Homo sapiens GN=IRAK1 PE=1 SV=2;>tr|D3YTB5|D3YTB5_HUMAN Interleukin-1 receptor-associated kinase 1 OS=Homo sapiens GN=IRAK1 PE=1 SV=1;>sp|P51617-3|IRAK1_HUMAN Isoform 3 of Interleukin-1 r	12	4	6		3	7.0836e-09	1745400	0	521330	0	116210	#DIV/0!	#DIV/0!
P61221;D6R9I9;D6RGF4;H0Y990	ATP-binding cassette sub-family E member 1	ABCE1	>sp|P61221|ABCE1_HUMAN ATP-binding cassette sub-family E member 1 OS=Homo sapiens GN=ABCE1 PE=1 SV=1;>tr|D6R9I9|D6R9I9_HUMAN ATP-binding cassette sub-family E member 1 OS=Homo sapiens GN=ABCE1 PE=1 SV=1;>tr|D6RGF4|D6RGF4_HUMAN ATP-binding cassette sub-fami	4	3	5.8		3	1.5898e-22	6874800	0	1914800	0	263950	#DIV/0!	#DIV/0!
P32969;H0Y9V9;D6RAN4;E7ESE0;H0Y9R4	60S ribosomal protein L9	RPL9	>sp|P32969|RL9_HUMAN 60S ribosomal protein L9 OS=Homo sapiens GN=RPL9 PE=1 SV=1;>tr|H0Y9V9|H0Y9V9_HUMAN 60S ribosomal protein L9 (Fragment) OS=Homo sapiens GN=RPL9 PE=1 SV=1;>tr|D6RAN4|D6RAN4_HUMAN 60S ribosomal protein L9 (Fragment) OS=Homo sapiens GN=RPL	5	2	8.9		3	0.00012089	4339100	0	1803200	0	106730	#DIV/0!	#DIV/0!
E5KLJ5;O60313-2;E5KLJ9;E5KLJ6;E5KLK1;O60313;H7C141	Dynamin-like 120 kDa protein, mitochondrial;Dynamin-like 120 kDa protein, form S1	OPA1	>tr|E5KLJ5|E5KLJ5_HUMAN Dynamin-like 120 kDa protein, mitochondrial OS=Homo sapiens GN=OPA1 PE=1 SV=1;>sp|O60313-2|OPA1_HUMAN Isoform 2 of Dynamin-like 120 kDa protein, mitochondrial OS=Homo sapiens GN=OPA1;>tr|E5KLJ9|E5KLJ9_HUMAN Dynamin-like 120 kDa prot	7	8	8.1		13	1.1269e-15	16310000	0	3604400	0	2490400	#DIV/0!	#DIV/0!
P06493;E5RIU6;P06493-2	Cyclin-dependent kinase 1	CDK1	>sp|P06493|CDK1_HUMAN Cyclin-dependent kinase 1 OS=Homo sapiens GN=CDK1 PE=1 SV=3;>tr|E5RIU6|E5RIU6_HUMAN Cyclin-dependent kinase 1 (Fragment) OS=Homo sapiens GN=CDK1 PE=1 SV=2	3	3	11.4	1	10	2.1842e-12	11368000	111330	6370100	0	692930	#DIV/0!	#DIV/0!
E7EM95;Q99942	E3 ubiquitin-protein ligase RNF5	RNF5	>tr|E7EM95|E7EM95_HUMAN E3 ubiquitin-protein ligase RNF5 OS=Homo sapiens GN=RNF5 PE=1 SV=1;>sp|Q99942|RNF5_HUMAN E3 ubiquitin-protein ligase RNF5 OS=Homo sapiens GN=RNF5 PE=1 SV=1	2	3	14.3	1	9	2.5266e-26	11634000	22244	9186800	0	303640	#DIV/0!	#DIV/0!
E7ENR4;P19367-3;P19367;P19367-2;P19367-4;B1AR63	Hexokinase-1	HK1	>tr|E7ENR4|E7ENR4_HUMAN Hexokinase-1 OS=Homo sapiens GN=HK1 PE=1 SV=1;>sp|P19367-3|HXK1_HUMAN Isoform 3 of Hexokinase-1 OS=Homo sapiens GN=HK1;>sp|P19367|HXK1_HUMAN Hexokinase-1 OS=Homo sapiens GN=HK1 PE=1 SV=3;>sp|P19367-2|HXK1_HUMAN Isoform 2 of Hexokina	6	8	8.1		5	9.0329e-25	2546700	0	2021700	0	538340	#DIV/0!	#DIV/0!
O43795;E9PDF6;O43795-2;E7EPB4;H7C2Y7	Unconventional myosin-Ib	MYO1B	>sp|O43795|MYO1B_HUMAN Unconventional myosin-Ib OS=Homo sapiens GN=MYO1B PE=1 SV=3;>tr|E9PDF6|E9PDF6_HUMAN Unconventional myosin-Ib OS=Homo sapiens GN=MYO1B PE=1 SV=1;>sp|O43795-2|MYO1B_HUMAN Isoform 2 of Unconventional myosin-Ib OS=Homo sapiens GN=MYO1B;>	5	2	2.1	1	3	1.2239e-06	1089000	47146	686850	0	181120	#DIV/0!	#DIV/0!
H3BND4;Q6P996;H3BNZ1;E7EPL4;J3KNK7;E7EMH5;Q86XE2;Q6P474;Q6P996-2;H3BM88;H3BPV5	Pyridoxal-dependent decarboxylase domain-containing protein 1;Pyridoxal-dependent decarboxylase domain-containing protein 2	PDXDC1;PDXDC2P	>tr|H3BND4|H3BND4_HUMAN Pyridoxal-dependent decarboxylase domain-containing protein 1 OS=Homo sapiens GN=PDXDC1 PE=1 SV=1;>sp|Q6P996|PDXD1_HUMAN Pyridoxal-dependent decarboxylase domain-containing protein 1 OS=Homo sapiens GN=PDXDC1 PE=1 SV=2;>tr|H3BNZ1|H3	11	2	2.7		3	2.0442e-05	1080900	0	723760	0	134300	#DIV/0!	#DIV/0!
O15160;O15160-2;E7EQB9;H0Y723;D6RDJ3	DNA-directed RNA polymerases I and III subunit RPAC1	POLR1C	>sp|O15160|RPAC1_HUMAN DNA-directed RNA polymerases I and III subunit RPAC1 OS=Homo sapiens GN=POLR1C PE=1 SV=1;>sp|O15160-2|RPAC1_HUMAN Isoform 2 of DNA-directed RNA polymerases I and III subunit RPAC1 OS=Homo sapiens GN=POLR1C;>tr|E7EQB9|E7EQB9_HUMAN DNA	5	2	6.6		2	2.5067e-07	2812900	0	2249200	0	243750	#DIV/0!	#DIV/0!
Q9UJ41;E7ERJ8;Q9UJ41-3;Q9UJ41-4;E9PFK9;Q9UJ41-2	Rab5 GDP/GTP exchange factor	RABGEF1;KCTD7	>sp|Q9UJ41|RABX5_HUMAN Rab5 GDP/GTP exchange factor OS=Homo sapiens GN=RABGEF1 PE=1 SV=2;>tr|E7ERJ8|E7ERJ8_HUMAN BTB/POZ domain-containing protein KCTD7 OS=Homo sapiens GN=KCTD7 PE=2 SV=1;>sp|Q9UJ41-3|RABX5_HUMAN Isoform 3 of Rab5 GDP/GTP exchange factor O	6	2	3		2	9.8345e-06	1621900	0	1464000	0	251570	#DIV/0!	#DIV/0!
E7ES43;O95757;E9PDE8;D6RJ96	Heat shock 70 kDa protein 4L	HSPA4L	>tr|E7ES43|E7ES43_HUMAN Heat shock 70 kDa protein 4L OS=Homo sapiens GN=HSPA4L PE=1 SV=2;>sp|O95757|HS74L_HUMAN Heat shock 70 kDa protein 4L OS=Homo sapiens GN=HSPA4L PE=1 SV=3;>tr|E9PDE8|E9PDE8_HUMAN Heat shock 70 kDa protein 4L OS=Homo sapiens GN=HSPA4L	4	16	19	1	24	6.868e-82	25459000	46969	8532500	0	1087500	#DIV/0!	#DIV/0!
E9PEN8;E7ESC6;Q9UIA9;H0YBE1	Exportin-7	XPO7	>tr|E9PEN8|E9PEN8_HUMAN Exportin-7 OS=Homo sapiens GN=XPO7 PE=1 SV=1;>tr|E7ESC6|E7ESC6_HUMAN Exportin-7 OS=Homo sapiens GN=XPO7 PE=1 SV=1;>sp|Q9UIA9|XPO7_HUMAN Exportin-7 OS=Homo sapiens GN=XPO7 PE=1 SV=3	4	4	3.6		6	5.2962e-14	3892000	0	3494300	0	850100	#DIV/0!	#DIV/0!
E7ESC7;Q7L5Y9;Q7L5Y9-2;Q7L5Y9-3;B4DVN3;B4DQT1;D6RIB6;Q7L5Y9-4;E7ENL1;D6RE80;D6REW7;D6RDW4;Q7L5Y9-5;D6RA86;D6R8Z3	Macrophage erythroblast attacher	MAEA	>tr|E7ESC7|E7ESC7_HUMAN Macrophage erythroblast attacher OS=Homo sapiens GN=MAEA PE=1 SV=1;>sp|Q7L5Y9|MAEA_HUMAN Macrophage erythroblast attacher OS=Homo sapiens GN=MAEA PE=1 SV=1;>sp|Q7L5Y9-2|MAEA_HUMAN Isoform 2 of Macrophage erythroblast attacher OS=Hom	15	3	8.1		3	2.7232e-08	3143200	0	2640400	0	287140	#DIV/0!	#DIV/0!
O43390-2;O43390;O43390-4;E7ETM7;O43390-3;B4DT28	Heterogeneous nuclear ribonucleoprotein R	HNRNPR;HNRPR	>sp|O43390-2|HNRPR_HUMAN Isoform 2 of Heterogeneous nuclear ribonucleoprotein R OS=Homo sapiens GN=HNRNPR;>sp|O43390|HNRPR_HUMAN Heterogeneous nuclear ribonucleoprotein R OS=Homo sapiens GN=HNRNPR PE=1 SV=1;>sp|O43390-4|HNRPR_HUMAN Isoform 4 of Heterogeneo	6	2	3.9	1	2	5.9289e-08	640070	33098	386130	0	63596	#DIV/0!	#DIV/0!
Q9Y6E2;E7ETZ4;Q75MG1;E7EMS9;F8WDX8;C9JF98;E9PFD4;B5MCH7;B5MCE7	Basic leucine zipper and W2 domain-containing protein 2	BZW2	>sp|Q9Y6E2|BZW2_HUMAN Basic leucine zipper and W2 domain-containing protein 2 OS=Homo sapiens GN=BZW2 PE=1 SV=1;>tr|E7ETZ4|E7ETZ4_HUMAN Basic leucine zipper and W2 domain-containing protein 2 (Fragment) OS=Homo sapiens GN=BZW2 PE=1 SV=1;>tr|Q75MG1|Q75MG1_H	9	4	11		7	1.5472e-22	5361800	0	4872200	0	550520	#DIV/0!	#DIV/0!
Q9H2U1;F5GZS0;Q9H2U1-2;Q9H2U1-3;E7EWK3	Probable ATP-dependent RNA helicase DHX36	DHX36	>sp|Q9H2U1|DHX36_HUMAN ATP-dependent RNA helicase DHX36 OS=Homo sapiens GN=DHX36 PE=1 SV=2;>tr|F5GZS0|F5GZS0_HUMAN ATP-dependent RNA helicase DHX36 OS=Homo sapiens GN=DHX36 PE=1 SV=1;>sp|Q9H2U1-2|DHX36_HUMAN Isoform 2 of ATP-dependent RNA helicase DHX36 OS	5	2	2.5		4	0.00071789	552190	0	375620	0	119970	#DIV/0!	#DIV/0!
P39656;E7EWT1;U3KQ84	Dolichyl-diphosphooligosaccharide--protein glycosyltransferase 48 kDa subunit	DDOST	>sp|P39656|OST48_HUMAN Dolichyl-diphosphooligosaccharide--protein glycosyltransferase 48 kDa subunit OS=Homo sapiens GN=DDOST PE=1 SV=4;>tr|E7EWT1|E7EWT1_HUMAN Dolichyl-diphosphooligosaccharide--protein glycosyltransferase 48 kDa subunit OS=Homo sapiens GN	3	3	6.8		4	2.019e-21	5072700	0	3730700	0	432700	#DIV/0!	#DIV/0!
Q5T1Z8;Q5T1Z4;Q14671-3;Q14671;Q14671-2;Q14671-4;H0YEH2;E7EWT3;E9PR38;H0YDK8;Q8TB72;Q8TB72-3;Q8TB72-4;Q8TB72-2;H0YC97;H0YDC5	Pumilio homolog 1;Pumilio homolog 2	PUM1;PUM2	>tr|Q5T1Z8|Q5T1Z8_HUMAN Pumilio homolog 1 OS=Homo sapiens GN=PUM1 PE=1 SV=1;>tr|Q5T1Z4|Q5T1Z4_HUMAN Pumilio homolog 1 OS=Homo sapiens GN=PUM1 PE=1 SV=1;>sp|Q14671-3|PUM1_HUMAN Isoform 3 of Pumilio homolog 1 OS=Homo sapiens GN=PUM1;>sp|Q14671|PUM1_HUMAN Pum	16	3	2.4		8	4.0213e-06	3162100	0	2218800	0	806600	#DIV/0!	#DIV/0!
P20700;E9PBF6	Lamin-B1	LMNB1	>sp|P20700|LMNB1_HUMAN Lamin-B1 OS=Homo sapiens GN=LMNB1 PE=1 SV=2;>tr|E9PBF6|E9PBF6_HUMAN Lamin-B1 OS=Homo sapiens GN=LMNB1 PE=1 SV=1	2	2	4.3	1	2	5.278e-15	2986900	31010	604110	0	64234	#DIV/0!	#DIV/0!
Q53H12;E9PC15;E9PG39	Acylglycerol kinase, mitochondrial	AGK	>sp|Q53H12|AGK_HUMAN Acylglycerol kinase, mitochondrial OS=Homo sapiens GN=AGK PE=1 SV=2;>tr|E9PC15|E9PC15_HUMAN Acylglycerol kinase, mitochondrial OS=Homo sapiens GN=AGK PE=1 SV=1;>tr|E9PG39|E9PG39_HUMAN Acylglycerol kinase, mitochondrial OS=Homo sapiens	3	4	9.7	1	4	1.8446e-14	11242000	51198	5639700	0	599520	#DIV/0!	#DIV/0!
Q16576-2;Q16576;E9PC52;Q09028-2;Q09028-4;Q5JP01;H0YF10;H0YDK2;H0YCT5;Q5JP02;B4DRT0;H0YEU5	Histone-binding protein RBBP7	RBBP7;RBBP4	>sp|Q16576-2|RBBP7_HUMAN Isoform 2 of Histone-binding protein RBBP7 OS=Homo sapiens GN=RBBP7;>sp|Q16576|RBBP7_HUMAN Histone-binding protein RBBP7 OS=Homo sapiens GN=RBBP7 PE=1 SV=1;>tr|E9PC52|E9PC52_HUMAN Histone-binding protein RBBP7 OS=Homo sapiens GN=RB	12	3	7	2	2	1.3002e-09	5333800	126400	3063900	0	440380	#DIV/0!	#DIV/0!
Q9NTJ3;E9PD53;Q9NTJ3-2;C9JR83;C9J9E4;C9J578;C9JVD8	Structural maintenance of chromosomes protein 4;Structural maintenance of chromosomes protein	SMC4	>sp|Q9NTJ3|SMC4_HUMAN Structural maintenance of chromosomes protein 4 OS=Homo sapiens GN=SMC4 PE=1 SV=2;>tr|E9PD53|E9PD53_HUMAN Structural maintenance of chromosomes protein OS=Homo sapiens GN=SMC4 PE=1 SV=1;>sp|Q9NTJ3-2|SMC4_HUMAN Isoform 2 of Structural	7	13	10.6	1	28	4.5475e-55	10823000	25339	8170000	0	4140900	#DIV/0!	#DIV/0!
Q6P4A7;E9PGB5;Q6P4A7-2;Q6P4A7-3	Sideroflexin-4	SFXN4	>sp|Q6P4A7|SFXN4_HUMAN Sideroflexin-4 OS=Homo sapiens GN=SFXN4 PE=1 SV=1;>tr|E9PGB5|E9PGB5_HUMAN Sideroflexin-4 OS=Homo sapiens GN=SFXN4 PE=1 SV=1;>sp|Q6P4A7-2|SFXN4_HUMAN Isoform 2 of Sideroflexin-4 OS=Homo sapiens GN=SFXN4;>sp|Q6P4A7-3|SFXN4_HUMAN Isofor	4	2	7.7		2	0.00016912	7444500	0	2622700	0	254860	#DIV/0!	#DIV/0!
P43246;E9PHA6;P43246-2;C9J809	DNA mismatch repair protein Msh2	MSH2	>sp|P43246|MSH2_HUMAN DNA mismatch repair protein Msh2 OS=Homo sapiens GN=MSH2 PE=1 SV=1;>tr|E9PHA6|E9PHA6_HUMAN DNA mismatch repair protein Msh2 OS=Homo sapiens GN=MSH2 PE=1 SV=1;>sp|P43246-2|MSH2_HUMAN Isoform 2 of DNA mismatch repair protein Msh2 OS=Hom	4	3	3	1	5	2.507e-06	1666600	65442	1126800	0	228530	#DIV/0!	#DIV/0!
Q04323-2;Q04323;E9PJ81;E9PRQ7;E9PS08	UBX domain-containing protein 1	UBXN1	>sp|Q04323-2|UBXN1_HUMAN Isoform 2 of UBX domain-containing protein 1 OS=Homo sapiens GN=UBXN1;>sp|Q04323|UBXN1_HUMAN UBX domain-containing protein 1 OS=Homo sapiens GN=UBXN1 PE=1 SV=2;>tr|E9PJ81|E9PJ81_HUMAN UBX domain-containing protein 1 (Fragment) OS=H	5	3	9.3	1	4	7.5725e-08	8572300	57213	5760100	0	670180	#DIV/0!	#DIV/0!
E9PK91;Q9NYF8-3;E9PKI6;E9PQN2;E9PK09;E9PJA7;H0YF00;H0YF63		BCLAF1	>tr|E9PK91|E9PK91_HUMAN Bcl-2-associated transcription factor 1 OS=Homo sapiens GN=BCLAF1 PE=1 SV=1;>sp|Q9NYF8-3|BCLF1_HUMAN Isoform 3 of Bcl-2-associated transcription factor 1 OS=Homo sapiens GN=BCLAF1;>tr|E9PKI6|E9PKI6_HUMAN Bcl-2-associated transcripti	8	42	40.3		4	2.8228e-251	9252100	0	921220	0	305100	#DIV/0!	#DIV/0!
P42695;G3V1A9;E9PKK4	Condensin-2 complex subunit D3	NCAPD3	>sp|P42695|CNDD3_HUMAN Condensin-2 complex subunit D3 OS=Homo sapiens GN=NCAPD3 PE=1 SV=2;>tr|G3V1A9|G3V1A9_HUMAN Condensin-2 complex subunit D3 OS=Homo sapiens GN=NCAPD3 PE=1 SV=1;>tr|E9PKK4|E9PKK4_HUMAN Condensin-2 complex subunit D3 OS=Homo sapiens GN=N	3	2	1.2		2	0.00074062	251270	0	251270	0	90769	#DIV/0!	#DIV/0!
P55786;E9PLK3;B7Z463;H0YDG0;A6NEC2;I3L083;E7EWZ2;E5RJ24;F5GZY4;E9PP11;H0YCQ5	Puromycin-sensitive aminopeptidase	NPEPPS	>sp|P55786|PSA_HUMAN Puromycin-sensitive aminopeptidase OS=Homo sapiens GN=NPEPPS PE=1 SV=2;>tr|E9PLK3|E9PLK3_HUMAN Puromycin-sensitive aminopeptidase OS=Homo sapiens GN=NPEPPS PE=1 SV=1;>tr|B7Z463|B7Z463_HUMAN Uncharacterized protein OS=Homo sapiens GN=NP	11	10	12.3		12	1.5992e-17	9560300	0	2829700	0	563530	#DIV/0!	#DIV/0!
O75964;E9PN17	ATP synthase subunit g, mitochondrial	ATP5L	>sp|O75964|ATP5L_HUMAN ATP synthase subunit g, mitochondrial OS=Homo sapiens GN=ATP5L PE=1 SV=3;>tr|E9PN17|E9PN17_HUMAN ATP synthase subunit g, mitochondrial OS=Homo sapiens GN=ATP5L PE=1 SV=1	2	2	25.2		2	1.9729e-07	1456900	0	297560	0	12812	#DIV/0!	#DIV/0!
Q9BSJ2-4;Q9BSJ2;F2Z2B9;Q9BSJ2-3	Gamma-tubulin complex component 2	TUBGCP2	>sp|Q9BSJ2-4|GCP2_HUMAN Isoform 3 of Gamma-tubulin complex component 2 OS=Homo sapiens GN=TUBGCP2;>sp|Q9BSJ2|GCP2_HUMAN Gamma-tubulin complex component 2 OS=Homo sapiens GN=TUBGCP2 PE=1 SV=2;>tr|F2Z2B9|F2Z2B9_HUMAN Gamma-tubulin complex component 2 OS=Homo	4	4	5.2		9	3.6983e-08	3815800	0	2513400	0	514180	#DIV/0!	#DIV/0!
Q86VI3;F2Z2E2;P46940;Q13576;E7EWC2;H0YLE8;F5H7S7;J3KR91;Q13576-2;E9PDT6	Ras GTPase-activating-like protein IQGAP3;Ras GTPase-activating-like protein IQGAP1;Ras GTPase-activating-like protein IQGAP2	IQGAP3;IQGAP1;IQGAP2	>sp|Q86VI3|IQGA3_HUMAN Ras GTPase-activating-like protein IQGAP3 OS=Homo sapiens GN=IQGAP3 PE=1 SV=2;>tr|F2Z2E2|F2Z2E2_HUMAN Ras GTPase-activating-like protein IQGAP3 OS=Homo sapiens GN=IQGAP3 PE=1 SV=1;>sp|P46940|IQGA1_HUMAN Ras GTPase-activating-like pro	10	2	1.2		3	0.00018346	973390	0	583480	0	234760	#DIV/0!	#DIV/0!
Q9Y4A5;F2Z2U4;Q9Y4A5-2;H0Y4W2	Transformation/transcription domain-associated protein	TRRAP	>sp|Q9Y4A5|TRRAP_HUMAN Transformation/transcription domain-associated protein OS=Homo sapiens GN=TRRAP PE=1 SV=3;>tr|F2Z2U4|F2Z2U4_HUMAN Transformation/transcription domain-associated protein OS=Homo sapiens GN=TRRAP PE=1 SV=3;>sp|Q9Y4A5-2|TRRAP_HUMAN Isof	4	3	0.9		6	5.1537e-08	851820	0	769960	0	712000	#DIV/0!	#DIV/0!
F2Z2X0;Q4TT34;O00746;H0Y6J0;O00746-2;A2IDC9	Nucleoside diphosphate kinase;Nucleoside diphosphate kinase, mitochondrial	NME4	>tr|F2Z2X0|F2Z2X0_HUMAN Nucleoside diphosphate kinase OS=Homo sapiens GN=NME4 PE=2 SV=1;>tr|Q4TT34|Q4TT34_HUMAN Nucleoside diphosphate kinase OS=Homo sapiens GN=NME4 PE=2 SV=1;>sp|O00746|NDKM_HUMAN Nucleoside diphosphate kinase, mitochondrial OS=Homo sapie	6	7	29.6	2	16	2.9098e-24	18500000	54589	18445000	0	880600	#DIV/0!	#DIV/0!
Q7Z460;F8WA11;Q7Z460-3;F5GWS0;Q7Z460-4;Q7Z460-2;F5GWM7;F5H2E2	CLIP-associating protein 1	CLASP1	>sp|Q7Z460|CLAP1_HUMAN CLIP-associating protein 1 OS=Homo sapiens GN=CLASP1 PE=1 SV=1;>tr|F8WA11|F8WA11_HUMAN CLIP-associating protein 1 OS=Homo sapiens GN=CLASP1 PE=1 SV=1;>sp|Q7Z460-3|CLAP1_HUMAN Isoform 3 of CLIP-associating protein 1 OS=Homo sapiens GN	8	2	1.5		1	8.4966e-07	268740	0	268740	0	97080	#DIV/0!	#DIV/0!
F5H2M7;Q9H4A3-7;Q9H4A3-6;Q9H4A3-5;Q9H4A3;Q9H4A3-2;F5GWT4;Q9Y3S1;Q9Y3S1-4;Q9Y3S1-2;H0Y7T5;F8W9F9;Q9H4A3-4;F6UYG0;A6PVV2;C9JGD6;Q9Y3S1-3;F8W7S2;E9PCD1;Q9BYP7;Q9BYP7-2;H0Y7R3;Q9BYP7-4;Q9BYP7-3;Q96J92;Q96J92-3;H0Y493;Q96J92-2;H0Y7J9;K7ENT7	Serine/threonine-protein kinase WNK1;Serine/threonine-protein kinase WNK2	WNK1;WNK2	>tr|F5H2M7|F5H2M7_HUMAN Serine/threonine-protein kinase WNK1 OS=Homo sapiens GN=WNK1 PE=1 SV=1;>sp|Q9H4A3-7|WNK1_HUMAN Isoform 6 of Serine/threonine-protein kinase WNK1 OS=Homo sapiens GN=WNK1;>sp|Q9H4A3-6|WNK1_HUMAN Isoform 5 of Serine/threonine-protein k	30	6	2.4	2	10	1.4399e-21	3985500	64179	3690200	0	1262600	#DIV/0!	#DIV/0!
Q9UI30;Q9UI30-2;F5GX77;M0R242;F5GYQ2	tRNA methyltransferase 112 homolog	TRMT112	>sp|Q9UI30|TR112_HUMAN tRNA methyltransferase 112 homolog OS=Homo sapiens GN=TRMT112 PE=1 SV=1;>sp|Q9UI30-2|TR112_HUMAN Isoform 2 of tRNA methyltransferase 112 homolog OS=Homo sapiens GN=TRMT112;>tr|F5GX77|F5GX77_HUMAN tRNA methyltransferase 112 homolog OS	5	2	21.6		2	3.5853e-05	686880	0	407830	0	29339	#DIV/0!	#DIV/0!
F5GZX4;Q9H9Y6;Q9H9Y6-2;F5H643;F8W898	DNA-directed RNA polymerase;DNA-directed RNA polymerase I subunit RPA2	POLR1B	>tr|F5GZX4|F5GZX4_HUMAN DNA-directed RNA polymerase OS=Homo sapiens GN=POLR1B PE=1 SV=1;>sp|Q9H9Y6|RPA2_HUMAN DNA-directed RNA polymerase I subunit RPA2 OS=Homo sapiens GN=POLR1B PE=1 SV=2;>sp|Q9H9Y6-2|RPA2_HUMAN Isoform 2 of DNA-directed RNA polymerase I	5	2	2.2		2	4.6238e-05	566050	0	374800	0	96417	#DIV/0!	#DIV/0!
Q07864;F5H1D6;F5H7H6;F5H3W5	DNA polymerase epsilon catalytic subunit A;DNA polymerase	POLE	>sp|Q07864|DPOE1_HUMAN DNA polymerase epsilon catalytic subunit A OS=Homo sapiens GN=POLE PE=1 SV=5;>tr|F5H1D6|F5H1D6_HUMAN DNA polymerase OS=Homo sapiens GN=POLE PE=1 SV=1;>tr|F5H7H6|F5H7H6_HUMAN DNA polymerase (Fragment) OS=Homo sapiens GN=POLE PE=1 SV=2	4	3	1.5		5	8.8317e-06	506340	0	506340	0	417930	#DIV/0!	#DIV/0!
P61758;F5H2A7	Prefoldin subunit 3	VBP1	>sp|P61758|PFD3_HUMAN Prefoldin subunit 3 OS=Homo sapiens GN=VBP1 PE=1 SV=3;>tr|F5H2A7|F5H2A7_HUMAN Prefoldin subunit 3 OS=Homo sapiens GN=VBP1 PE=1 SV=1	2	7	25.9		3	6.0196e-55	25940000	0	1500300	0	68708	#DIV/0!	#DIV/0!
O95163;F5H2T0;H0YDF3	Elongator complex protein 1	IKBKAP	>sp|O95163|ELP1_HUMAN Elongator complex protein 1 OS=Homo sapiens GN=IKBKAP PE=1 SV=3;>tr|F5H2T0|F5H2T0_HUMAN Elongator complex protein 1 OS=Homo sapiens GN=IKBKAP PE=1 SV=1	3	10	8	1	17	1.0204e-33	12678000	26074	5973300	0	2219800	#DIV/0!	#DIV/0!
P35520-2;P35520;F5H2U1;H7C2H4	Cystathionine beta-synthase	CBS	>sp|P35520-2|CBS_HUMAN Isoform 2 of Cystathionine beta-synthase OS=Homo sapiens GN=CBS;>sp|P35520|CBS_HUMAN Cystathionine beta-synthase OS=Homo sapiens GN=CBS PE=1 SV=2;>tr|F5H2U1|F5H2U1_HUMAN Cystathionine beta-synthase OS=Homo sapiens GN=CBS PE=1 SV=1	4	3	5.1		3	1.5019e-07	4504000	0	2002400	0	311610	#DIV/0!	#DIV/0!
F5H423;P61204;P84077;B7ZB63;F5H0C7;F8WDB3;F5H6T5;F5H1V1	ADP-ribosylation factor 3;ADP-ribosylation factor 1	ARF3;ARF1	>tr|F5H423|F5H423_HUMAN Uncharacterized protein OS=Homo sapiens PE=2 SV=1;>sp|P61204|ARF3_HUMAN ADP-ribosylation factor 3 OS=Homo sapiens GN=ARF3 PE=1 SV=2;>sp|P84077|ARF1_HUMAN ADP-ribosylation factor 1 OS=Homo sapiens GN=ARF1 PE=1 SV=2;>tr|B7ZB63|B7ZB63_	8	3	19.5	1	1	2.3688e-07	918380	117190	801200	0	17224	#DIV/0!	#DIV/0!
F5H4R9;P50570;P50570-4;P50570-5;P50570-2;P50570-3;Q9UQ16-4;Q9UQ16;Q05193;Q05193-2;Q9UQ16-3;Q9UQ16-2;Q05193-4;Q05193-3;Q05193-5;E5RHK8;Q9UQ16-5;E5RIK2;K7EMQ3;K7EPK9	Dynamin-2	DNM2	>tr|F5H4R9|F5H4R9_HUMAN Dynamin-2 OS=Homo sapiens GN=DNM2 PE=1 SV=1;>sp|P50570|DYN2_HUMAN Dynamin-2 OS=Homo sapiens GN=DNM2 PE=1 SV=2;>sp|P50570-4|DYN2_HUMAN Isoform 4 of Dynamin-2 OS=Homo sapiens GN=DNM2;>sp|P50570-5|DYN2_HUMAN Isoform 5 of Dynamin-2 OS=H	20	11	13.9	1	17	5.3342e-30	15102000	19692	3923000	0	826760	#DIV/0!	#DIV/0!
F5H5D3;Q9BQE3;F8VVB9;F8VQQ4;F8VS66;F8VRZ4;C9JJQ8;C9JQ00;C9JEV8;F8VWV9;F8VX09;A6NHL2;A6NHL2-2;C9JDL2;C9K0S6;Q9H853;F8VRK0;F8W0F6;F8VXZ7	Tubulin alpha-1C chain	TUBA1C;TUBA1B;TUBA1A	>tr|F5H5D3|F5H5D3_HUMAN Tubulin alpha-1C chain OS=Homo sapiens GN=TUBA1C PE=1 SV=1;>sp|Q9BQE3|TBA1C_HUMAN Tubulin alpha-1C chain OS=Homo sapiens GN=TUBA1C PE=1 SV=1;>tr|F8VVB9|F8VVB9_HUMAN Tubulin alpha-1B chain (Fragment) OS=Homo sapiens GN=TUBA1B PE=2 SV	19	22	43.7	1	3	0	8760200	30038	4588000	0	258870	#DIV/0!	#DIV/0!
F5H740;Q9Y277-2;Q9Y277;E5RHZ6;E5RJN6;E5RFP6;E5RHE1;E5RFL1	Voltage-dependent anion-selective channel protein 3	VDAC3	>tr|F5H740|F5H740_HUMAN Voltage-dependent anion-selective channel protein 3 OS=Homo sapiens GN=VDAC3 PE=1 SV=1;>sp|Q9Y277-2|VDAC3_HUMAN Isoform 2 of Voltage-dependent anion-selective channel protein 3 OS=Homo sapiens GN=VDAC3;>sp|Q9Y277|VDAC3_HUMAN Voltage	8	4	14.4		8	4.3676e-20	13972000	0	11973000	0	908120	#DIV/0!	#DIV/0!
Q03426;F5H8H2;F5H092;B7Z1C2;F5GXC0;F5H368;F5H163	Mevalonate kinase	MVK	>sp|Q03426|KIME_HUMAN Mevalonate kinase OS=Homo sapiens GN=MVK PE=1 SV=1;>tr|F5H8H2|F5H8H2_HUMAN Mevalonate kinase OS=Homo sapiens GN=MVK PE=1 SV=1;>tr|F5H092|F5H092_HUMAN Mevalonate kinase (Fragment) OS=Homo sapiens GN=MVK PE=1 SV=2	7	3	8.1		1	2.2096e-07	1993200	0	107970	0	0	#DIV/0!	#DIV/0!
Q6L8Q7;Q6L8Q7-2;F6T1Q0	2,5-phosphodiesterase 12	PDE12	>sp|Q6L8Q7|PDE12_HUMAN 2,5-phosphodiesterase 12 OS=Homo sapiens GN=PDE12 PE=1 SV=2;>sp|Q6L8Q7-2|PDE12_HUMAN Isoform 2 of 2,5-phosphodiesterase 12 OS=Homo sapiens GN=PDE12;>tr|F6T1Q0|F6T1Q0_HUMAN 2,5-phosphodiesterase 12 OS=Homo sapiens GN=PDE12 PE=1	3	5	10		13	1.5595e-13	12655000	0	11497000	0	2050900	#DIV/0!	#DIV/0!
O60506;O60506-2;O60506-3;O60506-4;F6UXX1;O60506-5	Heterogeneous nuclear ribonucleoprotein Q	SYNCRIP	>sp|O60506|HNRPQ_HUMAN Heterogeneous nuclear ribonucleoprotein Q OS=Homo sapiens GN=SYNCRIP PE=1 SV=2;>sp|O60506-2|HNRPQ_HUMAN Isoform 2 of Heterogeneous nuclear ribonucleoprotein Q OS=Homo sapiens GN=SYNCRIP;>sp|O60506-3|HNRPQ_HUMAN Isoform 3 of Heterogen	6	2	4	2	3	9.9676e-23	3214000	647380	1213900	0	210500	#DIV/0!	#DIV/0!
F6XY72	Nucleoside diphosphate kinase	NME2	>tr|F6XY72|F6XY72_HUMAN Nucleoside diphosphate kinase OS=Homo sapiens GN=NME1-NME2 PE=1 SV=1	1	9	98.7		2	4.9459e-112	972480	0	972480	0	29038	#DIV/0!	#DIV/0!
Q9BZF1;Q9BZF1-2;Q9BZF1-3;F8VQX7;F8VUA7	Oxysterol-binding protein-related protein 8;Oxysterol-binding protein	OSBPL8	>sp|Q9BZF1|OSBL8_HUMAN Oxysterol-binding protein-related protein 8 OS=Homo sapiens GN=OSBPL8 PE=1 SV=3;>sp|Q9BZF1-2|OSBL8_HUMAN Isoform 2 of Oxysterol-binding protein-related protein 8 OS=Homo sapiens GN=OSBPL8;>sp|Q9BZF1-3|OSBL8_HUMAN Isoform 3 of Oxyster	5	2	3.4		2	0.0017213	436500	0	436500	0	106710	#DIV/0!	#DIV/0!
P11802;F8VWX7;F8VTV8;F8VYH9;Q14004;Q9NYV4;Q9NYV4-2;Q14004-2;Q9NYV4-3;J3QSD7;Q00536-2;Q00537;Q00537-2;Q07002-3;Q00536-3;Q00536;Q07002-2;Q07002;F5H6Z0;O94921;O94921-2;Q96Q40;Q96Q40-5;O94921-3;Q96Q40-3;E5RGN0;Q96Q40-4;P50750;Q96Q40-2;G3V5T9;E7EUK8;Q00534;Q00526;P24941;Q00535;P24941-2;H0YAZ9;Q00535-2;E7ESI2;K7EJ83;F8VZ51;F8VZZ0;B4DNF9;K7ELV5;F8VXD2;F8W1L8;Q96BE9;F8VYY1	Cyclin-dependent kinase 4;Cyclin-dependent kinase 13;Cyclin-dependent kinase 12;Cyclin-dependent kinase 17;Cyclin-dependent kinase 16;Cyclin-dependent kinase 18;Cyclin-dependent kinase 14;Cyclin-dependent kinase 15;Cyclin-dependent kinase 9;Cyclin-dependent kinase 6;Cyclin-dependent kinase 3;Cyclin-dependent kinase 2;Cyclin-dependent kinase 5	CDK4;CDK13;CDK12;CDK17;CDK16;CDK18;CDK14;CDK15;CDK9;CDK2;CDK6;CDK3;CDK5	>sp|P11802|CDK4_HUMAN Cyclin-dependent kinase 4 OS=Homo sapiens GN=CDK4 PE=1 SV=2;>tr|F8VWX7|F8VWX7_HUMAN Cyclin-dependent kinase 4 (Fragment) OS=Homo sapiens GN=CDK4 PE=1 SV=1;>tr|F8VTV8|F8VTV8_HUMAN Cyclin-dependent kinase 4 OS=Homo sapiens GN=CDK4 PE=1	48	2	6.6		2	1.8542e-05	1842200	0	1842200	0	138890	#DIV/0!	#DIV/0!
Q7Z3U7;Q7Z3U7-4;Q7Z3U7-5;F8VWA6;Q7Z3U7-2;F8W1Z6;Q7Z3U7-3	Protein MON2 homolog	MON2	>sp|Q7Z3U7|MON2_HUMAN Protein MON2 homolog OS=Homo sapiens GN=MON2 PE=1 SV=2;>sp|Q7Z3U7-4|MON2_HUMAN Isoform 4 of Protein MON2 homolog OS=Homo sapiens GN=MON2;>sp|Q7Z3U7-5|MON2_HUMAN Isoform 5 of Protein MON2 homolog OS=Homo sapiens GN=MON2;>tr|F8VWA6|F8VW	7	2	1.2		3	0.0016287	737860	0	464220	0	170860	#DIV/0!	#DIV/0!
Q9NRG9;F8VZ44;H3BU82;Q9NRG9-2;F8VUB6	Aladin	AAAS	>sp|Q9NRG9|AAAS_HUMAN Aladin OS=Homo sapiens GN=AAAS PE=1 SV=1;>tr|F8VZ44|F8VZ44_HUMAN Aladin OS=Homo sapiens GN=AAAS PE=1 SV=1;>tr|H3BU82|H3BU82_HUMAN Aladin (Fragment) OS=Homo sapiens GN=AAAS PE=1 SV=1;>sp|Q9NRG9-2|AAAS_HUMAN Isoform 2 of Aladin OS=Homo	5	4	8.4		7	3.2236e-17	7163200	0	6504600	0	1158800	#DIV/0!	#DIV/0!
Q14157-5;Q14157;F8W726;Q14157-3;Q14157-1;Q14157-4;Q5VU77;H7C2T8;H0Y5H6;Q5VU78;Q5VU79;Q5VU80;Q5VU81	Ubiquitin-associated protein 2-like	UBAP2L	>sp|Q14157-5|UBP2L_HUMAN Isoform 5 of Ubiquitin-associated protein 2-like OS=Homo sapiens GN=UBAP2L;>sp|Q14157|UBP2L_HUMAN Ubiquitin-associated protein 2-like OS=Homo sapiens GN=UBAP2L PE=1 SV=2;>tr|F8W726|F8W726_HUMAN Ubiquitin-associated protein 2-like O	13	4	4		7	7.25e-09	1741000	0	1635900	0	577900	#DIV/0!	#DIV/0!
Q9NXR7-1;Q9NXR7;Q9NXR7-3;Q9NXR7-4;F8W733;C9J2G0	BRCA1-A complex subunit BRE	BRE	>sp|Q9NXR7-1|BRE_HUMAN Isoform 1 of BRCA1-A complex subunit BRE OS=Homo sapiens GN=BRE;>sp|Q9NXR7|BRE_HUMAN BRCA1-A complex subunit BRE OS=Homo sapiens GN=BRE PE=1 SV=2;>sp|Q9NXR7-3|BRE_HUMAN Isoform 3 of BRCA1-A complex subunit BRE OS=Homo sapiens GN=BRE;	6	2	6.7		2	1.4886e-05	1270500	0	881120	0	102390	#DIV/0!	#DIV/0!
P46060;F8W7I9;H0Y4Q3	Ran GTPase-activating protein 1	RANGAP1	>sp|P46060|RAGP1_HUMAN Ran GTPase-activating protein 1 OS=Homo sapiens GN=RANGAP1 PE=1 SV=1;>tr|F8W7I9|F8W7I9_HUMAN Ran GTPase-activating protein 1 OS=Homo sapiens GN=RANGAP1 PE=1 SV=1;>tr|H0Y4Q3|H0Y4Q3_HUMAN Ran GTPase-activating protein 1 (Fragment) OS=H	3	4	9.7		13	2.168e-13	7295800	0	5759500	0	1923800	#DIV/0!	#DIV/0!
O94763;O94763-3;F8W9T0;O94763-4;O94763-2;I3L280;I3NI51	Unconventional prefoldin RPB5 interactor 1	URI1	>sp|O94763|RMP_HUMAN Unconventional prefoldin RPB5 interactor 1 OS=Homo sapiens GN=URI1 PE=1 SV=3;>sp|O94763-3|RMP_HUMAN Isoform 3 of Unconventional prefoldin RPB5 interactor 1 OS=Homo sapiens GN=URI1;>tr|F8W9T0|F8W9T0_HUMAN Unconventional prefoldin RPB5 i	7	3	5.8	2	5	7.7071e-06	2166100	60348	1236500	0	278960	#DIV/0!	#DIV/0!
P12277;G3V4N7;G3V461	Creatine kinase B-type	CKB	>sp|P12277|KCRB_HUMAN Creatine kinase B-type OS=Homo sapiens GN=CKB PE=1 SV=1;>tr|G3V4N7|G3V4N7_HUMAN Creatine kinase B-type (Fragment) OS=Homo sapiens GN=CKB PE=1 SV=1;>tr|G3V461|G3V461_HUMAN Creatine kinase B-type (Fragment) OS=Homo sapiens GN=CKB PE=1 S	3	2	7.1	1	3	6.2504e-05	1952300	39763	1149400	0	128160	#DIV/0!	#DIV/0!
G3V5Z7;P60900;G3V295;P60900-2;G3V3I1;G3V3U4;P60900-3;H0YJC4;G3V2S7;G3V4S5	Proteasome subunit alpha type;Proteasome subunit alpha type-6	PSMA6	>tr|G3V5Z7|G3V5Z7_HUMAN Proteasome subunit alpha type OS=Homo sapiens GN=PSMA6 PE=1 SV=1;>sp|P60900|PSA6_HUMAN Proteasome subunit alpha type-6 OS=Homo sapiens GN=PSMA6 PE=1 SV=1;>tr|G3V295|G3V295_HUMAN Proteasome subunit alpha type OS=Homo sapiens GN=PSMA6	10	12	54.4	1	27	9.0628e-169	83704000	36741	66476000	0	5564900	#DIV/0!	#DIV/0!
P51784;G5E9A6	Ubiquitin carboxyl-terminal hydrolase 11;Ubiquitin carboxyl-terminal hydrolase	USP11	>sp|P51784|UBP11_HUMAN Ubiquitin carboxyl-terminal hydrolase 11 OS=Homo sapiens GN=USP11 PE=1 SV=3;>tr|G5E9A6|G5E9A6_HUMAN Ubiquitin carboxyl-terminal hydrolase OS=Homo sapiens GN=USP11 PE=1 SV=1	2	4	4.3	1	3	2.0697e-10	1410900	29144	1042700	0	277340	#DIV/0!	#DIV/0!
Q9BQ52;G5E9D5;Q9BQ52-4;E7ES68;Q9BQ52-2;Q9BQ52-3;H7C2I4	Zinc phosphodiesterase ELAC protein 2	ELAC2	>sp|Q9BQ52|RNZ2_HUMAN Zinc phosphodiesterase ELAC protein 2 OS=Homo sapiens GN=ELAC2 PE=1 SV=2;>tr|G5E9D5|G5E9D5_HUMAN ElaC homolog 2 (E. coli), isoform CRA_a OS=Homo sapiens GN=ELAC2 PE=1 SV=1;>sp|Q9BQ52-4|RNZ2_HUMAN Isoform 4 of Zinc phosphodiesterase EL	7	2	3.9		3	0.0054465	701080	0	623690	0	117960	#DIV/0!	#DIV/0!
P24666;P24666-4;G5E9R5;P24666-2;P24666-3;D3YTI2;F2Z2Q9	Low molecular weight phosphotyrosine protein phosphatase	ACP1	>sp|P24666|PPAC_HUMAN Low molecular weight phosphotyrosine protein phosphatase OS=Homo sapiens GN=ACP1 PE=1 SV=3;>sp|P24666-4|PPAC_HUMAN Isoform 4 of Low molecular weight phosphotyrosine protein phosphatase OS=Homo sapiens GN=ACP1;>tr|G5E9R5|G5E9R5_HUMAN A	7	2	12	1	4	5.4559e-05	1185700	32808	724970	0	23195	#DIV/0!	#DIV/0!
Q5SW79;H0Y2V6;Q5SW79-3;Q5SW79-2	Centrosomal protein of 170 kDa	CEP170	>sp|Q5SW79|CE170_HUMAN Centrosomal protein of 170 kDa OS=Homo sapiens GN=CEP170 PE=1 SV=1;>tr|H0Y2V6|H0Y2V6_HUMAN Centrosomal protein of 170 kDa (Fragment) OS=Homo sapiens GN=CEP170 PE=1 SV=1;>sp|Q5SW79-3|CE170_HUMAN Isoform 3 of Centrosomal protein of 170	4	2	1.6		2	1.9361e-07	389770	0	240180	0	96037	#DIV/0!	#DIV/0!
H0Y368;Q5QPK2;O60762;E9PHH5;Q5QPJ9	Dolichol-phosphate mannosyltransferase	DPM1	>tr|H0Y368|H0Y368_HUMAN Dolichol-phosphate mannosyltransferase subunit 1 (Fragment) OS=Homo sapiens GN=DPM1 PE=1 SV=1;>tr|Q5QPK2|Q5QPK2_HUMAN Dolichol-phosphate mannosyltransferase subunit 1 OS=Homo sapiens GN=DPM1 PE=1 SV=1;>sp|O60762|DPM1_HUMAN Dolichol-	5	7	26.4		12	2.2606e-29	25664000	0	11805000	0	510490	#DIV/0!	#DIV/0!
P53041;H0YDU8;A8MU39	Serine/threonine-protein phosphatase 5;Serine/threonine-protein phosphatase	PPP5C	>sp|P53041|PPP5_HUMAN Serine/threonine-protein phosphatase 5 OS=Homo sapiens GN=PPP5C PE=1 SV=1;>tr|H0YDU8|H0YDU8_HUMAN Serine/threonine-protein phosphatase (Fragment) OS=Homo sapiens GN=PPP5C PE=1 SV=1;>tr|A8MU39|A8MU39_HUMAN Serine/threonine-protein phos	3	5	11		9	2.3037e-20	13504000	0	4245300	0	378970	#DIV/0!	#DIV/0!
O75179;O75179-2;O75179-7;H0YM23;O75179-6;H0YLQ3;Q8IWZ3-6;Q8IWZ3-4;Q8IWZ3;O75179-4;E9PDP5;O75179-3;O75179-5;H3BLS9;H7C2F5	Ankyrin repeat domain-containing protein 17	ANKRD17	>sp|O75179|ANR17_HUMAN Ankyrin repeat domain-containing protein 17 OS=Homo sapiens GN=ANKRD17 PE=1 SV=3;>sp|O75179-2|ANR17_HUMAN Isoform 2 of Ankyrin repeat domain-containing protein 17 OS=Homo sapiens GN=ANKRD17;>sp|O75179-7|ANR17_HUMAN Isoform 7 of Ankyr	15	3	1.3		6	1.5301e-05	831640	0	732710	0	412220	#DIV/0!	#DIV/0!
H0YMV8;Q71UM5;C9JLI6	40S ribosomal protein S27;40S ribosomal protein S27-like	RPS27L	>tr|H0YMV8|H0YMV8_HUMAN 40S ribosomal protein S27 OS=Homo sapiens GN=RPS27L PE=1 SV=1;>sp|Q71UM5|RS27L_HUMAN 40S ribosomal protein S27-like OS=Homo sapiens GN=RPS27L PE=1 SV=3;>tr|C9JLI6|C9JLI6_HUMAN 40S ribosomal protein S27 OS=Homo sapiens GN=RPS27L PE=1	3	4	34		2	2.6106e-43	4983200	0	3259100	0	229440	#DIV/0!	#DIV/0!
H3BPD9	Nucleoside diphosphate kinase	NME3	>tr|H3BPD9|H3BPD9_HUMAN Nucleoside diphosphate kinase 3 (Fragment) OS=Homo sapiens GN=NME3 PE=1 SV=2	1	9	84.9		4	3.5582e-71	9722400	0	9722400	0	570580	#DIV/0!	#DIV/0!
H3BPR2			>tr|H3BPR2|H3BPR2_HUMAN Nucleoside diphosphate kinase OS=Homo sapiens GN=NME3 PE=1 SV=1	1	10	95.3		2	1.1046e-195	477910	0	477910	0	15194	#DIV/0!	#DIV/0!
H3BS72;Q9P035;H3BPZ1;B4DRF4;H3BRL8;H3BMZ1	3-hydroxyacyl-CoA dehydratase 3	PTPLAD1	>tr|H3BS72|H3BS72_HUMAN Very-long-chain (3R)-3-hydroxyacyl-[acyl-carrier protein] dehydratase 3 OS=Homo sapiens GN=PTPLAD1 PE=1 SV=1;>sp|Q9P035|HACD3_HUMAN Very-long-chain (3R)-3-hydroxyacyl-[acyl-carrier protein] dehydratase 3 OS=Homo sapiens GN=PTPLAD1 P	6	2	5.5		13	9.0672e-07	6585500	0	4286000	0	3395100	#DIV/0!	#DIV/0!
Q08AM6;H3BQD9	Protein VAC14 homolog	VAC14	>sp|Q08AM6|VAC14_HUMAN Protein VAC14 homolog OS=Homo sapiens GN=VAC14 PE=1 SV=1;>tr|H3BQD9|H3BQD9_HUMAN Protein VAC14 homolog (Fragment) OS=Homo sapiens GN=VAC14 PE=1 SV=2	2	2	2.2		2	0.0024259	557340	0	557340	0	100260	#DIV/0!	#DIV/0!
P04075-2;J3KPS3;P04075;H3BQN4;H3BPS8;H3BUH7;H3BR04;H3BMQ8;H3BR68	Fructose-bisphosphate aldolase A;Fructose-bisphosphate aldolase	ALDOA	>sp|P04075-2|ALDOA_HUMAN Isoform 2 of Fructose-bisphosphate aldolase A OS=Homo sapiens GN=ALDOA;>tr|J3KPS3|J3KPS3_HUMAN Fructose-bisphosphate aldolase OS=Homo sapiens GN=ALDOA PE=1 SV=1;>sp|P04075|ALDOA_HUMAN Fructose-bisphosphate aldolase A OS=Homo sapien	9	3	9.1	2	4	8.7837e-12	4594200	225140	1827900	0	157540	#DIV/0!	#DIV/0!
H3BRA8			>tr|H3BRA8|H3BRA8_HUMAN Nucleoside diphosphate kinase 3 (Fragment) OS=Homo sapiens GN=NME3 PE=1 SV=1	1	9	32.5		1	1.1385e-64	0	0	0	0	0	#DIV/0!	#DIV/0!
H3BRF5;Q5JPH6;H3BTB7	Probable glutamate--tRNA ligase, mitochondrial	EARS2	>tr|H3BRF5|H3BRF5_HUMAN KIAA1970 protein, isoform CRA_c OS=Homo sapiens GN=EARS2 PE=1 SV=1;>sp|Q5JPH6|SYEM_HUMAN Probable glutamate--tRNA ligase, mitochondrial OS=Homo sapiens GN=EARS2 PE=1 SV=2;>tr|H3BTB7|H3BTB7_HUMAN Probable glutamate--tRNA ligase, mito	3	2	3.7		1	0.00041451	1083600	0	356580	0	0	#DIV/0!	#DIV/0!
H3BTC1			>tr|H3BTC1|H3BTC1_HUMAN Uncharacterized protein (Fragment) OS=Homo sapiens PE=4 SV=1	1	2	29.7		4	0.00011321	3150500	0	2076600	0	715450	#DIV/0!	#DIV/0!
Q9Y5Q8-3;Q9Y5Q8;H7BY84;Q9Y5Q8-2;Q5T7U1;H9KV68;Q5T7U4;Q5T7U0	General transcription factor 3C polypeptide 5	GTF3C5	>sp|Q9Y5Q8-3|TF3C5_HUMAN Isoform 3 of General transcription factor 3C polypeptide 5 OS=Homo sapiens GN=GTF3C5;>sp|Q9Y5Q8|TF3C5_HUMAN General transcription factor 3C polypeptide 5 OS=Homo sapiens GN=GTF3C5 PE=1 SV=2;>tr|H7BY84|H7BY84_HUMAN General transcrip	8	3	6.8		6	1.963e-06	3914800	0	2579700	0	474290	#DIV/0!	#DIV/0!
Q9BXW9;Q9BXW9-2;Q9BXW9-3;H7BZJ7	Fanconi anemia group D2 protein	FANCD2	>sp|Q9BXW9|FACD2_HUMAN Fanconi anemia group D2 protein OS=Homo sapiens GN=FANCD2 PE=1 SV=1;>sp|Q9BXW9-2|FACD2_HUMAN Isoform 2 of Fanconi anemia group D2 protein OS=Homo sapiens GN=FANCD2;>sp|Q9BXW9-3|FACD2_HUMAN Isoform 3 of Fanconi anemia group D2 protein	4	3	2.3		3	9.3906e-08	1357800	0	1120900	0	398930	#DIV/0!	#DIV/0!
Q13162;H7C3T4	Peroxiredoxin-4	PRDX4	>sp|Q13162|PRDX4_HUMAN Peroxiredoxin-4 OS=Homo sapiens GN=PRDX4 PE=1 SV=1;>tr|H7C3T4|H7C3T4_HUMAN Peroxiredoxin-4 (Fragment) OS=Homo sapiens GN=PRDX4 PE=1 SV=1	2	5	14.8		2	3.0446e-13	2261900	0	1730100	0	190600	#DIV/0!	#DIV/0!
P30519;I3L1F5;I3L159;I3L430;I3L463;I3L1G7;I3L4P8;I3L276;I3L1Y2	Heme oxygenase 2	HMOX2	>sp|P30519|HMOX2_HUMAN Heme oxygenase 2 OS=Homo sapiens GN=HMOX2 PE=1 SV=2;>tr|I3L1F5|I3L1F5_HUMAN Heme oxygenase 2 (Fragment) OS=Homo sapiens GN=HMOX2 PE=1 SV=1;>tr|I3L159|I3L159_HUMAN Heme oxygenase 2 (Fragment) OS=Homo sapiens GN=HMOX2 PE=1 SV=1;>tr|I3L	9	4	14.9		5	1.8294e-21	7582800	0	6313200	0	754680	#DIV/0!	#DIV/0!
O75153;K7EIG1;I3L2B0;I3L318	Protein KIAA0664	KIAA0664	>sp|O75153|CLU_HUMAN Clustered mitochondria protein homolog OS=Homo sapiens GN=CLUH PE=1 SV=2;>tr|K7EIG1|K7EIG1_HUMAN Clustered mitochondria protein homolog (Fragment) OS=Homo sapiens GN=CLUH PE=1 SV=2;>tr|I3L2B0|I3L2B0_HUMAN Clustered mitochondria protein	4	2	1.9	1	2	0.0043774	1551100	14015	726840	0	260090	#DIV/0!	#DIV/0!
Q07021;I3L3B0;I3L3Q7	Complement component 1 Q subcomponent-binding protein, mitochondrial	C1QBP	>sp|Q07021|C1QBP_HUMAN Complement component 1 Q subcomponent-binding protein, mitochondrial OS=Homo sapiens GN=C1QBP PE=1 SV=1;>tr|I3L3B0|I3L3B0_HUMAN Complement component 1 Q subcomponent-binding protein, mitochondrial OS=Homo sapiens GN=C1QBP PE=1 SV=1;>	3	2	11.7	1	2	7.2105e-12	3791000	152200	2008700	0	0	#DIV/0!	#DIV/0!
P62244;I3L3P7;H3BN98;I3L246;H3BVC7;I3L303;H3BT37;H3BV27	40S ribosomal protein S15a	RPS15A	>sp|P62244|RS15A_HUMAN 40S ribosomal protein S15a OS=Homo sapiens GN=RPS15A PE=1 SV=2;>tr|I3L3P7|I3L3P7_HUMAN 40S ribosomal protein S15a OS=Homo sapiens GN=RPS15A PE=1 SV=1;>tr|H3BN98|H3BN98_HUMAN Uncharacterized protein (Fragment) OS=Homo sapiens PE=4 SV=	8	5	29.2	1	7	6.3586e-12	15602000	96426	7809300	0	495890	#DIV/0!	#DIV/0!
Q99567;J3KMX1;I3L245	Nuclear pore complex protein Nup88	NUP88	>sp|Q99567|NUP88_HUMAN Nuclear pore complex protein Nup88 OS=Homo sapiens GN=NUP88 PE=1 SV=2;>tr|J3KMX1|J3KMX1_HUMAN Nuclear pore complex protein Nup88 (Fragment) OS=Homo sapiens GN=NUP88 PE=1 SV=1	3	4	6.9		4	3.8649e-10	3414700	0	1812200	0	441430	#DIV/0!	#DIV/0!
P62277;J3KMX5;E9PS50	40S ribosomal protein S13	RPS13	>sp|P62277|RS13_HUMAN 40S ribosomal protein S13 OS=Homo sapiens GN=RPS13 PE=1 SV=2;>tr|J3KMX5|J3KMX5_HUMAN 40S ribosomal protein S13 OS=Homo sapiens GN=RPS13 PE=1 SV=1;>tr|E9PS50|E9PS50_HUMAN 40S ribosomal protein S13 (Fragment) OS=Homo sapiens GN=RPS13 PE	3	2	16.6	2	6	1.4553e-05	2775400	233080	2112200	0	64300	#DIV/0!	#DIV/0!
J3KN10;P42356;P42356-2	Phosphatidylinositol 4-kinase alpha	PI4KA	>tr|J3KN10|J3KN10_HUMAN Phosphatidylinositol 4-kinase alpha OS=Homo sapiens GN=PI4KA PE=1 SV=1;>sp|P42356|PI4KA_HUMAN Phosphatidylinositol 4-kinase alpha OS=Homo sapiens GN=PI4KA PE=1 SV=3;>sp|P42356-2|PI4KA_HUMAN Isoform 2 of Phosphatidylinositol 4-kinase	3	2	1.1	1	3	0.00075929	700030	35533	477510	0	198270	#DIV/0!	#DIV/0!
J3KNA0;Q15070;S4R3Q9;Q15070-2;E7EVY0;Q15070-3;C9JC63	Mitochondrial inner membrane protein OXA1L	OXA1L	>tr|J3KNA0|J3KNA0_HUMAN Mitochondrial inner membrane protein OXA1L OS=Homo sapiens GN=OXA1L PE=1 SV=1;>sp|Q15070|OXA1L_HUMAN Mitochondrial inner membrane protein OXA1L OS=Homo sapiens GN=OXA1L PE=1 SV=3;>tr|S4R3Q9|S4R3Q9_HUMAN Mitochondrial inner membrane	7	5	8.1	1	7	3.63e-19	18068000	69080	8549100	0	927880	#DIV/0!	#DIV/0!
J3KNI1;Q9H9E3;Q9H9E3-3;Q9H9E3-2;J3KRB5;H3BMV9;H3BQB2;H3BSD2	Conserved oligomeric Golgi complex subunit 4	COG4	>tr|J3KNI1|J3KNI1_HUMAN Conserved oligomeric Golgi complex subunit 4 OS=Homo sapiens GN=COG4 PE=1 SV=1;>sp|Q9H9E3|COG4_HUMAN Conserved oligomeric Golgi complex subunit 4 OS=Homo sapiens GN=COG4 PE=1 SV=3;>sp|Q9H9E3-3|COG4_HUMAN Isoform 3 of Conserved oligo	8	4	5.1	1	5	1.1682e-10	2334000	42208	1899400	0	393370	#DIV/0!	#DIV/0!
J3KNL6;O15027-5;O15027;O15027-3;O15027-4;O15027-2;X6RGP5	Protein transport protein Sec16A	SEC16A	>tr|J3KNL6|J3KNL6_HUMAN Protein transport protein Sec16A OS=Homo sapiens GN=SEC16A PE=1 SV=1;>sp|O15027-5|SC16A_HUMAN Isoform 5 of Protein transport protein Sec16A OS=Homo sapiens GN=SEC16A;>sp|O15027|SC16A_HUMAN Protein transport protein Sec16A OS=Homo sa	7	2	1		2	6.3932e-05	524540	0	224570	0	93075	#DIV/0!	#DIV/0!
Q9BTW9-4;J3KR97;Q9BTW9;Q9BTW9-5;I3L439;I3L163;I3L0V3;C9J1U4;I3L500;I3L143;I3L131;I3L3H4;I3L1S3	Tubulin-specific chaperone D	TBCD	>sp|Q9BTW9-4|TBCD_HUMAN Isoform 4 of Tubulin-specific chaperone D OS=Homo sapiens GN=TBCD;>tr|J3KR97|J3KR97_HUMAN Tubulin-specific chaperone D OS=Homo sapiens GN=TBCD PE=1 SV=1;>sp|Q9BTW9|TBCD_HUMAN Tubulin-specific chaperone D OS=Homo sapiens GN=TBCD PE=1	13	5	4.2		7	8.9678e-17	2326200	0	2023200	0	538320	#DIV/0!	#DIV/0!
P18621-3;P18621;J3KRX5;J3QQT2;J3QS96;J3KRB3;J3QLC8;P18621-2;J3KSJ0	60S ribosomal protein L17	RPL17	>sp|P18621-3|RL17_HUMAN Isoform 3 of 60S ribosomal protein L17 OS=Homo sapiens GN=RPL17;>sp|P18621|RL17_HUMAN 60S ribosomal protein L17 OS=Homo sapiens GN=RPL17 PE=1 SV=3;>tr|J3KRX5|J3KRX5_HUMAN 60S ribosomal protein L17 (Fragment) OS=Homo sapiens GN=RPL17	9	3	12.3	3	3	3.0004e-06	3118400	502970	1611600	0	22484	#DIV/0!	#DIV/0!
P61254;J3QRC4;J3QQV1;J3QQQ9;J3QRI7;J3KTJ8;Q9UNX3;E5RIT6;J3KSS0	60S ribosomal protein L26;60S ribosomal protein L26-like 1	RPL26;RPL26L1	>sp|P61254|RL26_HUMAN 60S ribosomal protein L26 OS=Homo sapiens GN=RPL26 PE=1 SV=1;>tr|J3QRC4|J3QRC4_HUMAN 60S ribosomal protein L26 (Fragment) OS=Homo sapiens GN=RPL26 PE=4 SV=1;>tr|J3QQV1|J3QQV1_HUMAN 60S ribosomal protein L26 OS=Homo sapiens GN=RPL26 PE	9	2	11.7	1	1	0.00022405	846450	170970	432840	0	0	#DIV/0!	#DIV/0!
P49720;J3QKR3;J3KRR2;J3KSM3	Proteasome subunit beta type-3	PSMB3	>sp|P49720|PSB3_HUMAN Proteasome subunit beta type-3 OS=Homo sapiens GN=PSMB3 PE=1 SV=2;>tr|J3QKR3|J3QKR3_HUMAN Proteasome subunit beta type-3 (Fragment) OS=Homo sapiens GN=PSMB3 PE=1 SV=1;>tr|J3KRR2|J3KRR2_HUMAN Proteasome subunit beta type-3 OS=Homo sapi	4	7	33.7	1	18	2.8927e-58	24221000	48662	20552000	0	1526800	#DIV/0!	#DIV/0!
P51648-2;P51648;J3QRD1;I3L1M4;J3QS00;I3L2W1;J3KTD9	Fatty aldehyde dehydrogenase	ALDH3A2	>sp|P51648-2|AL3A2_HUMAN Isoform 2 of Fatty aldehyde dehydrogenase OS=Homo sapiens GN=ALDH3A2;>sp|P51648|AL3A2_HUMAN Fatty aldehyde dehydrogenase OS=Homo sapiens GN=ALDH3A2 PE=1 SV=1;>tr|J3QRD1|J3QRD1_HUMAN Fatty aldehyde dehydrogenase OS=Homo sapiens GN=A	7	3	8.5		5	3.0061e-26	4372800	0	3300200	0	616490	#DIV/0!	#DIV/0!
Q9Y2D4;J3QT38;Q9Y2D4-2;F2Z2Q3;Q8TAG9;Q8TAG9-2;E7EW84	Exocyst complex component 6B;Exocyst complex component 6	EXOC6B;EXOC6	>sp|Q9Y2D4|EXC6B_HUMAN Exocyst complex component 6B OS=Homo sapiens GN=EXOC6B PE=1 SV=3;>tr|J3QT38|J3QT38_HUMAN Exocyst complex component 6B OS=Homo sapiens GN=EXOC6B PE=1 SV=1;>sp|Q9Y2D4-2|EXC6B_HUMAN Isoform 2 of Exocyst complex component 6B OS=Homo sapi	7	2	2.7		2	0.0014455	244460	0	244460	0	43978	#DIV/0!	#DIV/0!
Q9BV68;Q9BV68-2;K7EIY6;U3KPY8;U3KPT9;U3KQF4	RING finger protein 126	RNF126	>sp|Q9BV68|RN126_HUMAN E3 ubiquitin-protein ligase RNF126 OS=Homo sapiens GN=RNF126 PE=1 SV=1;>sp|Q9BV68-2|RN126_HUMAN Isoform 2 of E3 ubiquitin-protein ligase RNF126 OS=Homo sapiens GN=RNF126;>tr|K7EIY6|K7EIY6_HUMAN E3 ubiquitin-protein ligase RNF126 (Fra	6	3	9.5	1	5	3.0736e-10	7897500	20507	5655000	0	682780	#DIV/0!	#DIV/0!
P48556;R4GMR5;K7EJR3;K7EJC1;K7ERW6	26S proteasome non-ATPase regulatory subunit 8	PSMD8	>sp|P48556|PSMD8_HUMAN 26S proteasome non-ATPase regulatory subunit 8 OS=Homo sapiens GN=PSMD8 PE=1 SV=2;>tr|R4GMR5|R4GMR5_HUMAN 26S proteasome non-ATPase regulatory subunit 8 OS=Homo sapiens GN=PSMD8 PE=1 SV=1;>tr|K7EJR3|K7EJR3_HUMAN 26S proteasome non-AT	5	6	15.7		15	3.6036e-47	40118000	0	33096000	0	3072800	#DIV/0!	#DIV/0!
P35268;K7ERI7;K7EMH1;K7ELC4;K7EKS7;K7EP65;K7EJT5	60S ribosomal protein L22	RPL22	>sp|P35268|RL22_HUMAN 60S ribosomal protein L22 OS=Homo sapiens GN=RPL22 PE=1 SV=2;>tr|K7ERI7|K7ERI7_HUMAN 60S ribosomal protein L22 OS=Homo sapiens GN=RPL22 PE=1 SV=1;>tr|K7EMH1|K7EMH1_HUMAN 60S ribosomal protein L22 (Fragment) OS=Homo sapiens GN=RPL22 PE	7	3	19.5	2	3	2.7337e-08	5755600	406600	1935200	0	113530	#DIV/0!	#DIV/0!
P61289-2;P61289;K7ESG5;K7ENH2;B3KQ25;B7Z8D3;K7EKR3;K7EPX6;K7EMD0;K7EJF8;Q6MZZ1	Proteasome activator complex subunit 3	PSME3	>sp|P61289-2|PSME3_HUMAN Isoform 2 of Proteasome activator complex subunit 3 OS=Homo sapiens GN=PSME3;>sp|P61289|PSME3_HUMAN Proteasome activator complex subunit 3 OS=Homo sapiens GN=PSME3 PE=1 SV=1;>tr|K7ESG5|K7ESG5_HUMAN Proteasome activator complex subu	11	3	13.9		5	1.8656e-73	2328700	0	2279200	0	184460	#DIV/0!	#DIV/0!
Q9C0C9;K7ES11	Ubiquitin-conjugating enzyme E2 O	UBE2O	>sp|Q9C0C9|UBE2O_HUMAN Ubiquitin-conjugating enzyme E2 O OS=Homo sapiens GN=UBE2O PE=1 SV=3;>tr|K7ES11|K7ES11_HUMAN Ubiquitin-conjugating enzyme E2 O (Fragment) OS=Homo sapiens GN=UBE2O PE=1 SV=1	2	3	2		3	6.8518e-09	2006200	0	1733500	0	0	#DIV/0!	#DIV/0!
Q02543;M0R117;M0R1A7;M0R3D6;M0R0P7	60S ribosomal protein L18a	RPL18A	>sp|Q02543|RL18A_HUMAN 60S ribosomal protein L18a OS=Homo sapiens GN=RPL18A PE=1 SV=2;>tr|M0R117|M0R117_HUMAN 60S ribosomal protein L18a OS=Homo sapiens GN=RPL18A PE=1 SV=1;>tr|M0R1A7|M0R1A7_HUMAN 60S ribosomal protein L18a OS=Homo sapiens GN=RPL18A PE=1 S	5	2	10.2	2	1	4.699e-05	1580600	448670	561770	0	0	#DIV/0!	#DIV/0!
M0R2B7;P28340;M0QZR8;M0R3H8;M0QXQ2;M0QXE6;M0QZB4	DNA polymerase delta catalytic subunit	POLD1	>tr|M0R2B7|M0R2B7_HUMAN DNA polymerase OS=Homo sapiens GN=POLD1 PE=1 SV=1;>sp|P28340|DPOD1_HUMAN DNA polymerase delta catalytic subunit OS=Homo sapiens GN=POLD1 PE=1 SV=2;>tr|M0QZR8|M0QZR8_HUMAN DNA polymerase OS=Homo sapiens GN=POLD1 PE=1 SV=1	7	3	2.5	3	6	4.8858e-05	2595600	309100	1495900	0	416690	#DIV/0!	#DIV/0!
O00165-2;O00165;O00165-5;O00165-3;Q5VYD6;E9PIQ7;O00165-4;O00165-6	HCLS1-associated protein X-1	HAX1	>sp|O00165-2|HAX1_HUMAN Isoform 2 of HCLS1-associated protein X-1 OS=Homo sapiens GN=HAX1;>sp|O00165|HAX1_HUMAN HCLS1-associated protein X-1 OS=Homo sapiens GN=HAX1 PE=1 SV=2;>sp|O00165-5|HAX1_HUMAN Isoform 5 of HCLS1-associated protein X-1 OS=Homo sapiens	8	8	33.4	1	15	3.1941e-26	25469000	37144	11742000	0	976000	#DIV/0!	#DIV/0!
O00170;E9PMH2;V9GYQ3	AH receptor-interacting protein;Peptidyl-prolyl cis-trans isomerase	AIP	>sp|O00170|AIP_HUMAN AH receptor-interacting protein OS=Homo sapiens GN=AIP PE=1 SV=2;>tr|E9PMH2|E9PMH2_HUMAN AH receptor-interacting protein (Fragment) OS=Homo sapiens GN=AIP PE=1 SV=2	3	7	26.7		13	2.6555e-15	20320000	0	15559000	0	1901500	#DIV/0!	#DIV/0!
O00232;O00232-2	26S proteasome non-ATPase regulatory subunit 12	PSMD12	>sp|O00232|PSD12_HUMAN 26S proteasome non-ATPase regulatory subunit 12 OS=Homo sapiens GN=PSMD12 PE=1 SV=3;>sp|O00232-2|PSD12_HUMAN Isoform 2 of 26S proteasome non-ATPase regulatory subunit 12 OS=Homo sapiens GN=PSMD12	2	11	22.1		26	4.4495e-45	45548000	0	36164000	0	6787400	#DIV/0!	#DIV/0!
O00264;O00264-2	Membrane-associated progesterone receptor component 1	PGRMC1	>sp|O00264|PGRC1_HUMAN Membrane-associated progesterone receptor component 1 OS=Homo sapiens GN=PGRMC1 PE=1 SV=3;>sp|O00264-2|PGRC1_HUMAN Isoform 2 of Membrane-associated progesterone receptor component 1 OS=Homo sapiens GN=PGRMC1	2	5	20		14	3.9031e-33	14595000	0	9504300	0	590860	#DIV/0!	#DIV/0!
O14545;F8VNX8;B4DI89;F8VVF3;F8VWK2	TRAF-type zinc finger domain-containing protein 1	TRAFD1	>sp|O14545|TRAD1_HUMAN TRAF-type zinc finger domain-containing protein 1 OS=Homo sapiens GN=TRAFD1 PE=1 SV=1;>tr|F8VNX8|F8VNX8_HUMAN TRAF-type zinc finger domain-containing protein 1 (Fragment) OS=Homo sapiens GN=TRAFD1 PE=1 SV=1	5	6	11.5		8	5.0925e-34	5744200	0	3761900	0	756730	#DIV/0!	#DIV/0!
O14802;R4GMX2	DNA-directed RNA polymerase III subunit RPC1	POLR3A	>sp|O14802|RPC1_HUMAN DNA-directed RNA polymerase III subunit RPC1 OS=Homo sapiens GN=POLR3A PE=1 SV=2	2	4	2.4		7	3.9811e-07	2786200	0	2013300	0	672060	#DIV/0!	#DIV/0!
O14818;O14818-2;O14818-4;H0Y586;Q8TAA3;Q8TAA3-5;Q8TAA3-2;F5GY34	Proteasome subunit alpha type-7	PSMA7	>sp|O14818|PSA7_HUMAN Proteasome subunit alpha type-7 OS=Homo sapiens GN=PSMA7 PE=1 SV=1;>sp|O14818-2|PSA7_HUMAN Isoform 2 of Proteasome subunit alpha type-7 OS=Homo sapiens GN=PSMA7;>sp|O14818-4|PSA7_HUMAN Isoform 3 of Proteasome subunit alpha type-7 OS=H	8	11	42.3	1	18	1.1517e-98	69121000	213430	54819000	0	4934200	#DIV/0!	#DIV/0!
Q5SRD1;O14925;S4R2X5;B1APJ0;E9PB91;E7EP42;H0Y6X5	Putative mitochondrial import inner membrane translocase subunit Tim23B;Mitochondrial import inner membrane translocase subunit Tim23	TIMM23B;TIMM23	>sp|Q5SRD1|TI23B_HUMAN Putative mitochondrial import inner membrane translocase subunit Tim23B OS=Homo sapiens GN=TIMM23B PE=5 SV=2;>sp|O14925|TIM23_HUMAN Mitochondrial import inner membrane translocase subunit Tim23 OS=Homo sapiens GN=TIMM23 PE=1 SV=1;>tr	7	5	24.1	1	8	3.8397e-71	21901000	72517	13902000	0	395810	#DIV/0!	#DIV/0!
O14981	TATA-binding protein-associated factor 172	BTAF1	>sp|O14981|BTAF1_HUMAN TATA-binding protein-associated factor 172 OS=Homo sapiens GN=BTAF1 PE=1 SV=2	1	4	2.3		5	2.3839e-11	1794800	0	1599900	0	558430	#DIV/0!	#DIV/0!
O15212;A2AB88	Prefoldin subunit 6	PFDN6	>sp|O15212|PFD6_HUMAN Prefoldin subunit 6 OS=Homo sapiens GN=PFDN6 PE=1 SV=1;>tr|A2AB88|A2AB88_HUMAN Prefoldin subunit 6 OS=Homo sapiens GN=PFDN6 PE=1 SV=1	2	5	36.4	1	2	7.8463e-11	3487000	20620	165610	0	7132	#DIV/0!	#DIV/0!
O15269;O15269-2	Serine palmitoyltransferase 1	SPTLC1	>sp|O15269|SPTC1_HUMAN Serine palmitoyltransferase 1 OS=Homo sapiens GN=SPTLC1 PE=1 SV=1	2	7	16.7		15	2.4142e-73	24683000	0	16175000	0	2061600	#DIV/0!	#DIV/0!
O15355	Protein phosphatase 1G	PPM1G	>sp|O15355|PPM1G_HUMAN Protein phosphatase 1G OS=Homo sapiens GN=PPM1G PE=1 SV=1	1	3	6.4		4	1.5835e-05	1021200	0	696090	0	145410	#DIV/0!	#DIV/0!
O43156	TELO2-interacting protein 1 homolog	TTI1	>sp|O43156|TTI1_HUMAN TELO2-interacting protein 1 homolog OS=Homo sapiens GN=TTI1 PE=1 SV=3	1	7	6.2		9	1.0749e-19	6115800	0	4976400	0	1461200	#DIV/0!	#DIV/0!
O43264;A1A528	Centromere/kinetochore protein zw10 homolog	ZW10	>sp|O43264|ZW10_HUMAN Centromere/kinetochore protein zw10 homolog OS=Homo sapiens GN=ZW10 PE=1 SV=3	2	5	7.4		7	4.5977e-11	2228300	0	1689800	0	333270	#DIV/0!	#DIV/0!
O43592;F8WDU6;F5GZM3;F5GYW6	Exportin-T	XPOT	>sp|O43592|XPOT_HUMAN Exportin-T OS=Homo sapiens GN=XPOT PE=1 SV=2	4	8	9.4		13	3.9098e-23	9853400	0	6060400	0	1410700	#DIV/0!	#DIV/0!
O43681;K7ERW9	ATPase ASNA1	ASNA1	>sp|O43681|ASNA_HUMAN ATPase ASNA1 OS=Homo sapiens GN=ASNA1 PE=1 SV=2;>tr|K7ERW9|K7ERW9_HUMAN ATPase ASNA1 (Fragment) OS=Homo sapiens GN=ASNA1 PE=1 SV=1	2	10	36.8	1	28	1.4654e-97	48256000	24291	34733000	0	4297900	#DIV/0!	#DIV/0!
O43765	Small glutamine-rich tetratricopeptide repeat-containing protein alpha	SGTA	>sp|O43765|SGTA_HUMAN Small glutamine-rich tetratricopeptide repeat-containing protein alpha OS=Homo sapiens GN=SGTA PE=1 SV=1	1	2	7		2	1.8095e-06	999410	0	746460	0	80893	#DIV/0!	#DIV/0!
O43809;H3BND3;H3BV41	Cleavage and polyadenylation specificity factor subunit 5	NUDT21	>sp|O43809|CPSF5_HUMAN Cleavage and polyadenylation specificity factor subunit 5 OS=Homo sapiens GN=NUDT21 PE=1 SV=1;>tr|H3BND3|H3BND3_HUMAN Cleavage and polyadenylation-specificity factor subunit 5 (Fragment) OS=Homo sapiens GN=NUDT21 PE=1 SV=2	3	3	12.8	1	4	1.3926e-09	6220100	232560	3281600	0	192380	#DIV/0!	#DIV/0!
O43819	Protein SCO2 homolog, mitochondrial	SCO2	>sp|O43819|SCO2_HUMAN Protein SCO2 homolog, mitochondrial OS=Homo sapiens GN=SCO2 PE=1 SV=3	1	2	7.9		1	0.00055627	1271900	0	326380	0	0	#DIV/0!	#DIV/0!
O60231;Q14562;F5H658;Q5SQH5	Putative pre-mRNA-splicing factor ATP-dependent RNA helicase DHX16;ATP-dependent RNA helicase DHX8	DHX16;DHX8	>sp|O60231|DHX16_HUMAN Putative pre-mRNA-splicing factor ATP-dependent RNA helicase DHX16 OS=Homo sapiens GN=DHX16 PE=1 SV=2;>sp|Q14562|DHX8_HUMAN ATP-dependent RNA helicase DHX8 OS=Homo sapiens GN=DHX8 PE=1 SV=1;>tr|F5H658|F5H658_HUMAN ATP-dependent RNA h	4	2	2		2	1.5026e-43	884060	0	884060	0	237120	#DIV/0!	#DIV/0!
O60488;O60488-2	Long-chain-fatty-acid--CoA ligase 4	ACSL4	>sp|O60488|ACSL4_HUMAN Long-chain-fatty-acid--CoA ligase 4 OS=Homo sapiens GN=ACSL4 PE=1 SV=2;>sp|O60488-2|ACSL4_HUMAN Isoform Short of Long-chain-fatty-acid--CoA ligase 4 OS=Homo sapiens GN=ACSL4	2	2	3.7		1	0.0011925	469020	0	257700	0	46359	#DIV/0!	#DIV/0!
O60825-2;B4DY91;B4DI16		PFKFB2	>sp|O60825-2|F262_HUMAN Isoform 2 of 6-phosphofructo-2-kinase/fructose-2,6-bisphosphatase 2 OS=Homo sapiens GN=PFKFB2;>tr|B4DY91|B4DY91_HUMAN Fructose-2,6-bisphosphatase OS=Homo sapiens GN=PFKFB2 PE=2 SV=1;>tr|B4DI16|B4DI16_HUMAN Fructose-2,6-bisphosphatas	3	34	60.5	4	4	0	15050000	1882000	5757000	0	0	#DIV/0!	#DIV/0!
O75155;O75155-2;F8WBB8	Cullin-associated NEDD8-dissociated protein 2	CAND2	>sp|O75155|CAND2_HUMAN Cullin-associated NEDD8-dissociated protein 2 OS=Homo sapiens GN=CAND2 PE=1 SV=3;>sp|O75155-2|CAND2_HUMAN Isoform 2 of Cullin-associated NEDD8-dissociated protein 2 OS=Homo sapiens GN=CAND2	3	7	6.3	1	9	3.4049e-18	2471400	55640	2021500	0	579500	#DIV/0!	#DIV/0!
O75369-8;O75369;O75369-9;O75369-2;O75369-3;O75369-6;O75369-7;E7EN95;O75369-4;O75369-5	Filamin-B	FLNB	>sp|O75369-8|FLNB_HUMAN Isoform 8 of Filamin-B OS=Homo sapiens GN=FLNB;>sp|O75369|FLNB_HUMAN Filamin-B OS=Homo sapiens GN=FLNB PE=1 SV=2;>sp|O75369-9|FLNB_HUMAN Isoform 9 of Filamin-B OS=Homo sapiens GN=FLNB;>sp|O75369-2|FLNB_HUMAN Isoform 2 of Filamin-B O	10	3	1		1	6.2729e-06	141150	0	64655	0	40994	#DIV/0!	#DIV/0!
O75477;B0QZ43	Erlin-1	ERLIN1	>sp|O75477|ERLN1_HUMAN Erlin-1 OS=Homo sapiens GN=ERLIN1 PE=1 SV=1;>tr|B0QZ43|B0QZ43_HUMAN Erlin-1 (Fragment) OS=Homo sapiens GN=ERLIN1 PE=1 SV=1	2	9	26.3		4	1.6507e-94	4387800	0	3498300	0	422020	#DIV/0!	#DIV/0!
O75746;O75746-2	Calcium-binding mitochondrial carrier protein Aralar1	SLC25A12	>sp|O75746|CMC1_HUMAN Calcium-binding mitochondrial carrier protein Aralar1 OS=Homo sapiens GN=SLC25A12 PE=1 SV=2;>sp|O75746-2|CMC1_HUMAN Isoform 2 of Calcium-binding mitochondrial carrier protein Aralar1 OS=Homo sapiens GN=SLC25A12	2	8	11.2		5	5.3335e-38	6784600	0	3098900	0	423950	#DIV/0!	#DIV/0!
O75947;O75947-2;F5H608	ATP synthase subunit d, mitochondrial	ATP5H	>sp|O75947|ATP5H_HUMAN ATP synthase subunit d, mitochondrial OS=Homo sapiens GN=ATP5H PE=1 SV=3;>sp|O75947-2|ATP5H_HUMAN Isoform 2 of ATP synthase subunit d, mitochondrial OS=Homo sapiens GN=ATP5H;>tr|F5H608|F5H608_HUMAN ATP synthase subunit d, mitochondri	3	3	18.6		1	9.1081e-08	2247600	0	38073	0	0	#DIV/0!	#DIV/0!
O94826	Mitochondrial import receptor subunit TOM70	TOMM70A	>sp|O94826|TOM70_HUMAN Mitochondrial import receptor subunit TOM70 OS=Homo sapiens GN=TOMM70A PE=1 SV=1	1	3	6.1		7	9.1699e-16	5167200	0	3461800	0	594170	#DIV/0!	#DIV/0!
O94874;O94874-2;O94874-3	E3 UFM1-protein ligase 1	UFL1	>sp|O94874|UFL1_HUMAN E3 UFM1-protein ligase 1 OS=Homo sapiens GN=UFL1 PE=1 SV=2;>sp|O94874-2|UFL1_HUMAN Isoform 2 of E3 UFM1-protein ligase 1 OS=Homo sapiens GN=UFL1;>sp|O94874-3|UFL1_HUMAN Isoform 3 of E3 UFM1-protein ligase 1 OS=Homo sapiens GN=UFL1	3	2	2.8		3	0.0020251	819340	0	659850	0	122690	#DIV/0!	#DIV/0!
O95168;O95168-2;C9JXQ9	NADH dehydrogenase [ubiquinone] 1 beta subcomplex subunit 4	NDUFB4	>sp|O95168|NDUB4_HUMAN NADH dehydrogenase [ubiquinone] 1 beta subcomplex subunit 4 OS=Homo sapiens GN=NDUFB4 PE=1 SV=3;>sp|O95168-2|NDUB4_HUMAN Isoform 2 of NADH dehydrogenase [ubiquinone] 1 beta subcomplex subunit 4 OS=Homo sapiens GN=NDUFB4;>tr|C9JXQ9|C9	3	2	14.7		2	0.0006037	1212400	0	476250	0	27795	#DIV/0!	#DIV/0!
O95202;O95202-3;O95202-2	LETM1 and EF-hand domain-containing protein 1, mitochondrial	LETM1	>sp|O95202|LETM1_HUMAN LETM1 and EF-hand domain-containing protein 1, mitochondrial OS=Homo sapiens GN=LETM1 PE=1 SV=1	3	4	6.9		4	1.1086e-19	1357500	0	1309400	0	235560	#DIV/0!	#DIV/0!
O95347;O95347-2;Q5T821	Structural maintenance of chromosomes protein 2	SMC2	>sp|O95347|SMC2_HUMAN Structural maintenance of chromosomes protein 2 OS=Homo sapiens GN=SMC2 PE=1 SV=2;>sp|O95347-2|SMC2_HUMAN Isoform 2 of Structural maintenance of chromosomes protein 2 OS=Homo sapiens GN=SMC2	3	7	6.2	2	12	1.1326e-35	5762700	88533	4056100	0	1537200	#DIV/0!	#DIV/0!
O95373;E9PLJ0	Importin-7	IPO7	>sp|O95373|IPO7_HUMAN Importin-7 OS=Homo sapiens GN=IPO7 PE=1 SV=1	2	10	10.5	1	19	2.3827e-64	15617000	40613	12656000	0	3731200	#DIV/0!	#DIV/0!
O95563;Q5R3B4	Brain protein 44	BRP44	>sp|O95563|MPC2_HUMAN Mitochondrial pyruvate carrier 2 OS=Homo sapiens GN=MPC2 PE=1 SV=1;>tr|Q5R3B4|Q5R3B4_HUMAN Mitochondrial pyruvate carrier 2 (Fragment) OS=Homo sapiens GN=MPC2 PE=1 SV=1	2	2	17.3		2	7.3188e-06	771470	0	551450	0	42451	#DIV/0!	#DIV/0!
Q5TA95;O95801	Tetratricopeptide repeat protein 4	TTC4	>tr|Q5TA95|Q5TA95_HUMAN Tetratricopeptide repeat domain 4, isoform CRA_a OS=Homo sapiens GN=TTC4 PE=1 SV=1;>sp|O95801|TTC4_HUMAN Tetratricopeptide repeat protein 4 OS=Homo sapiens GN=TTC4 PE=1 SV=3	2	4	10.6		4	2.1893e-18	8861200	0	4199400	0	428610	#DIV/0!	#DIV/0!
O95817;C9JFK9	BAG family molecular chaperone regulator 3	BAG3	>sp|O95817|BAG3_HUMAN BAG family molecular chaperone regulator 3 OS=Homo sapiens GN=BAG3 PE=1 SV=3;>tr|C9JFK9|C9JFK9_HUMAN BAG family molecular chaperone regulator 3 (Fragment) OS=Homo sapiens GN=BAG3 PE=1 SV=1	2	2	4.3		2	9.9327e-06	1343400	0	782620	0	143680	#DIV/0!	#DIV/0!
P00403	Cytochrome c oxidase subunit 2	MT-CO2	>sp|P00403|COX2_HUMAN Cytochrome c oxidase subunit 2 OS=Homo sapiens GN=MT-CO2 PE=1 SV=1	1	2	7.5		3	1.7782e-06	1588700	0	1283400	0	30781	#DIV/0!	#DIV/0!
P01892;P10316;P01891;P10314;P16189;P16190;P18462;P30450;P30453;P30456;P30457;P30459;P30512;P13746-2;Q5SRN5;P04439;P05534;P13746;P16188;P30443;P30447;P30455;Q5SRN7;A2BF26;P30505;Q9TNN7;Q09160	HLA class I histocompatibility antigen, A-2 alpha chain;HLA class I histocompatibility antigen, A-69 alpha chain;HLA class I histocompatibility antigen, A-68 alpha chain;HLA class I histocompatibility antigen, A-32 alpha chain;HLA class I histocompatibility antigen, A-31 alpha chain;HLA class I histocompatibility antigen, A-33 alpha chain;HLA class I histocompatibility antigen, A-25 alpha chain;H…	HLA-A	>sp|P01892|1A02_HUMAN HLA class I histocompatibility antigen, A-2 alpha chain OS=Homo sapiens GN=HLA-A PE=1 SV=1;>sp|P10316|1A69_HUMAN HLA class I histocompatibility antigen, A-69 alpha chain OS=Homo sapiens GN=HLA-A PE=1 SV=2;>sp|P01891|1A68_HUMAN HLA cla	27	4	18.4		4	2.6788e-35	7146400	0	4865400	0	643580	#DIV/0!	#DIV/0!
P04792;F8WE04;C9J3N8	Heat shock protein beta-1	HSPB1	>sp|P04792|HSPB1_HUMAN Heat shock protein beta-1 OS=Homo sapiens GN=HSPB1 PE=1 SV=2;>tr|F8WE04|F8WE04_HUMAN Heat shock protein beta-1 OS=Homo sapiens GN=HSPB1 PE=1 SV=1	3	4	24.9	1	2	2.9494e-12	6526300	62392	472760	0	19558	#DIV/0!	#DIV/0!
P06733;P06733-2;K7EM90	Alpha-enolase	ENO1	>sp|P06733|ENOA_HUMAN Alpha-enolase OS=Homo sapiens GN=ENO1 PE=1 SV=2;>sp|P06733-2|ENOA_HUMAN Isoform MBP-1 of Alpha-enolase OS=Homo sapiens GN=ENO1;>tr|K7EM90|K7EM90_HUMAN Enolase (Fragment) OS=Homo sapiens GN=ENO1 PE=1 SV=1	3	3	8.1	1	4	4.0623e-06	6996400	59574	2119600	0	282940	#DIV/0!	#DIV/0!
P08240;P08240-2	Signal recognition particle receptor subunit alpha	SRPR	>sp|P08240|SRPR_HUMAN Signal recognition particle receptor subunit alpha OS=Homo sapiens GN=SRPR PE=1 SV=2;>sp|P08240-2|SRPR_HUMAN Isoform 2 of Signal recognition particle receptor subunit alpha OS=Homo sapiens GN=SRPR	2	2	4.1		4	4.6463e-16	1800700	0	1130900	0	199550	#DIV/0!	#DIV/0!
P09669	Cytochrome c oxidase subunit 6C	COX6C	>sp|P09669|COX6C_HUMAN Cytochrome c oxidase subunit 6C OS=Homo sapiens GN=COX6C PE=1 SV=2	1	2	20		2	0.00014338	846440	0	442950	0	31184	#DIV/0!	#DIV/0!
P10644;P10644-2;K7EPB2;K7EM13	cAMP-dependent protein kinase type I-alpha regulatory subunit	PRKAR1A	>sp|P10644|KAP0_HUMAN cAMP-dependent protein kinase type I-alpha regulatory subunit OS=Homo sapiens GN=PRKAR1A PE=1 SV=1;>sp|P10644-2|KAP0_HUMAN Isoform 2 of cAMP-dependent protein kinase type I-alpha regulatory subunit OS=Homo sapiens GN=PRKAR1A;>tr|K7EPB	4	2	9.2		3	1.1521e-06	1057000	0	684330	0	82867	#DIV/0!	#DIV/0!
P12235;V9GYG0	ADP/ATP translocase 1	SLC25A4	>sp|P12235|ADT1_HUMAN ADP/ATP translocase 1 OS=Homo sapiens GN=SLC25A4 PE=1 SV=4;>tr|V9GYG0|V9GYG0_HUMAN ADP/ATP translocase 1 OS=Homo sapiens GN=SLC25A4 PE=1 SV=1	2	14	38.6		9	1.0022e-95	6690800	0	4173900	0	583190	#DIV/0!	#DIV/0!
P13010;C9JZ81;H7C0H9	X-ray repair cross-complementing protein 5	XRCC5	>sp|P13010|XRCC5_HUMAN X-ray repair cross-complementing protein 5 OS=Homo sapiens GN=XRCC5 PE=1 SV=3	3	3	3.6	1	3	3.807e-05	2174500	59774	1015500	0	171590	#DIV/0!	#DIV/0!
P15531-2;P15531;E7ERL0;E5RHP0;C9K028	Nucleoside diphosphate kinase A	NME1	>sp|P15531-2|NDKA_HUMAN Isoform 2 of Nucleoside diphosphate kinase A OS=Homo sapiens GN=NME1;>sp|P15531|NDKA_HUMAN Nucleoside diphosphate kinase A OS=Homo sapiens GN=NME1 PE=1 SV=1;>tr|E7ERL0|E7ERL0_HUMAN Nucleoside diphosphate kinase A OS=Homo sapiens GN=	5	15	62.1	1	11	7.7326e-225	347820000	115910	347710000	0	11270000	#DIV/0!	#DIV/0!
P16615;P16615-3;P16615-2;P16615-5;P16615-4;H7C5W9;O14983;O14983-2;O14983-3;Q93084-5;Q93084-6;Q93084;Q93084-7;Q93084-3;Q93084-2;Q93084-4	Sarcoplasmic/endoplasmic reticulum calcium ATPase 2	ATP2A2	>sp|P16615|AT2A2_HUMAN Sarcoplasmic/endoplasmic reticulum calcium ATPase 2 OS=Homo sapiens GN=ATP2A2 PE=1 SV=1;>sp|P16615-3|AT2A2_HUMAN Isoform 3 of Sarcoplasmic/endoplasmic reticulum calcium ATPase 2 OS=Homo sapiens GN=ATP2A2;>sp|P16615-2|AT2A2_HUMAN Isof	16	10	12.2		40	1.928e-36	16529000	0	11033000	0	4454000	#DIV/0!	#DIV/0!
P17066;P48741	Heat shock 70 kDa protein 6	HSPA6	>sp|P17066|HSP76_HUMAN Heat shock 70 kDa protein 6 OS=Homo sapiens GN=HSPA6 PE=1 SV=2	2	18	21.6	8	12	0	472670000	5003000	177280000	0	34004000	#DIV/0!	#DIV/0!
P17812;B4DR64;B7Z9C4	CTP synthase 1	CTPS	>sp|P17812|PYRG1_HUMAN CTP synthase 1 OS=Homo sapiens GN=CTPS1 PE=1 SV=2;>tr|B4DR64|B4DR64_HUMAN CTP synthase OS=Homo sapiens GN=CTPS1 PE=1 SV=1;>tr|B7Z9C4|B7Z9C4_HUMAN CTP synthase 1 OS=Homo sapiens GN=CTPS1 PE=1 SV=1	3	5	8.5		6	6.8128e-11	6750600	0	2042700	0	223730	#DIV/0!	#DIV/0!
P18583-9;P18583-5;P18583;P18583-7;P18583-4;P18583-3;P18583-10;P18583-6;P18583-2;H7C1M2	Protein SON	SON	>sp|P18583-9|SON_HUMAN Isoform I of Protein SON OS=Homo sapiens GN=SON;>sp|P18583-5|SON_HUMAN Isoform D of Protein SON OS=Homo sapiens GN=SON;>sp|P18583|SON_HUMAN Protein SON OS=Homo sapiens GN=SON PE=1 SV=4;>sp|P18583-7|SON_HUMAN Isoform G of Protein SON	10	2	1.3	1	1	0.00023607	670750	25307	41972	0	0	#DIV/0!	#DIV/0!
P19388	DNA-directed RNA polymerases I, II, and III subunit RPABC1	POLR2E	>sp|P19388|RPAB1_HUMAN DNA-directed RNA polymerases I, II, and III subunit RPABC1 OS=Homo sapiens GN=POLR2E PE=1 SV=4	1	2	11.4		3	6.4559e-21	3070300	0	2093900	0	179320	#DIV/0!	#DIV/0!
P19623;K7ESL0;K7EKM4	Spermidine synthase	SRM	>sp|P19623|SPEE_HUMAN Spermidine synthase OS=Homo sapiens GN=SRM PE=1 SV=1;>tr|K7ESL0|K7ESL0_HUMAN Spermidine synthase (Fragment) OS=Homo sapiens GN=SRM PE=1 SV=1;>tr|K7EKM4|K7EKM4_HUMAN Spermidine synthase OS=Homo sapiens GN=SRM PE=1 SV=1	3	2	7		1	0.0015554	947350	0	485380	0	0	#DIV/0!	#DIV/0!
P21796;C9JI87	Voltage-dependent anion-selective channel protein 1	VDAC1	>sp|P21796|VDAC1_HUMAN Voltage-dependent anion-selective channel protein 1 OS=Homo sapiens GN=VDAC1 PE=1 SV=2;>tr|C9JI87|C9JI87_HUMAN Voltage-dependent anion-selective channel protein 1 (Fragment) OS=Homo sapiens GN=VDAC1 PE=1 SV=1	2	6	26.1		16	9.3619e-50	25576000	0	22257000	0	2371200	#DIV/0!	#DIV/0!
P22695;H3BRG4;H3BSJ9	Cytochrome b-c1 complex subunit 2, mitochondrial	UQCRC2	>sp|P22695|QCR2_HUMAN Cytochrome b-c1 complex subunit 2, mitochondrial OS=Homo sapiens GN=UQCRC2 PE=1 SV=3;>tr|H3BRG4|H3BRG4_HUMAN Cytochrome b-c1 complex subunit 2, mitochondrial OS=Homo sapiens GN=UQCRC2 PE=1 SV=1;>tr|H3BSJ9|H3BSJ9_HUMAN Cytochrome b-c1	3	4	12.6		4	3.8871e-80	9922400	0	3510500	0	282850	#DIV/0!	#DIV/0!
P23526;P23526-2	Adenosylhomocysteinase	AHCY	>sp|P23526|SAHH_HUMAN Adenosylhomocysteinase OS=Homo sapiens GN=AHCY PE=1 SV=4;>sp|P23526-2|SAHH_HUMAN Isoform 2 of Adenosylhomocysteinase OS=Homo sapiens GN=AHCY	2	2	4.9		2	5.8091e-05	2514600	0	1523900	0	172580	#DIV/0!	#DIV/0!
P24539;Q5QNZ2	ATP synthase subunit b, mitochondrial	ATP5F1	>sp|P24539|AT5F1_HUMAN ATP synthase F(0) complex subunit B1, mitochondrial OS=Homo sapiens GN=ATP5F1 PE=1 SV=2;>tr|Q5QNZ2|Q5QNZ2_HUMAN ATP synthase F(0) complex subunit B1, mitochondrial OS=Homo sapiens GN=ATP5F1 PE=1 SV=1	2	4	17.6	1	5	4.2523e-13	8251900	44092	1110600	0	21787	#DIV/0!	#DIV/0!
P25398	40S ribosomal protein S12	RPS12	>sp|P25398|RS12_HUMAN 40S ribosomal protein S12 OS=Homo sapiens GN=RPS12 PE=1 SV=3	1	2	13.6		2	2.5447e-05	3208600	0	2373500	0	187060	#DIV/0!	#DIV/0!
P25685;B4DX52;M0R080;M0QXK0;M0QYT3;M0QZD0;M0R1D6;M0R2Y8;M0R128	DnaJ homolog subfamily B member 1	DNAJB1	>sp|P25685|DNJB1_HUMAN DnaJ homolog subfamily B member 1 OS=Homo sapiens GN=DNAJB1 PE=1 SV=4;>tr|B4DX52|B4DX52_HUMAN DnaJ homolog subfamily B member 1 OS=Homo sapiens GN=DNAJB1 PE=1 SV=1;>tr|M0R080|M0R080_HUMAN DnaJ homolog subfamily B member 1 (Fragment)	9	12	34.7	1	19	5.9846e-29	27743000	44162	25919000	0	2861600	#DIV/0!	#DIV/0!
P25787;H3BT36;C9JCK5;Q6MZI6;H7C402	Proteasome subunit alpha type-2	PSMA2	>sp|P25787|PSA2_HUMAN Proteasome subunit alpha type-2 OS=Homo sapiens GN=PSMA2 PE=1 SV=2	5	7	42.3	2	16	5.8904e-62	34030000	178020	26000000	0	2145100	#DIV/0!	#DIV/0!
P26640;B4DZ61;H0Y426;A2ABF4	Valine--tRNA ligase	VARS	>sp|P26640|SYVC_HUMAN Valine--tRNA ligase OS=Homo sapiens GN=VARS PE=1 SV=4	4	3	3.4	1	9	1.6626e-08	225180000	126130	223280000	0	7311800	#DIV/0!	#DIV/0!
P27348;E9PG15	14-3-3 protein theta	YWHAQ	>sp|P27348|1433T_HUMAN 14-3-3 protein theta OS=Homo sapiens GN=YWHAQ PE=1 SV=1;>tr|E9PG15|E9PG15_HUMAN 14-3-3 protein theta (Fragment) OS=Homo sapiens GN=YWHAQ PE=1 SV=1	2	8	26.9	1	4	6.0025e-58	10001000	244770	5834200	0	497020	#DIV/0!	#DIV/0!
P28070	Proteasome subunit beta type-4	PSMB4	>sp|P28070|PSB4_HUMAN Proteasome subunit beta type-4 OS=Homo sapiens GN=PSMB4 PE=1 SV=4	1	6	30.7	1	16	7.2607e-57	43909000	427320	31338000	0	2827900	#DIV/0!	#DIV/0!
P28482;P28482-2	Mitogen-activated protein kinase 1	MAPK1	>sp|P28482|MK01_HUMAN Mitogen-activated protein kinase 1 OS=Homo sapiens GN=MAPK1 PE=1 SV=3;>sp|P28482-2|MK01_HUMAN Isoform 2 of Mitogen-activated protein kinase 1 OS=Homo sapiens GN=MAPK1	2	2	6.4	2	2	2.0106e-06	3625600	281480	1594400	0	156460	#DIV/0!	#DIV/0!
P30041	Peroxiredoxin-6	PRDX6	>sp|P30041|PRDX6_HUMAN Peroxiredoxin-6 OS=Homo sapiens GN=PRDX6 PE=1 SV=3	1	2	8.5	1	3	7.359e-05	4153300	73493	1643300	0	189440	#DIV/0!	#DIV/0!
P30049	ATP synthase subunit delta, mitochondrial	ATP5D	>sp|P30049|ATPD_HUMAN ATP synthase subunit delta, mitochondrial OS=Homo sapiens GN=ATP5D PE=1 SV=2	1	2	13.7		2	6.8464e-06	3543500	0	646310	0	25758	#DIV/0!	#DIV/0!
P30837	Aldehyde dehydrogenase X, mitochondrial	ALDH1B1	>sp|P30837|AL1B1_HUMAN Aldehyde dehydrogenase X, mitochondrial OS=Homo sapiens GN=ALDH1B1 PE=1 SV=3	1	3	6.8	1	5	1.7976e-06	3788900	128510	1453700	0	170390	#DIV/0!	#DIV/0!
P31946;P31946-2;Q4VY19;Q4VY20	14-3-3 protein beta/alpha;14-3-3 protein beta/alpha, N-terminally processed	YWHAB	>sp|P31946|1433B_HUMAN 14-3-3 protein beta/alpha OS=Homo sapiens GN=YWHAB PE=1 SV=3;>sp|P31946-2|1433B_HUMAN Isoform Short of 14-3-3 protein beta/alpha OS=Homo sapiens GN=YWHAB;>tr|Q4VY19|Q4VY19_HUMAN 14-3-3 protein beta/alpha (Fragment) OS=Homo sapiens GN	4	9	31.7		7	1.3857e-30	15147000	0	10118000	0	522530	#DIV/0!	#DIV/0!
P31947;P31947-2	14-3-3 protein sigma	SFN	>sp|P31947|1433S_HUMAN 14-3-3 protein sigma OS=Homo sapiens GN=SFN PE=1 SV=1;>sp|P31947-2|1433S_HUMAN Isoform 2 of 14-3-3 protein sigma OS=Homo sapiens GN=SFN	2	4	13.3		1	1.9213e-09	8486900	0	6871400	0	0	#DIV/0!	#DIV/0!
P31948;G3XAD8;F5H0T1;F5H783;F5GXD8;H0YGI8	Stress-induced-phosphoprotein 1	STIP1	>sp|P31948|STIP1_HUMAN Stress-induced-phosphoprotein 1 OS=Homo sapiens GN=STIP1 PE=1 SV=1;>tr|G3XAD8|G3XAD8_HUMAN Stress-induced-phosphoprotein 1 OS=Homo sapiens GN=STIP1 PE=1 SV=1;>tr|F5H0T1|F5H0T1_HUMAN Stress-induced-phosphoprotein 1 OS=Homo sapiens GN=	6	13	24.3	1	53	5.8178e-46	68776000	37283	43577000	0	8645700	#DIV/0!	#DIV/0!
P32119;A6NIW5	Peroxiredoxin-2	PRDX2	>sp|P32119|PRDX2_HUMAN Peroxiredoxin-2 OS=Homo sapiens GN=PRDX2 PE=1 SV=5	2	4	18.2	2	2	6.438e-20	3257400	524460	1287100	0	0	#DIV/0!	#DIV/0!
P33991;E5RG31;E5RFJ8	DNA replication licensing factor MCM4	MCM4	>sp|P33991|MCM4_HUMAN DNA replication licensing factor MCM4 OS=Homo sapiens GN=MCM4 PE=1 SV=5	3	6	9		6	7.1477e-22	5477100	0	1247100	0	166820	#DIV/0!	#DIV/0!
P35613;P35613-2;P35613-4;P35613-3;I3L192;R4GMX5	Basigin	BSG	>sp|P35613|BASI_HUMAN Basigin OS=Homo sapiens GN=BSG PE=1 SV=2;>sp|P35613-2|BASI_HUMAN Isoform 2 of Basigin OS=Homo sapiens GN=BSG;>sp|P35613-4|BASI_HUMAN Isoform 4 of Basigin OS=Homo sapiens GN=BSG;>sp|P35613-3|BASI_HUMAN Isoform 3 of Basigin OS=Homo sapi	6	3	10.6	2	7	5.6029e-17	17427000	173920	8038600	0	1043600	#DIV/0!	#DIV/0!
P40938;P40938-2	Replication factor C subunit 3	RFC3	>sp|P40938|RFC3_HUMAN Replication factor C subunit 3 OS=Homo sapiens GN=RFC3 PE=1 SV=2;>sp|P40938-2|RFC3_HUMAN Isoform 2 of Replication factor C subunit 3 OS=Homo sapiens GN=RFC3	2	2	5.6		2	0.00071381	3511300	0	2569700	0	290920	#DIV/0!	#DIV/0!
P40939;H0YFD6;P40939-2	Trifunctional enzyme subunit alpha, mitochondrial;Long-chain enoyl-CoA hydratase;Long chain 3-hydroxyacyl-CoA dehydrogenase	HADHA	>sp|P40939|ECHA_HUMAN Trifunctional enzyme subunit alpha, mitochondrial OS=Homo sapiens GN=HADHA PE=1 SV=2;>tr|H0YFD6|H0YFD6_HUMAN Trifunctional enzyme subunit alpha, mitochondrial (Fragment) OS=Homo sapiens GN=HADHA PE=1 SV=1	3	8	11.1	1	10	3.6531e-31	7967400	25295	2469100	0	390240	#DIV/0!	#DIV/0!
P41250	Glycine--tRNA ligase	GARS	>sp|P41250|SYG_HUMAN Glycine--tRNA ligase OS=Homo sapiens GN=GARS PE=1 SV=3	1	5	8.5	2	4	4.6422e-11	3657700	67743	901220	0	226200	#DIV/0!	#DIV/0!
P43487;C9JGV6;B3KUP2;C9JDM3;C9JJ34;C9JXG8;H7C137	Ran-specific GTPase-activating protein	RANBP1	>sp|P43487|RANG_HUMAN Ran-specific GTPase-activating protein OS=Homo sapiens GN=RANBP1 PE=1 SV=1;>tr|C9JGV6|C9JGV6_HUMAN Ran-specific GTPase-activating protein (Fragment) OS=Homo sapiens GN=RANBP1 PE=1 SV=2;>tr|B3KUP2|B3KUP2_HUMAN RAN binding protein 1, is	7	2	10		4	2.7345e-13	4483100	0	3119700	0	257700	#DIV/0!	#DIV/0!
P45974;P45974-2	Ubiquitin carboxyl-terminal hydrolase 5	USP5	>sp|P45974|UBP5_HUMAN Ubiquitin carboxyl-terminal hydrolase 5 OS=Homo sapiens GN=USP5 PE=1 SV=2;>sp|P45974-2|UBP5_HUMAN Isoform Short of Ubiquitin carboxyl-terminal hydrolase 5 OS=Homo sapiens GN=USP5	2	4	5.8		8	3.478e-09	2429800	0	2169900	0	525140	#DIV/0!	#DIV/0!
P49588;H3BPK7	Alanine--tRNA ligase, cytoplasmic	AARS	>sp|P49588|SYAC_HUMAN Alanine--tRNA ligase, cytoplasmic OS=Homo sapiens GN=AARS PE=1 SV=2;>tr|H3BPK7|H3BPK7_HUMAN Alanine--tRNA ligase, cytoplasmic (Fragment) OS=Homo sapiens GN=AARS PE=1 SV=3	2	9	9.6	1	17	2.7631e-60	12114000	28488	8138100	0	1929900	#DIV/0!	#DIV/0!
P49721	Proteasome subunit beta type-2	PSMB2	>sp|P49721|PSB2_HUMAN Proteasome subunit beta type-2 OS=Homo sapiens GN=PSMB2 PE=1 SV=1	1	5	30.3	1	6	2.337e-51	13420000	51869	12209000	0	164610	#DIV/0!	#DIV/0!
P50454;E9PPV6;E9PR70;E9PMI5;E9PK86;E9PNX1;E9PKH2;E9PRS3;E9PIG2;E9PJH8;E9PQ34;H0YEP8	Serpin H1	SERPINH1	>sp|P50454|SERPH_HUMAN Serpin H1 OS=Homo sapiens GN=SERPINH1 PE=1 SV=2;>tr|E9PPV6|E9PPV6_HUMAN Serpin H1 OS=Homo sapiens GN=SERPINH1 PE=1 SV=1;>tr|E9PR70|E9PR70_HUMAN Serpin H1 (Fragment) OS=Homo sapiens GN=SERPINH1 PE=1 SV=1;>tr|E9PMI5|E9PMI5_HUMAN Serpin	12	4	12.2		5	3.911e-16	6334300	0	3735100	0	464760	#DIV/0!	#DIV/0!
P50750-2;X6RE90			>sp|P50750-2|CDK9_HUMAN Isoform 2 of Cyclin-dependent kinase 9 OS=Homo sapiens GN=CDK9;>tr|X6RE90|X6RE90_HUMAN Cyclin-dependent kinase 9 (Fragment) OS=Homo sapiens GN=CDK9 PE=4 SV=1	2	2	4.7		1	0.00014155	1040000	0	473830	0	51349	#DIV/0!	#DIV/0!
P51148-2;P51148;K7ERQ8;K7ERI8;P20339;P61020;B4DJA5;P61020-2;K7ENY4;F8VVK3;F8VUA5;F8VVZ0;F8VWU4;F8VWZ7;F8VSF8;F8VPW9;F8WD79;F8WCY6;K7EIP6	Ras-related protein Rab-5C	RAB5C	>sp|P51148-2|RAB5C_HUMAN Isoform 2 of Ras-related protein Rab-5C OS=Homo sapiens GN=RAB5C;>sp|P51148|RAB5C_HUMAN Ras-related protein Rab-5C OS=Homo sapiens GN=RAB5C PE=1 SV=2;>tr|K7ERQ8|K7ERQ8_HUMAN Uncharacterized protein (Fragment) OS=Homo sapiens PE=3 S	19	5	24.5		8	3.2954e-15	9001400	0	6893200	0	558340	#DIV/0!	#DIV/0!
P51571;A6NLM8	Translocon-associated protein subunit delta	SSR4	>sp|P51571|SSRD_HUMAN Translocon-associated protein subunit delta OS=Homo sapiens GN=SSR4 PE=1 SV=1;>tr|A6NLM8|A6NLM8_HUMAN Translocon-associated protein subunit delta OS=Homo sapiens GN=SSR4 PE=1 SV=1	2	3	19.7	2	7	2.1271e-36	6911300	86380	3013300	0	115290	#DIV/0!	#DIV/0!
P51665;B4DXI8;H3BTM8;H3BNT7;H3BQV2	26S proteasome non-ATPase regulatory subunit 7	PSMD7	>sp|P51665|PSMD7_HUMAN 26S proteasome non-ATPase regulatory subunit 7 OS=Homo sapiens GN=PSMD7 PE=1 SV=2;>tr|B4DXI8|B4DXI8_HUMAN 26S proteasome non-ATPase regulatory subunit 7 OS=Homo sapiens GN=PSMD7 PE=1 SV=1;>tr|H3BTM8|H3BTM8_HUMAN 26S proteasome non-AT	5	7	22.5	1	18	7.1957e-38	51442000	105170	39723000	0	5139400	#DIV/0!	#DIV/0!
P52306-5;P52306;P52306-4;P52306-3;P52306-2;P52306-6;D6REZ0;D6RHH8	Rap1 GTPase-GDP dissociation stimulator 1	RAP1GDS1	>sp|P52306-5|GDS1_HUMAN Isoform 5 of Rap1 GTPase-GDP dissociation stimulator 1 OS=Homo sapiens GN=RAP1GDS1;>sp|P52306|GDS1_HUMAN Rap1 GTPase-GDP dissociation stimulator 1 OS=Homo sapiens GN=RAP1GDS1 PE=1 SV=3;>sp|P52306-4|GDS1_HUMAN Isoform 4 of Rap1 GTPas	8	2	3.9		5	0.00076908	1834800	0	1346100	0	271090	#DIV/0!	#DIV/0!
P52597	Heterogeneous nuclear ribonucleoprotein F;Heterogeneous nuclear ribonucleoprotein F, N-terminally processed	HNRNPF	>sp|P52597|HNRPF_HUMAN Heterogeneous nuclear ribonucleoprotein F OS=Homo sapiens GN=HNRNPF PE=1 SV=3	1	3	10.6		1	3.4878e-24	761940	0	524090	0	56795	#DIV/0!	#DIV/0!
P52907;P47755;F8W9N7;P47755-2;C9JUG7	F-actin-capping protein subunit alpha-1;F-actin-capping protein subunit alpha-2	CAPZA1;CAPZA2	>sp|P52907|CAZA1_HUMAN F-actin-capping protein subunit alpha-1 OS=Homo sapiens GN=CAPZA1 PE=1 SV=3;>sp|P47755|CAZA2_HUMAN F-actin-capping protein subunit alpha-2 OS=Homo sapiens GN=CAPZA2 PE=1 SV=3;>tr|F8W9N7|F8W9N7_HUMAN F-actin-capping protein subunit al	5	2	8.7	1	3	1.0007e-06	2996400	166710	1243700	0	136140	#DIV/0!	#DIV/0!
P53618;E9PP73;E9PKQ1;E9PP63	Coatomer subunit beta	COPB1	>sp|P53618|COPB_HUMAN Coatomer subunit beta OS=Homo sapiens GN=COPB1 PE=1 SV=3;>tr|E9PP73|E9PP73_HUMAN Coatomer subunit beta (Fragment) OS=Homo sapiens GN=COPB1 PE=1 SV=2	4	9	12.5		16	1.3275e-37	10180000	0	5996600	0	1623200	#DIV/0!	#DIV/0!
P53985;Q5T8R5;Q49A45;Q5T8R3	Monocarboxylate transporter 1	SLC16A1	>sp|P53985|MOT1_HUMAN Monocarboxylate transporter 1 OS=Homo sapiens GN=SLC16A1 PE=1 SV=3;>tr|Q5T8R5|Q5T8R5_HUMAN Monocarboxylate transporter 1 (Fragment) OS=Homo sapiens GN=SLC16A1 PE=1 SV=1;>tr|Q49A45|Q49A45_HUMAN Monocarboxylate transporter 1 OS=Homo sap	4	4	11.2	1	34	4.6635e-32	63690000	55176	22820000	0	5497500	#DIV/0!	#DIV/0!
P54652	Heat shock-related 70 kDa protein 2	HSPA2	>sp|P54652|HSP72_HUMAN Heat shock-related 70 kDa protein 2 OS=Homo sapiens GN=HSPA2 PE=1 SV=1	1	14	17.7		1	0	132120	0	132120	0	22703	#DIV/0!	#DIV/0!
P54707-2;P54707;REV__Q15772;REV__Q15772-1	Potassium-transporting ATPase alpha chain 2	ATP12A	>sp|P54707-2|AT12A_HUMAN Isoform 2 of Potassium-transporting ATPase alpha chain 2 OS=Homo sapiens GN=ATP12A;>sp|P54707|AT12A_HUMAN Potassium-transporting ATPase alpha chain 2 OS=Homo sapiens GN=ATP12A PE=1 SV=3	4	4	3.5		5	6.9625e-14	3364600	0	2210800	0	680110	#DIV/0!	#DIV/0!
P55084;P55084-2;F5GZQ3;B5MD38;C9JE81;C9JEY0;C9K0M0	Trifunctional enzyme subunit beta, mitochondrial;3-ketoacyl-CoA thiolase	HADHB	>sp|P55084|ECHB_HUMAN Trifunctional enzyme subunit beta, mitochondrial OS=Homo sapiens GN=HADHB PE=1 SV=3;>sp|P55084-2|ECHB_HUMAN Isoform 2 of Trifunctional enzyme subunit beta, mitochondrial OS=Homo sapiens GN=HADHB;>tr|F5GZQ3|F5GZQ3_HUMAN 3-ketoacyl-CoA	7	3	5.7	2	8	3.0861e-08	9177500	131030	4493100	0	762210	#DIV/0!	#DIV/0!
P56589;Q7Z6V3	Peroxisomal biogenesis factor 3	PEX3	>sp|P56589|PEX3_HUMAN Peroxisomal biogenesis factor 3 OS=Homo sapiens GN=PEX3 PE=1 SV=1;>tr|Q7Z6V3|Q7Z6V3_HUMAN Peroxisomal biogenesis factor 3 (Fragment) OS=Homo sapiens GN=PEX3 PE=2 SV=1	2	2	7.2		2	5.2666e-13	1502300	0	1229100	0	145790	#DIV/0!	#DIV/0!
P57740;P57740-2;P57740-3;G3V1T4	Nuclear pore complex protein Nup107	NUP107	>sp|P57740|NU107_HUMAN Nuclear pore complex protein Nup107 OS=Homo sapiens GN=NUP107 PE=1 SV=1;>sp|P57740-2|NU107_HUMAN Isoform 2 of Nuclear pore complex protein Nup107 OS=Homo sapiens GN=NUP107;>sp|P57740-3|NU107_HUMAN Isoform 3 of Nuclear pore complex pr	4	2	2.3		2	0.00030566	845510	0	621620	0	151970	#DIV/0!	#DIV/0!
P60228;E5RGA2;E5RHS5;H0YBR5;E5RIT4	Eukaryotic translation initiation factor 3 subunit E	EIF3E	>sp|P60228|EIF3E_HUMAN Eukaryotic translation initiation factor 3 subunit E OS=Homo sapiens GN=EIF3E PE=1 SV=1;>tr|E5RGA2|E5RGA2_HUMAN Eukaryotic translation initiation factor 3 subunit E OS=Homo sapiens GN=EIF3E PE=1 SV=1;>tr|E5RHS5|E5RHS5_HUMAN Eukaryoti	5	2	4.7	1	2	0.00018422	3362200	105610	1967300	0	219150	#DIV/0!	#DIV/0!
P60468;S4R3B5	Protein transport protein Sec61 subunit beta	SEC61B	>sp|P60468|SC61B_HUMAN Protein transport protein Sec61 subunit beta OS=Homo sapiens GN=SEC61B PE=1 SV=2	2	3	37.5		3	3.7816e-09	7339100	0	5512900	0	450400	#DIV/0!	#DIV/0!
P60763;P63000-2;P63000;J3QLK0;J3KSC4;P15153;B1AH80;B1AH78;B1AH77	Ras-related C3 botulinum toxin substrate 3;Ras-related C3 botulinum toxin substrate 1	RAC3;RAC1	>sp|P60763|RAC3_HUMAN Ras-related C3 botulinum toxin substrate 3 OS=Homo sapiens GN=RAC3 PE=1 SV=1;>sp|P63000-2|RAC1_HUMAN Isoform B of Ras-related C3 botulinum toxin substrate 1 OS=Homo sapiens GN=RAC1;>sp|P63000|RAC1_HUMAN Ras-related C3 botulinum toxin	9	3	17.2		4	9.3282e-07	1870200	0	1040900	0	33924	#DIV/0!	#DIV/0!
P61081;M0QYI6;M0QX69	NEDD8-conjugating enzyme Ubc12	UBE2M	>sp|P61081|UBC12_HUMAN NEDD8-conjugating enzyme Ubc12 OS=Homo sapiens GN=UBE2M PE=1 SV=1	3	4	21.3	1	5	2.4185e-08	8876400	122390	3721700	0	44097	#DIV/0!	#DIV/0!
P61962;E9PCY4	DDB1- and CUL4-associated factor 7	DCAF7	>sp|P61962|DCAF7_HUMAN DDB1- and CUL4-associated factor 7 OS=Homo sapiens GN=DCAF7 PE=1 SV=1	2	3	10.8	1	2	7.6593e-24	2763200	61467	1870600	0	202710	#DIV/0!	#DIV/0!
P61981	14-3-3 protein gamma;14-3-3 protein gamma, N-terminally processed	YWHAG	>sp|P61981|1433G_HUMAN 14-3-3 protein gamma OS=Homo sapiens GN=YWHAG PE=1 SV=2	1	6	23.1	1	2	1.4359e-21	6076200	144730	3548000	0	272380	#DIV/0!	#DIV/0!
P62304;A6NHK2	Small nuclear ribonucleoprotein E	SNRPE	>sp|P62304|RUXE_HUMAN Small nuclear ribonucleoprotein E OS=Homo sapiens GN=SNRPE PE=1 SV=1;>tr|A6NHK2|A6NHK2_HUMAN Small nuclear ribonucleoprotein E OS=Homo sapiens GN=SNRPE PE=1 SV=1	2	3	29.3		3	1.7335e-08	2933900	0	1665100	0	121550	#DIV/0!	#DIV/0!
P62424;Q5T8U3	60S ribosomal protein L7a	RPL7A	>sp|P62424|RL7A_HUMAN 60S ribosomal protein L7a OS=Homo sapiens GN=RPL7A PE=1 SV=2;>tr|Q5T8U3|Q5T8U3_HUMAN 60S ribosomal protein L7a (Fragment) OS=Homo sapiens GN=RPL7A PE=1 SV=1	2	2	7.1	1	2	3.7531e-05	3359400	148070	1630900	0	140940	#DIV/0!	#DIV/0!
P62753;A2A3R5;A2A3R7	40S ribosomal protein S6	RPS6	>sp|P62753|RS6_HUMAN 40S ribosomal protein S6 OS=Homo sapiens GN=RPS6 PE=1 SV=1;>tr|A2A3R5|A2A3R5_HUMAN 40S ribosomal protein S6 OS=Homo sapiens GN=RPS6 PE=1 SV=1	3	3	14.1		5	5.3081e-25	7819600	0	4640900	0	333950	#DIV/0!	#DIV/0!
P62906	60S ribosomal protein L10a	RPL10A	>sp|P62906|RL10A_HUMAN 60S ribosomal protein L10a OS=Homo sapiens GN=RPL10A PE=1 SV=2	1	2	9.7	2	2	1.1688e-07	3435900	837960	1528100	0	126840	#DIV/0!	#DIV/0!
P62913-2			>sp|P62913-2|RL11_HUMAN Isoform 2 of 60S ribosomal protein L11 OS=Homo sapiens GN=RPL11	1	9	40.1			4.8152e-107	0	0	0	0	0	#DIV/0!	#DIV/0!
P63173;J3QL01;J3KT73	60S ribosomal protein L38	RPL38	>sp|P63173|RL38_HUMAN 60S ribosomal protein L38 OS=Homo sapiens GN=RPL38 PE=1 SV=2	3	3	34.3	1	1	7.5781e-06	1278300	137230	223860	0	0	#DIV/0!	#DIV/0!
P63220;Q8WVC2;Q9BYK1	40S ribosomal protein S21	RPS21	>sp|P63220|RS21_HUMAN 40S ribosomal protein S21 OS=Homo sapiens GN=RPS21 PE=1 SV=1;>tr|Q8WVC2|Q8WVC2_HUMAN 40S ribosomal protein S21 OS=Homo sapiens GN=RPS21 PE=1 SV=1	3	3	24.1	1	3	8.7918e-06	1100900	65641	389660	0	23102	#DIV/0!	#DIV/0!
Q00403;B1APE2;B1APE1	Transcription initiation factor IIB	GTF2B	>sp|Q00403|TF2B_HUMAN Transcription initiation factor IIB OS=Homo sapiens GN=GTF2B PE=1 SV=1	3	5	21.5	1	7	1.2601e-21	5245100	37035	4233400	0	468590	#DIV/0!	#DIV/0!
Q04917;A2IDB2;A2IDB1;F8WEB6	14-3-3 protein eta	YWHAH	>sp|Q04917|1433F_HUMAN 14-3-3 protein eta OS=Homo sapiens GN=YWHAH PE=1 SV=4;>tr|A2IDB2|A2IDB2_HUMAN 14-3-3 protein eta (Fragment) OS=Homo sapiens GN=YWHAH PE=1 SV=1	4	6	18.3	1	3	5.9155e-15	6415100	206850	3613300	0	246540	#DIV/0!	#DIV/0!
Q07812-2;Q07812;Q07812-8;Q07812-5;Q07812-7;Q07812-4	Apoptosis regulator BAX	BAX	>sp|Q07812-2|BAX_HUMAN Isoform Beta of Apoptosis regulator BAX OS=Homo sapiens GN=BAX;>sp|Q07812|BAX_HUMAN Apoptosis regulator BAX OS=Homo sapiens GN=BAX PE=1 SV=1;>sp|Q07812-8|BAX_HUMAN Isoform Sigma of Apoptosis regulator BAX OS=Homo sapiens GN=BAX;>sp|Q	6	2	11.5		2	9.4465e-08	675340	0	530780	0	12154	#DIV/0!	#DIV/0!
Q08379;Q08379-2;Q9NVV4-2	Golgin subfamily A member 2	GOLGA2	>sp|Q08379|GOGA2_HUMAN Golgin subfamily A member 2 OS=Homo sapiens GN=GOLGA2 PE=1 SV=3;>sp|Q08379-2|GOGA2_HUMAN Isoform 2 of Golgin subfamily A member 2 OS=Homo sapiens GN=GOLGA2;>sp|Q9NVV4-2|PAPD1_HUMAN Isoform 2 of Poly(A) RNA polymerase, mitochondrial O	3	2	2.3		2	1.9097e-05	221160	0	134840	0	48709	#DIV/0!	#DIV/0!
Q08J23;Q08J23-2;Q08J23-3	tRNA (cytosine(34)-C(5))-methyltransferase	NSUN2	>sp|Q08J23|NSUN2_HUMAN tRNA (cytosine(34)-C(5))-methyltransferase OS=Homo sapiens GN=NSUN2 PE=1 SV=2;>sp|Q08J23-2|NSUN2_HUMAN Isoform 2 of tRNA (cytosine(34)-C(5))-methyltransferase OS=Homo sapiens GN=NSUN2;>sp|Q08J23-3|NSUN2_HUMAN Isoform 3 of tRNA (cytos	3	5	7.4	1	8	5.9844e-12	4381000	54936	2589700	0	438180	#DIV/0!	#DIV/0!
Q09028;Q09028-3;E9PNS6;E9PIC4;E9PNS2	Histone-binding protein RBBP4	RBBP4	>sp|Q09028|RBBP4_HUMAN Histone-binding protein RBBP4 OS=Homo sapiens GN=RBBP4 PE=1 SV=3;>sp|Q09028-3|RBBP4_HUMAN Isoform 3 of Histone-binding protein RBBP4 OS=Homo sapiens GN=RBBP4	5	3	8.2	2	7	1.0189e-12	8487500	221810	5641200	0	846550	#DIV/0!	#DIV/0!
Q12769;G3V198;E9PR16;Q12769-2;E9PQY5	Nuclear pore complex protein Nup160	NUP160	>sp|Q12769|NU160_HUMAN Nuclear pore complex protein Nup160 OS=Homo sapiens GN=NUP160 PE=1 SV=3;>tr|G3V198|G3V198_HUMAN Nuclear pore complex protein Nup160 OS=Homo sapiens GN=NUP160 PE=1 SV=1;>tr|E9PR16|E9PR16_HUMAN Nuclear pore complex protein Nup160 OS=Ho	5	2	1.5		2	1.298e-08	770230	0	480930	0	156920	#DIV/0!	#DIV/0!
Q12789;Q12789-3;H3BU37;H3BRD0	General transcription factor 3C polypeptide 1	GTF3C1	>sp|Q12789|TF3C1_HUMAN General transcription factor 3C polypeptide 1 OS=Homo sapiens GN=GTF3C1 PE=1 SV=4;>sp|Q12789-3|TF3C1_HUMAN Isoform 2 of General transcription factor 3C polypeptide 1 OS=Homo sapiens GN=GTF3C1	4	7	3.6	2	11	4.2617e-16	2211000	115890	1847800	0	862940	#DIV/0!	#DIV/0!
Q12905;X6R6Z1	Interleukin enhancer-binding factor 2	ILF2	>sp|Q12905|ILF2_HUMAN Interleukin enhancer-binding factor 2 OS=Homo sapiens GN=ILF2 PE=1 SV=2;>tr|X6R6Z1|X6R6Z1_HUMAN Interleukin enhancer-binding factor 2 (Fragment) OS=Homo sapiens GN=ILF2 PE=4 SV=1	2	2	7.7	1	3	3.7206e-08	2766500	61816	1976300	0	222520	#DIV/0!	#DIV/0!
Q13155;F8W950;A8MU58	Aminoacyl tRNA synthase complex-interacting multifunctional protein 2	AIMP2	>sp|Q13155|AIMP2_HUMAN Aminoacyl tRNA synthase complex-interacting multifunctional protein 2 OS=Homo sapiens GN=AIMP2 PE=1 SV=2;>tr|F8W950|F8W950_HUMAN Aminoacyl tRNA synthase complex-interacting multifunctional protein 2 OS=Homo sapiens GN=AIMP2 PE=1 SV=1	3	4	18.4	1	4	5.4344e-09	2785500	645790	1571900	0	154240	#DIV/0!	#DIV/0!
Q13257;Q13257-2	Mitotic spindle assembly checkpoint protein MAD2A	MAD2L1	>sp|Q13257|MD2L1_HUMAN Mitotic spindle assembly checkpoint protein MAD2A OS=Homo sapiens GN=MAD2L1 PE=1 SV=1;>sp|Q13257-2|MD2L1_HUMAN Isoform 2 of Mitotic spindle assembly checkpoint protein MAD2A OS=Homo sapiens GN=MAD2L1	2	2	8.8	1	3	0.00022521	5039200	47836	1437000	0	59507	#DIV/0!	#DIV/0!
Q13315;E9PIN0;E9PIQ5;M0QXY8;E9PRG7	Serine-protein kinase ATM	ATM	>sp|Q13315|ATM_HUMAN Serine-protein kinase ATM OS=Homo sapiens GN=ATM PE=1 SV=4	5	3	1.1		3	1.6041e-05	413290	0	389020	0	246660	#DIV/0!	#DIV/0!
Q13395	Probable methyltransferase TARBP1	TARBP1	>sp|Q13395|TARB1_HUMAN Probable methyltransferase TARBP1 OS=Homo sapiens GN=TARBP1 PE=1 SV=1	1	4	3	1	13	6.5391e-11	3263400	15462	2572600	0	1412500	#DIV/0!	#DIV/0!
Q13509;Q13509-2	Tubulin beta-3 chain	TUBB3	>sp|Q13509|TBB3_HUMAN Tubulin beta-3 chain OS=Homo sapiens GN=TUBB3 PE=1 SV=2;>sp|Q13509-2|TBB3_HUMAN Isoform 2 of Tubulin beta-3 chain OS=Homo sapiens GN=TUBB3	2	14	31.3	3	4	1.104e-169	5802000	377530	2249600	0	330110	#DIV/0!	#DIV/0!
Q13617-2;Q13617;Q5T2B5;R4GNH8;Q5T2B4;Q5T2B7	Cullin-2	CUL2	>sp|Q13617-2|CUL2_HUMAN Isoform 2 of Cullin-2 OS=Homo sapiens GN=CUL2;>sp|Q13617|CUL2_HUMAN Cullin-2 OS=Homo sapiens GN=CUL2 PE=1 SV=2;>tr|Q5T2B5|Q5T2B5_HUMAN Cullin-2 OS=Homo sapiens GN=CUL2 PE=1 SV=1;>tr|R4GNH8|R4GNH8_HUMAN Cullin-2 OS=Homo sapiens GN=CU	6	2	2.5		2	0.00098827	481910	0	481910	0	86693	#DIV/0!	#DIV/0!
Q13835;Q13835-2	Plakophilin-1	PKP1	>sp|Q13835|PKP1_HUMAN Plakophilin-1 OS=Homo sapiens GN=PKP1 PE=1 SV=2;>sp|Q13835-2|PKP1_HUMAN Isoform 1 of Plakophilin-1 OS=Homo sapiens GN=PKP1	2	2	3.5			1.2865e-36	2809100	0	0	0	0	#DIV/0!	#DIV/0!
Q13885;K7ES63	Tubulin beta-2A chain	TUBB2A	>sp|Q13885|TBB2A_HUMAN Tubulin beta-2A chain OS=Homo sapiens GN=TUBB2A PE=1 SV=1	2	23	56.6		1	6.46e-238	2378000	0	1034900	0	177830	#DIV/0!	#DIV/0!
Q14008-3;Q14008;Q14008-2;H0YDX5;H0YEK7;H0YCF6;E9PQH5	Cytoskeleton-associated protein 5	CKAP5	>sp|Q14008-3|CKAP5_HUMAN Isoform 3 of Cytoskeleton-associated protein 5 OS=Homo sapiens GN=CKAP5;>sp|Q14008|CKAP5_HUMAN Cytoskeleton-associated protein 5 OS=Homo sapiens GN=CKAP5 PE=1 SV=3;>sp|Q14008-2|CKAP5_HUMAN Isoform 2 of Cytoskeleton-associated prote	7	12	6.7	1	22	1.8731e-26	5438600	15258	4601900	0	1646400	#DIV/0!	#DIV/0!
Q14145;K7EQX2;K7EPZ3	Kelch-like ECH-associated protein 1	KEAP1	>sp|Q14145|KEAP1_HUMAN Kelch-like ECH-associated protein 1 OS=Homo sapiens GN=KEAP1 PE=1 SV=2;>tr|K7EQX2|K7EQX2_HUMAN Kelch-like ECH-associated protein 1 (Fragment) OS=Homo sapiens GN=KEAP1 PE=1 SV=1;>tr|K7EPZ3|K7EPZ3_HUMAN Kelch-like ECH-associated protei	3	2	3.4		3	4.6089e-07	2824300	0	491130	0	60868	#DIV/0!	#DIV/0!
Q14204	Cytoplasmic dynein 1 heavy chain 1	DYNC1H1	>sp|Q14204|DYHC1_HUMAN Cytoplasmic dynein 1 heavy chain 1 OS=Homo sapiens GN=DYNC1H1 PE=1 SV=5	1	5	1.1	1	9	4.0046e-11	1874200	25541	1243400	0	1100900	#DIV/0!	#DIV/0!
Q14315;Q14315-2	Filamin-C	FLNC	>sp|Q14315|FLNC_HUMAN Filamin-C OS=Homo sapiens GN=FLNC PE=1 SV=3;>sp|Q14315-2|FLNC_HUMAN Isoform 2 of Filamin-C OS=Homo sapiens GN=FLNC	2	4	1.5			8.3944e-09	433520	0	0	0	0	#DIV/0!	#DIV/0!
Q14566	DNA replication licensing factor MCM6	MCM6	>sp|Q14566|MCM6_HUMAN DNA replication licensing factor MCM6 OS=Homo sapiens GN=MCM6 PE=1 SV=1	1	4	5.7	1	4	3.6692e-09	1671100	46948	871550	0	185270	#DIV/0!	#DIV/0!
Q14681	BTB/POZ domain-containing protein KCTD2	KCTD2	>sp|Q14681|KCTD2_HUMAN BTB/POZ domain-containing protein KCTD2 OS=Homo sapiens GN=KCTD2 PE=1 SV=3	1	2	12.9	2	5	3.3329e-34	15064000	3037300	8068200	0	694100	#DIV/0!	#DIV/0!
Q14697-2;Q14697;F5H6X6;E9PKU7;E9PNH1	Neutral alpha-glucosidase AB	GANAB	>sp|Q14697-2|GANAB_HUMAN Isoform 2 of Neutral alpha-glucosidase AB OS=Homo sapiens GN=GANAB;>sp|Q14697|GANAB_HUMAN Neutral alpha-glucosidase AB OS=Homo sapiens GN=GANAB PE=1 SV=3;>tr|F5H6X6|F5H6X6_HUMAN Neutral alpha-glucosidase AB OS=Homo sapiens GN=GANAB	5	11	13.5		17	5.6003e-22	9154300	0	6661600	0	1914000	#DIV/0!	#DIV/0!
Q14964;Q96DA2;P20340;P20340-2;Q9NRW1;H0YGL6;B7Z337;P20340-4;H7BYW1;J3KR73;C9JU14;C9JB90	Ras-related protein Rab-39A	RAB39A	>sp|Q14964|RB39A_HUMAN Ras-related protein Rab-39A OS=Homo sapiens GN=RAB39A PE=2 SV=2	12	3	14.3		4	6.0764e-09	2772300	0	1743700	0	119820	#DIV/0!	#DIV/0!
Q15021;F5GZJ1;E7EN77;F5GZK7;F5H431	Condensin complex subunit 1	NCAPD2	>sp|Q15021|CND1_HUMAN Condensin complex subunit 1 OS=Homo sapiens GN=NCAPD2 PE=1 SV=3;>tr|F5GZJ1|F5GZJ1_HUMAN Condensin complex subunit 1 OS=Homo sapiens GN=NCAPD2 PE=1 SV=1;>tr|E7EN77|E7EN77_HUMAN Condensin complex subunit 1 (Fragment) OS=Homo sapiens GN=	5	12	9.7	1	17	4.4167e-28	8476500	41433	6155100	0	2257500	#DIV/0!	#DIV/0!
Q15042-3;Q15042;Q15042-4	Rab3 GTPase-activating protein catalytic subunit	RAB3GAP1	>sp|Q15042-3|RB3GP_HUMAN Isoform 2 of Rab3 GTPase-activating protein catalytic subunit OS=Homo sapiens GN=RAB3GAP1;>sp|Q15042|RB3GP_HUMAN Rab3 GTPase-activating protein catalytic subunit OS=Homo sapiens GN=RAB3GAP1 PE=1 SV=3;>sp|Q15042-4|RB3GP_HUMAN Isofor	3	2	2.2		4	0.00022839	1683100	0	1092000	0	349490	#DIV/0!	#DIV/0!
Q15276;Q15276-2;F5H355;K7ENJ9;I3L2B8	Rab GTPase-binding effector protein 1	RABEP1	>sp|Q15276|RABE1_HUMAN Rab GTPase-binding effector protein 1 OS=Homo sapiens GN=RABEP1 PE=1 SV=2;>sp|Q15276-2|RABE1_HUMAN Isoform 2 of Rab GTPase-binding effector protein 1 OS=Homo sapiens GN=RABEP1;>tr|F5H355|F5H355_HUMAN Rab GTPase-binding effector prote	5	4	5.5		6	2.3596e-08	2434800	0	2145200	0	561140	#DIV/0!	#DIV/0!
Q15370-2;Q15370;I3L0M9;B8ZZU8	Transcription elongation factor B polypeptide 2	TCEB2	>sp|Q15370-2|ELOB_HUMAN Isoform 2 of Transcription elongation factor B polypeptide 2 OS=Homo sapiens GN=TCEB2;>sp|Q15370|ELOB_HUMAN Transcription elongation factor B polypeptide 2 OS=Homo sapiens GN=TCEB2 PE=1 SV=1;>tr|I3L0M9|I3L0M9_HUMAN Transcription elo	4	2	11.2	1	4	0.0002054	2018600	47684	1513900	0	48551	#DIV/0!	#DIV/0!
Q15386;Q15386-2;Q15386-3	Ubiquitin-protein ligase E3C	UBE3C	>sp|Q15386|UBE3C_HUMAN Ubiquitin-protein ligase E3C OS=Homo sapiens GN=UBE3C PE=1 SV=3	3	5	4.7		6	6.191e-13	2841300	0	2187300	0	593200	#DIV/0!	#DIV/0!
Q15645	Pachytene checkpoint protein 2 homolog	TRIP13	>sp|Q15645|PCH2_HUMAN Pachytene checkpoint protein 2 homolog OS=Homo sapiens GN=TRIP13 PE=1 SV=2	1	2	5.6		2	7.481e-06	2791400	0	1524600	0	172500	#DIV/0!	#DIV/0!
Q15773;F5H0Y3	Myeloid leukemia factor 2	MLF2	>sp|Q15773|MLF2_HUMAN Myeloid leukemia factor 2 OS=Homo sapiens GN=MLF2 PE=1 SV=1	2	3	14.9		4	1.9305e-14	6925100	0	1876400	0	189830	#DIV/0!	#DIV/0!
Q16186	Proteasomal ubiquitin receptor ADRM1	ADRM1	>sp|Q16186|ADRM1_HUMAN Proteasomal ubiquitin receptor ADRM1 OS=Homo sapiens GN=ADRM1 PE=1 SV=2	1	3	8.1		6	2.9732e-14	8946600	0	7997100	0	905610	#DIV/0!	#DIV/0!
Q29RF7;H0Y9L6	Sister chromatid cohesion protein PDS5 homolog A	PDS5A	>sp|Q29RF7|PDS5A_HUMAN Sister chromatid cohesion protein PDS5 homolog A OS=Homo sapiens GN=PDS5A PE=1 SV=1	2	3	2.3		3	5.9999e-06	1162200	0	968280	0	347920	#DIV/0!	#DIV/0!
Q2TAL8	Glutamine-rich protein 1	QRICH1	>sp|Q2TAL8|QRIC1_HUMAN Glutamine-rich protein 1 OS=Homo sapiens GN=QRICH1 PE=1 SV=1	1	4	5.7		7	7.632e-22	2010300	0	1926800	0	443790	#DIV/0!	#DIV/0!
Q3ZCQ8-2;Q3ZCQ8;Q3ZCQ8-3;M0R2F8;M0R0C3;M0R047;M0R003;M0R1Y4;M0R2D2;M0R303;M0R2Z3;M0QXC3;M0R2Q2	Mitochondrial import inner membrane translocase subunit TIM50	TIMM50	>sp|Q3ZCQ8-2|TIM50_HUMAN Isoform 2 of Mitochondrial import inner membrane translocase subunit TIM50 OS=Homo sapiens GN=TIMM50;>sp|Q3ZCQ8|TIM50_HUMAN Mitochondrial import inner membrane translocase subunit TIM50 OS=Homo sapiens GN=TIMM50 PE=1 SV=2;>sp|Q3ZCQ	13	10	24.3	1	15	1.888e-107	26772000	32510	10920000	0	1047100	#DIV/0!	#DIV/0!
Q562R1	Beta-actin-like protein 2	ACTBL2	>sp|Q562R1|ACTBL_HUMAN Beta-actin-like protein 2 OS=Homo sapiens GN=ACTBL2 PE=1 SV=2	1	8	20.2		3	4.495e-40	25914000	0	5454900	0	328580	#DIV/0!	#DIV/0!
Q5HYI8;C9JXM3;F8WDC7;F8WF50	Rab-like protein 3	RABL3	>sp|Q5HYI8|RABL3_HUMAN Rab-like protein 3 OS=Homo sapiens GN=RABL3 PE=1 SV=1;>tr|C9JXM3|C9JXM3_HUMAN Rab-like protein 3 OS=Homo sapiens GN=RABL3 PE=1 SV=1;>tr|F8WDC7|F8WDC7_HUMAN Rab-like protein 3 OS=Homo sapiens GN=RABL3 PE=1 SV=1;>tr|F8WF50|F8WF50_HUMAN	4	2	9.7		2	3.4926e-05	981590	0	825060	0	65211	#DIV/0!	#DIV/0!
Q5JTH9;Q5JTH9-3;Q5JTH9-2;F5H456	RRP12-like protein	RRP12	>sp|Q5JTH9|RRP12_HUMAN RRP12-like protein OS=Homo sapiens GN=RRP12 PE=1 SV=2;>sp|Q5JTH9-3|RRP12_HUMAN Isoform 3 of RRP12-like protein OS=Homo sapiens GN=RRP12;>sp|Q5JTH9-2|RRP12_HUMAN Isoform 2 of RRP12-like protein OS=Homo sapiens GN=RRP12	4	4	3.5	4	3	3.7998e-07	1946500	796300	1054900	0	381170	#DIV/0!	#DIV/0!
Q9H583;Q5T3Q7;Q6P664	HEAT repeat-containing protein 1	HEATR1	>sp|Q9H583|HEAT1_HUMAN HEAT repeat-containing protein 1 OS=Homo sapiens GN=HEATR1 PE=1 SV=3;>tr|Q5T3Q7|Q5T3Q7_HUMAN HEAT repeat-containing protein 1 OS=Homo sapiens GN=HEATR1 PE=1 SV=1	3	4	2		8	5.5244e-09	1746500	0	1524700	0	558340	#DIV/0!	#DIV/0!
Q5T8P6;Q5T8P6-2;Q5T8P6-3;Q5T8P6-4;Q5T8P6-5;Q9P2N5;U3KPZ7;E2PSN0	RNA-binding protein 26;RNA-binding protein 27	RBM26;RBM27	>sp|Q5T8P6|RBM26_HUMAN RNA-binding protein 26 OS=Homo sapiens GN=RBM26 PE=1 SV=3;>sp|Q5T8P6-2|RBM26_HUMAN Isoform 2 of RNA-binding protein 26 OS=Homo sapiens GN=RBM26;>sp|Q5T8P6-3|RBM26_HUMAN Isoform 3 of RNA-binding protein 26 OS=Homo sapiens GN=RBM26;>sp	8	2	2.6		6	0.0002791	1620700	0	1353600	0	471690	#DIV/0!	#DIV/0!
Q9HC98-2;Q9HC98-4;Q9HC98-3;Q9HC98;Q5TBH1;Q5TBH2;Q5TBG7;Q5TBG1;Q8TDX7;Q5TBH0;Q5TBG4;Q5TBG2	Serine/threonine-protein kinase Nek6;Serine/threonine-protein kinase Nek7	NEK6;NEK7	>sp|Q9HC98-2|NEK6_HUMAN Isoform 2 of Serine/threonine-protein kinase Nek6 OS=Homo sapiens GN=NEK6;>sp|Q9HC98-4|NEK6_HUMAN Isoform 4 of Serine/threonine-protein kinase Nek6 OS=Homo sapiens GN=NEK6;>sp|Q9HC98-3|NEK6_HUMAN Isoform 3 of Serine/threonine-protei	12	3	10.7		3	4.0162e-07	32678000	0	31492000	0	2452700	#DIV/0!	#DIV/0!
Q9Y490;Q5TCU6;Q9Y4G6;H0YMT1	Talin-1;Talin-2	TLN1;TLN2	>sp|Q9Y490|TLN1_HUMAN Talin-1 OS=Homo sapiens GN=TLN1 PE=1 SV=3;>tr|Q5TCU6|Q5TCU6_HUMAN Talin-1 OS=Homo sapiens GN=TLN1 PE=1 SV=1;>sp|Q9Y4G6|TLN2_HUMAN Talin-2 OS=Homo sapiens GN=TLN2 PE=1 SV=4;>tr|H0YMT1|H0YMT1_HUMAN Talin-2 (Fragment) OS=Homo sapiens GN=	4	2	0.9	1	2	1.8626e-05	753080	94975	341360	0	174210	#DIV/0!	#DIV/0!
Q5TDF0;Q9BSD7	Cancer-related nucleoside-triphosphatase	C1orf57;NTPCR	>tr|Q5TDF0|Q5TDF0_HUMAN Cancer-related nucleoside-triphosphatase OS=Homo sapiens GN=NTPCR PE=1 SV=1;>sp|Q9BSD7|NTPCR_HUMAN Cancer-related nucleoside-triphosphatase OS=Homo sapiens GN=NTPCR PE=1 SV=1	2	7	34.6	1	20	3.9061e-36	27915000	79273	21030000	0	575180	#DIV/0!	#DIV/0!
Q5TDH0-3;Q5TDH0;Q5TDH0-2;H0YI90;H0YII4	Protein DDI1 homolog 2	DDI2	>sp|Q5TDH0-3|DDI2_HUMAN Isoform 3 of Protein DDI1 homolog 2 OS=Homo sapiens GN=DDI2;>sp|Q5TDH0|DDI2_HUMAN Protein DDI1 homolog 2 OS=Homo sapiens GN=DDI2 PE=1 SV=1;>sp|Q5TDH0-2|DDI2_HUMAN Isoform 2 of Protein DDI1 homolog 2 OS=Homo sapiens GN=DDI2;>tr|H0YI9	5	5	14.6			8.5287e-17	16246000	0	0	0	0	#DIV/0!	#DIV/0!
Q5UIP0;Q5UIP0-2;H7BZN3	Telomere-associated protein RIF1	RIF1	>sp|Q5UIP0|RIF1_HUMAN Telomere-associated protein RIF1 OS=Homo sapiens GN=RIF1 PE=1 SV=2;>sp|Q5UIP0-2|RIF1_HUMAN Isoform 2 of Telomere-associated protein RIF1 OS=Homo sapiens GN=RIF1;>tr|H7BZN3|H7BZN3_HUMAN Telomere-associated protein RIF1 (Fragment) OS=Ho	3	2	1.1	2	3	9.5641e-05	558380	52676	326480	0	165040	#DIV/0!	#DIV/0!
Q5VV42;Q5VV42-2	Threonylcarbamoyladenosine tRNA methylthiotransferase	CDKAL1	>sp|Q5VV42|CDKAL_HUMAN Threonylcarbamoyladenosine tRNA methylthiotransferase OS=Homo sapiens GN=CDKAL1 PE=1 SV=1;>sp|Q5VV42-2|CDKAL_HUMAN Isoform 2 of Threonylcarbamoyladenosine tRNA methylthiotransferase OS=Homo sapiens GN=CDKAL1	2	8	14		12	2.2648e-19	7683700	0	6068000	0	1150300	#DIV/0!	#DIV/0!
Q7Z4H7;Q5VY60;Q7Z4H7-3;Q7Z4H7-2;Q5SYF9	HAUS augmin-like complex subunit 6	HAUS6;FAM29A	>sp|Q7Z4H7|HAUS6_HUMAN HAUS augmin-like complex subunit 6 OS=Homo sapiens GN=HAUS6 PE=1 SV=2;>tr|Q5VY60|Q5VY60_HUMAN HAUS augmin-like complex subunit 6 OS=Homo sapiens GN=HAUS6 PE=1 SV=1;>sp|Q7Z4H7-3|HAUS6_HUMAN Isoform 3 of HAUS augmin-like complex subuni	5	4	4.5	1	6	1.3764e-09	3830800	20758	2626100	0	357560	#DIV/0!	#DIV/0!
Q5VYK3;J3KN16;R4GMY1;F6XAQ5;Q5VYK5;R4GMY3	Proteasome-associated protein ECM29 homolog	ECM29	>sp|Q5VYK3|ECM29_HUMAN Proteasome-associated protein ECM29 homolog OS=Homo sapiens GN=ECM29 PE=1 SV=2;>tr|J3KN16|J3KN16_HUMAN Proteasome-associated protein ECM29 homolog OS=Homo sapiens GN=KIAA0368 PE=1 SV=1	6	55	33.1	1	141	1.1773e-200	70452000	133190	68183000	0	26389000	#DIV/0!	#DIV/0!
Q6IAN0;J3KRS1	Dehydrogenase/reductase SDR family member 7B	DHRS7B	>sp|Q6IAN0|DRS7B_HUMAN Dehydrogenase/reductase SDR family member 7B OS=Homo sapiens GN=DHRS7B PE=1 SV=2;>tr|J3KRS1|J3KRS1_HUMAN Dehydrogenase/reductase SDR family member 7B (Fragment) OS=Homo sapiens GN=DHRS7B PE=1 SV=1	2	2	8.3		4	4.9436e-06	1854400	0	1200200	0	119550	#DIV/0!	#DIV/0!
Q6NXE6;Q6NXE6-2;B4E1N1;F5H4P3;F5GWV0;F5H2K4;F5H2X2;F5H6J3;H0YGQ5;F5H052;F5H3X1;F5GZP0;F5H7V0	Armadillo repeat-containing protein 6	ARMC6	>sp|Q6NXE6|ARMC6_HUMAN Armadillo repeat-containing protein 6 OS=Homo sapiens GN=ARMC6 PE=1 SV=2;>sp|Q6NXE6-2|ARMC6_HUMAN Isoform 2 of Armadillo repeat-containing protein 6 OS=Homo sapiens GN=ARMC6;>tr|B4E1N1|B4E1N1_HUMAN Armadillo repeat-containing protein	13	3	7.6		4	1.7012e-07	2582600	0	2023200	0	256800	#DIV/0!	#DIV/0!
Q6P1J9	Parafibromin	CDC73	>sp|Q6P1J9|CDC73_HUMAN Parafibromin OS=Homo sapiens GN=CDC73 PE=1 SV=1	1	4	7.2		4	1.4694e-08	2868200	0	1823000	0	341340	#DIV/0!	#DIV/0!
Q6P1M0;Q96G53	Long-chain fatty acid transport protein 4	SLC27A4	>sp|Q6P1M0|S27A4_HUMAN Long-chain fatty acid transport protein 4 OS=Homo sapiens GN=SLC27A4 PE=1 SV=1	2	3	4.8		20	1.4692e-07	7644700	0	4576900	0	2202700	#DIV/0!	#DIV/0!
Q6P3X3	Tetratricopeptide repeat protein 27	TTC27	>sp|Q6P3X3|TTC27_HUMAN Tetratricopeptide repeat protein 27 OS=Homo sapiens GN=TTC27 PE=1 SV=1	1	3	4.3		4	5.3183e-13	1200400	0	904160	0	150480	#DIV/0!	#DIV/0!
Q6PGP7;D6RCE2	Tetratricopeptide repeat protein 37	TTC37	>sp|Q6PGP7|TTC37_HUMAN Tetratricopeptide repeat protein 37 OS=Homo sapiens GN=TTC37 PE=1 SV=1	2	3	1.8		3	8.3714e-08	2373000	0	1238200	0	413580	#DIV/0!	#DIV/0!
Q6PJG6;Q6PJG6-3;Q6PJG6-2	BRCA1-associated ATM activator 1	BRAT1	>sp|Q6PJG6|BRAT1_HUMAN BRCA1-associated ATM activator 1 OS=Homo sapiens GN=BRAT1 PE=1 SV=2;>sp|Q6PJG6-3|BRAT1_HUMAN Isoform 3 of BRCA1-associated ATM activator 1 OS=Homo sapiens GN=BRAT1	3	3	4.9		3	1.7068e-13	1398600	0	1133700	0	183550	#DIV/0!	#DIV/0!
Q7L1Q6-3;Q7L1Q6-4;Q7L1Q6;Q7L1Q6-2;C9IZ80;C9JFN4;C9JWF5;C9J188;C9JV57;H0Y503	Basic leucine zipper and W2 domain-containing protein 1	BZW1	>sp|Q7L1Q6-3|BZW1_HUMAN Isoform 3 of Basic leucine zipper and W2 domain-containing protein 1 OS=Homo sapiens GN=BZW1;>sp|Q7L1Q6-4|BZW1_HUMAN Isoform 4 of Basic leucine zipper and W2 domain-containing protein 1 OS=Homo sapiens GN=BZW1;>sp|Q7L1Q6|BZW1_HUMAN	10	4	8		4	3.2754e-09	7138100	0	5438200	0	676270	#DIV/0!	#DIV/0!
Q7L5D6;Q7L5D6-2;C9JHN8;C9JPA8;C9JY46	Golgi to ER traffic protein 4 homolog	GET4	>sp|Q7L5D6|GET4_HUMAN Golgi to ER traffic protein 4 homolog OS=Homo sapiens GN=GET4 PE=1 SV=1;>sp|Q7L5D6-2|GET4_HUMAN Isoform 2 of Golgi to ER traffic protein 4 homolog OS=Homo sapiens GN=GET4	5	10	30.6	1	36	1.917e-214	125700000	76218	107180000	0	12426000	#DIV/0!	#DIV/0!
Q7Z2W4;C9J6P4;Q7Z2W4-2;Q7Z2W4-3;Q7Z2W4-4	Zinc finger CCCH-type antiviral protein 1	ZC3HAV1	>sp|Q7Z2W4|ZCCHV_HUMAN Zinc finger CCCH-type antiviral protein 1 OS=Homo sapiens GN=ZC3HAV1 PE=1 SV=3;>tr|C9J6P4|C9J6P4_HUMAN Zinc finger CCCH-type antiviral protein 1 OS=Homo sapiens GN=ZC3HAV1 PE=1 SV=1;>sp|Q7Z2W4-2|ZCCHV_HUMAN Isoform 2 of Zinc finger C	5	6	8.9	1	10	3.744e-41	3781600	35800	2848000	0	660090	#DIV/0!	#DIV/0!
Q86XI2-2;Q86XI2;H0Y6U5;E7EUH9;F5H7R2;F8WE06	Condensin-2 complex subunit G2	NCAPG2	>sp|Q86XI2-2|CNDG2_HUMAN Isoform 2 of Condensin-2 complex subunit G2 OS=Homo sapiens GN=NCAPG2;>sp|Q86XI2|CNDG2_HUMAN Condensin-2 complex subunit G2 OS=Homo sapiens GN=NCAPG2 PE=1 SV=1;>tr|H0Y6U5|H0Y6U5_HUMAN Condensin-2 complex subunit G2 (Fragment) OS=Ho	6	2	1.5		4	6.0347e-07	1217000	0	908760	0	260410	#DIV/0!	#DIV/0!
Q86Y56;Q86Y56-2;H0Y650;E9PGY2;Q86Y56-3	HEAT repeat-containing protein 2	HEATR2	>sp|Q86Y56|HEAT2_HUMAN HEAT repeat-containing protein 2 OS=Homo sapiens GN=HEATR2 PE=1 SV=4;>sp|Q86Y56-2|HEAT2_HUMAN Isoform 2 of HEAT repeat-containing protein 2 OS=Homo sapiens GN=HEATR2;>tr|H0Y650|H0Y650_HUMAN HEAT repeat-containing protein 2 (Fragment)	5	7	7.5		11	1.6464e-16	6292800	0	5319000	0	1041100	#DIV/0!	#DIV/0!
Q8IXI1;I3L2C6;H3BST5;Q8IXI1-2;H3BUX4;H3BVI5;H3BMP9	Mitochondrial Rho GTPase 2	RHOT2	>sp|Q8IXI1|MIRO2_HUMAN Mitochondrial Rho GTPase 2 OS=Homo sapiens GN=RHOT2 PE=1 SV=2;>tr|I3L2C6|I3L2C6_HUMAN Mitochondrial Rho GTPase 2 (Fragment) OS=Homo sapiens GN=RHOT2 PE=1 SV=1;>tr|H3BST5|H3BST5_HUMAN Mitochondrial Rho GTPase 2 (Fragment) OS=Homo sapi	7	3	5.8		3	5.1176e-06	1543700	0	947710	0	205670	#DIV/0!	#DIV/0!
Q8IYI6	Exocyst complex component 8	EXOC8	>sp|Q8IYI6|EXOC8_HUMAN Exocyst complex component 8 OS=Homo sapiens GN=EXOC8 PE=1 SV=2	1	4	6.6		3	1.4224e-07	1467600	0	924750	0	179400	#DIV/0!	#DIV/0!
Q8IZ07;H0YIN8;S4R3D2	Ankyrin repeat domain-containing protein 13A	ANKRD13A	>sp|Q8IZ07|AN13A_HUMAN Ankyrin repeat domain-containing protein 13A OS=Homo sapiens GN=ANKRD13A PE=1 SV=3;>tr|H0YIN8|H0YIN8_HUMAN Ankyrin repeat domain-containing protein 13A (Fragment) OS=Homo sapiens GN=ANKRD13A PE=1 SV=2	3	5	8	1	6	9.806e-32	3275700	15353	2992000	0	535310	#DIV/0!	#DIV/0!
Q8N1F7;H3BVG0;Q8N1F7-2;H3BM93;H3BRI8;H3BRD9;H3BV11;H3BV15;H3BP95;H3BNN5;H3BMX0;H3BVE2	Nuclear pore complex protein Nup93	NUP93	>sp|Q8N1F7|NUP93_HUMAN Nuclear pore complex protein Nup93 OS=Homo sapiens GN=NUP93 PE=1 SV=2;>tr|H3BVG0|H3BVG0_HUMAN Nuclear pore complex protein Nup93 OS=Homo sapiens GN=NUP93 PE=1 SV=1;>sp|Q8N1F7-2|NUP93_HUMAN Isoform 2 of Nuclear pore complex protein Nu	12	7	8.9		7	3.2683e-31	6010300	0	2978000	0	545600	#DIV/0!	#DIV/0!
Q8N3C0	Activating signal cointegrator 1 complex subunit 3	ASCC3	>sp|Q8N3C0|ASCC3_HUMAN Activating signal cointegrator 1 complex subunit 3 OS=Homo sapiens GN=ASCC3 PE=1 SV=3	1	2	1		2	6.0101e-05	367020	0	317970	0	201610	#DIV/0!	#DIV/0!
Q8N490-2			>sp|Q8N490-2|PNKD_HUMAN Isoform 2 of Probable hydrolase PNKD OS=Homo sapiens GN=PNKD	1	2	19.7		3	4.5188e-06	3198600	0	1159900	0	66977	#DIV/0!	#DIV/0!
Q8N5K1;D6RCF4;I3L1N9	CDGSH iron-sulfur domain-containing protein 2	CISD2	>sp|Q8N5K1|CISD2_HUMAN CDGSH iron-sulfur domain-containing protein 2 OS=Homo sapiens GN=CISD2 PE=1 SV=1;>tr|D6RCF4|D6RCF4_HUMAN CDGSH iron-sulfur domain-containing protein 2 OS=Homo sapiens GN=CISD2 PE=1 SV=1;>tr|I3L1N9|I3L1N9_HUMAN CDGSH iron-sulfur domai	3	2	19.3		2	4.2717e-07	800160	0	650110	0	49585	#DIV/0!	#DIV/0!
Q8N726;Q8N726-2	Cyclin-dependent kinase inhibitor 2A, isoform 4	CDKN2A	>sp|Q8N726|CD2A2_HUMAN Cyclin-dependent kinase inhibitor 2A, isoform 4 OS=Homo sapiens GN=CDKN2A PE=1 SV=2;>sp|Q8N726-2|CD2A2_HUMAN Isoform 6 of Cyclin-dependent kinase inhibitor 2A, isoform 4 OS=Homo sapiens GN=CDKN2A	2	2	20.5	1	3	7.2925e-05	1163300	25664	931210	0	61352	#DIV/0!	#DIV/0!
Q8NBM4;Q8NBM4-2;Q8NBM4-3;X6R5E5;Q8NBM4-4;Q8NBM4-5	Ubiquitin-associated domain-containing protein 2	UBAC2	>sp|Q8NBM4|UBAC2_HUMAN Ubiquitin-associated domain-containing protein 2 OS=Homo sapiens GN=UBAC2 PE=2 SV=1;>sp|Q8NBM4-2|UBAC2_HUMAN Isoform 2 of Ubiquitin-associated domain-containing protein 2 OS=Homo sapiens GN=UBAC2;>sp|Q8NBM4-3|UBAC2_HUMAN Isoform 3 of	6	8	27		33	3.2659e-39	31559000	0	28026000	0	9641700	#DIV/0!	#DIV/0!
Q8NC51;Q8NC51-2;Q8NC51-3;Q8NC51-4	Plasminogen activator inhibitor 1 RNA-binding protein	SERBP1	>sp|Q8NC51|PAIRB_HUMAN Plasminogen activator inhibitor 1 RNA-binding protein OS=Homo sapiens GN=SERBP1 PE=1 SV=2;>sp|Q8NC51-2|PAIRB_HUMAN Isoform 2 of Plasminogen activator inhibitor 1 RNA-binding protein OS=Homo sapiens GN=SERBP1;>sp|Q8NC51-3|PAIRB_HUMAN	4	3	11	3	4	6.26e-33	4385200	307250	2048100	0	337810	#DIV/0!	#DIV/0!
Q8NE71;Q8NE71-2;H0YGW7;Q5STZ8;Q5STZ7;F5GYK6	ATP-binding cassette sub-family F member 1	ABCF1	>sp|Q8NE71|ABCF1_HUMAN ATP-binding cassette sub-family F member 1 OS=Homo sapiens GN=ABCF1 PE=1 SV=2;>sp|Q8NE71-2|ABCF1_HUMAN Isoform 2 of ATP-binding cassette sub-family F member 1 OS=Homo sapiens GN=ABCF1;>tr|H0YGW7|H0YGW7_HUMAN ATP-binding cassette sub-	6	2	2.6		4	0.00023766	1163000	0	717410	0	213370	#DIV/0!	#DIV/0!
Q8TC07;Q8TC07-2;Q8TC07-3;A8K8E1;C9JA93;F8WCB5;F8WF35;F8WDJ1;F8VV61;F8WAX5	TBC1 domain family member 15	TBC1D15	>sp|Q8TC07|TBC15_HUMAN TBC1 domain family member 15 OS=Homo sapiens GN=TBC1D15 PE=1 SV=2;>sp|Q8TC07-2|TBC15_HUMAN Isoform 2 of TBC1 domain family member 15 OS=Homo sapiens GN=TBC1D15;>sp|Q8TC07-3|TBC15_HUMAN Isoform 3 of TBC1 domain family member 15 OS=Hom	10	11	15.6	1	30	2.9356e-25	24967000	63106	12654000	0	2968600	#DIV/0!	#DIV/0!
Q8TE77-5			>sp|Q8TE77-5|SSH3_HUMAN Isoform 5 of Protein phosphatase Slingshot homolog 3 OS=Homo sapiens GN=SSH3	1	2	7.7	1	3	0.0033365	1690000	420770	1082200	0	207140	#DIV/0!	#DIV/0!
Q8TEX9-2;Q8TEX9;H0YN14;H0YMR4;H0YN07;H0YL92;H0YLV0;H0YKG5;H0YK93	Importin-4	IPO4	>sp|Q8TEX9-2|IPO4_HUMAN Isoform 2 of Importin-4 OS=Homo sapiens GN=IPO4;>sp|Q8TEX9|IPO4_HUMAN Importin-4 OS=Homo sapiens GN=IPO4 PE=1 SV=2;>tr|H0YN14|H0YN14_HUMAN Importin-4 OS=Homo sapiens GN=IPO4 PE=1 SV=1	9	12	13		30	1.7231e-49	21078000	0	17397000	0	5490300	#DIV/0!	#DIV/0!
Q8WTW3;E9PBL8;J3QLT5;J3QKY9	Conserved oligomeric Golgi complex subunit 1	COG1	>sp|Q8WTW3|COG1_HUMAN Conserved oligomeric Golgi complex subunit 1 OS=Homo sapiens GN=COG1 PE=1 SV=1;>tr|E9PBL8|E9PBL8_HUMAN Conserved oligomeric Golgi complex subunit 1 (Fragment) OS=Homo sapiens GN=COG1 PE=1 SV=2;>tr|J3QLT5|J3QLT5_HUMAN Conserved oligome	4	2	2.3		3	6.7132e-05	1097900	0	816680	0	196550	#DIV/0!	#DIV/0!
Q8WUK0;Q8WUK0-2;E9PQM0;Q8WUK0-3	Protein-tyrosine phosphatase mitochondrial 1	PTPMT1	>sp|Q8WUK0|PTPM1_HUMAN Phosphatidylglycerophosphatase and protein-tyrosine phosphatase 1 OS=Homo sapiens GN=PTPMT1 PE=1 SV=1;>sp|Q8WUK0-2|PTPM1_HUMAN Isoform 2 of Phosphatidylglycerophosphatase and protein-tyrosine phosphatase 1 OS=Homo sapiens GN=PTPMT1	4	5	27.4	1	7	2.6532e-30	3132800	42755	1883500	0	51726	#DIV/0!	#DIV/0!
Q8WUY1;H0YAR9	UPF0670 protein THEM6	THEM6	>sp|Q8WUY1|THEM6_HUMAN Protein THEM6 OS=Homo sapiens GN=THEM6 PE=1 SV=2;>tr|H0YAR9|H0YAR9_HUMAN Protein THEM6 (Fragment) OS=Homo sapiens GN=THEM6 PE=1 SV=1	2	6	28.4	1	12	1.6906e-33	19882000	47790	15402000	0	395310	#DIV/0!	#DIV/0!
Q8WW22-2;Q8WW22;Q8WW22-3;F5H170	DnaJ homolog subfamily A member 4	DNAJA4	>sp|Q8WW22-2|DNJA4_HUMAN Isoform 2 of DnaJ homolog subfamily A member 4 OS=Homo sapiens GN=DNAJA4;>sp|Q8WW22|DNJA4_HUMAN DnaJ homolog subfamily A member 4 OS=Homo sapiens GN=DNAJA4 PE=1 SV=1;>sp|Q8WW22-3|DNJA4_HUMAN Isoform 3 of DnaJ homolog subfamily A me	4	2	3.8	1	4	0.00013032	15157000	20666	10943000	0	1605900	#DIV/0!	#DIV/0!
Q8WWC4	Uncharacterized protein C2orf47, mitochondrial	C2orf47	>sp|Q8WWC4|CB047_HUMAN Uncharacterized protein C2orf47, mitochondrial OS=Homo sapiens GN=C2orf47 PE=1 SV=1	1	2	7.9		2	2.4345e-05	2002300	0	696560	0	43065	#DIV/0!	#DIV/0!
Q92572	AP-3 complex subunit sigma-1	AP3S1	>sp|Q92572|AP3S1_HUMAN AP-3 complex subunit sigma-1 OS=Homo sapiens GN=AP3S1 PE=1 SV=1	1	2	10.4	1		0.00076831	354340	47914	0	0	0	#DIV/0!	#DIV/0!
Q92600-2;Q92600;B5MDQ4;F8WBZ6	Cell differentiation protein RCD1 homolog	RQCD1	>sp|Q92600-2|RCD1_HUMAN Isoform 2 of Cell differentiation protein RCD1 homolog OS=Homo sapiens GN=RQCD1;>sp|Q92600|RCD1_HUMAN Cell differentiation protein RCD1 homolog OS=Homo sapiens GN=RQCD1 PE=1 SV=1	4	3	8.2	1	3	4.4976e-10	3307000	91381	2037100	0	156430	#DIV/0!	#DIV/0!
Q92621;U3KPX2;E7ET25;U3KQ97;U3KQ47	Nuclear pore complex protein Nup205	NUP205	>sp|Q92621|NU205_HUMAN Nuclear pore complex protein Nup205 OS=Homo sapiens GN=NUP205 PE=1 SV=3	5	12	6		25	5.9619e-25	8696800	0	6888900	0	2153400	#DIV/0!	#DIV/0!
Q92643;A6NEM5;B4E2M3;B1AK81	GPI-anchor transamidase	PIGK	>sp|Q92643|GPI8_HUMAN GPI-anchor transamidase OS=Homo sapiens GN=PIGK PE=1 SV=2;>tr|A6NEM5|A6NEM5_HUMAN GPI-anchor transamidase OS=Homo sapiens GN=PIGK PE=1 SV=1	4	3	8.9		5	3.4493e-07	7165200	0	4288400	0	844390	#DIV/0!	#DIV/0!
Q92797;M0R3C7;Q92797-2;M0QXP5;M0R180;M0R1C2	Symplekin	SYMPK	>sp|Q92797|SYMPK_HUMAN Symplekin OS=Homo sapiens GN=SYMPK PE=1 SV=2;>tr|M0R3C7|M0R3C7_HUMAN Symplekin OS=Homo sapiens GN=SYMPK PE=1 SV=1;>sp|Q92797-2|SYMPK_HUMAN Isoform 2 of Symplekin OS=Homo sapiens GN=SYMPK	6	4	3.8	1	5	2.5236e-16	1836900	16039	1778600	0	638750	#DIV/0!	#DIV/0!
Q92890-1;Q92890;A6NJ11;Q92890-3;C9IZG3;C9J6N9;C9JNP9	Ubiquitin fusion degradation protein 1 homolog	UFD1L	>sp|Q92890-1|UFD1_HUMAN Isoform Long of Ubiquitin fusion degradation protein 1 homolog OS=Homo sapiens GN=UFD1L;>sp|Q92890|UFD1_HUMAN Ubiquitin fusion degradation protein 1 homolog OS=Homo sapiens GN=UFD1L PE=1 SV=3;>tr|A6NJ11|A6NJ11_HUMAN Ubiquitin fusion	7	5	18.4		7	9.1867e-14	4599000	0	4070400	0	444510	#DIV/0!	#DIV/0!
Q92922;F8VXC8;Q8TAQ2;Q8TAQ2-3;Q8TAQ2-2;F8WE13	SWI/SNF complex subunit SMARCC1;SWI/SNF complex subunit SMARCC2	SMARCC1;SMARCC2	>sp|Q92922|SMRC1_HUMAN SWI/SNF complex subunit SMARCC1 OS=Homo sapiens GN=SMARCC1 PE=1 SV=3;>tr|F8VXC8|F8VXC8_HUMAN SWI/SNF complex subunit SMARCC2 OS=Homo sapiens GN=SMARCC2 PE=1 SV=1;>sp|Q8TAQ2|SMRC2_HUMAN SWI/SNF complex subunit SMARCC2 OS=Homo sapiens	6	5	6.2		9	2.8186e-12	2679700	0	2279300	0	792460	#DIV/0!	#DIV/0!
Q92973;Q92973-2;Q92973-3;O14787-2;O14787;E7EW37;B4DSC0;S4R398;K7ESC1;K7ENW1	Transportin-1	TNPO1	>sp|Q92973|TNPO1_HUMAN Transportin-1 OS=Homo sapiens GN=TNPO1 PE=1 SV=2;>sp|Q92973-2|TNPO1_HUMAN Isoform 2 of Transportin-1 OS=Homo sapiens GN=TNPO1;>sp|Q92973-3|TNPO1_HUMAN Isoform 3 of Transportin-1 OS=Homo sapiens GN=TNPO1;>sp|O14787-2|TNPO2_HUMAN Isofo	10	10	11.9	1	21	2.5681e-25	14702000	29219	10281000	0	2649600	#DIV/0!	#DIV/0!
Q96A33;Q96A33-2;J3QR89	Coiled-coil domain-containing protein 47	CCDC47	>sp|Q96A33|CCD47_HUMAN Coiled-coil domain-containing protein 47 OS=Homo sapiens GN=CCDC47 PE=1 SV=1;>sp|Q96A33-2|CCD47_HUMAN Isoform 2 of Coiled-coil domain-containing protein 47 OS=Homo sapiens GN=CCDC47	3	3	6.2		3	1.9925e-08	3823600	0	2388000	0	314290	#DIV/0!	#DIV/0!
Q96D09	G-protein coupled receptor-associated sorting protein 2	GPRASP2	>sp|Q96D09|GASP2_HUMAN G-protein coupled receptor-associated sorting protein 2 OS=Homo sapiens GN=GPRASP2 PE=1 SV=1	1	2	2.9		4	0.00056145	2337000	0	1506200	0	374000	#DIV/0!	#DIV/0!
Q96DA6;Q96DA6-2;F2Z3A7	Mitochondrial import inner membrane translocase subunit TIM14	DNAJC19	>sp|Q96DA6|TIM14_HUMAN Mitochondrial import inner membrane translocase subunit TIM14 OS=Homo sapiens GN=DNAJC19 PE=1 SV=3;>sp|Q96DA6-2|TIM14_HUMAN Isoform 2 of Mitochondrial import inner membrane translocase subunit TIM14 OS=Homo sapiens GN=DNAJC19;>tr|F2Z	3	2	19.8		2	4.5241e-10	2229500	0	762050	0	43291	#DIV/0!	#DIV/0!
Q96H55;Q96H55-4;Q96H55-3;Q96H55-2;K7ES03;K7EJW5;K7EP95;K7EMZ0	Unconventional myosin-XIX	MYO19	>sp|Q96H55|MYO19_HUMAN Unconventional myosin-XIX OS=Homo sapiens GN=MYO19 PE=2 SV=2;>sp|Q96H55-4|MYO19_HUMAN Isoform 4 of Unconventional myosin-XIX OS=Homo sapiens GN=MYO19;>sp|Q96H55-3|MYO19_HUMAN Isoform 3 of Unconventional myosin-XIX OS=Homo sapiens GN=	8	2	2.2	1	2	0.00013914	526240	18188	508060	0	124210	#DIV/0!	#DIV/0!
Q96HJ9-2;Q9Y383;Q9Y383-2;Q9Y383-3;Q9NQ29;Q9NQ29-3;Q9NQ29-2;A8MYV2;B8ZZ10;Q96HJ9	Putative RNA-binding protein Luc7-like 2;Putative RNA-binding protein Luc7-like 1;UPF0562 protein C7orf55	LUC7L2;LUC7L;C7orf55	>sp|Q96HJ9-2|CG055_HUMAN Isoform 2 of UPF0562 protein C7orf55 OS=Homo sapiens GN=C7orf55;>sp|Q9Y383|LC7L2_HUMAN Putative RNA-binding protein Luc7-like 2 OS=Homo sapiens GN=LUC7L2 PE=1 SV=2;>sp|Q9Y383-2|LC7L2_HUMAN Isoform 2 of Putative RNA-binding protein	10	2	5		3	7.6444e-06	1193600	0	800100	0	83445	#DIV/0!	#DIV/0!
Q96IX5	Up-regulated during skeletal muscle growth protein 5	USMG5	>sp|Q96IX5|USMG5_HUMAN Up-regulated during skeletal muscle growth protein 5 OS=Homo sapiens GN=USMG5 PE=1 SV=1	1	2	43.1		2	1.3185e-06	1320900	0	537100	0	31565	#DIV/0!	#DIV/0!
Q96JH7	Deubiquitinating protein VCIP135	VCPIP1	>sp|Q96JH7|VCIP1_HUMAN Deubiquitinating protein VCIP135 OS=Homo sapiens GN=VCPIP1 PE=1 SV=2	1	4	4		6	1.0256e-10	2819400	0	2031800	0	756490	#DIV/0!	#DIV/0!
Q96N67;Q96N67-6;Q96N67-2;Q96N67-5;Q96N67-3;Q96N67-4;H0Y7L2;Q96N67-7	Dedicator of cytokinesis protein 7	DOCK7	>sp|Q96N67|DOCK7_HUMAN Dedicator of cytokinesis protein 7 OS=Homo sapiens GN=DOCK7 PE=1 SV=4;>sp|Q96N67-6|DOCK7_HUMAN Isoform 6 of Dedicator of cytokinesis protein 7 OS=Homo sapiens GN=DOCK7;>sp|Q96N67-2|DOCK7_HUMAN Isoform 2 of Dedicator of cytokinesis pr	8	2	1	1	5	0.0022888	1421100	39232	1237500	0	469690	#DIV/0!	#DIV/0!
Q96NB2;R4GMW0;R4GNB8;R4GN63;R4GNC2;R4GN74;R4GMR9	Sideroflexin-2	SFXN2	>sp|Q96NB2|SFXN2_HUMAN Sideroflexin-2 OS=Homo sapiens GN=SFXN2 PE=1 SV=2	7	3	13		3	3.1383e-11	3439600	0	1542300	0	145670	#DIV/0!	#DIV/0!
Q96P70	Importin-9	IPO9	>sp|Q96P70|IPO9_HUMAN Importin-9 OS=Homo sapiens GN=IPO9 PE=1 SV=3	1	6	6.7		6	2.1354e-18	5653600	0	4064800	0	1144600	#DIV/0!	#DIV/0!
Q96QK1	Vacuolar protein sorting-associated protein 35	VPS35	>sp|Q96QK1|VPS35_HUMAN Vacuolar protein sorting-associated protein 35 OS=Homo sapiens GN=VPS35 PE=1 SV=2	1	2	3.3		2	1.1782e-06	769420	0	496880	0	89385	#DIV/0!	#DIV/0!
Q96S52;Q96S52-2;F5H019	GPI transamidase component PIG-S	PIGS	>sp|Q96S52|PIGS_HUMAN GPI transamidase component PIG-S OS=Homo sapiens GN=PIGS PE=1 SV=3;>sp|Q96S52-2|PIGS_HUMAN Isoform 2 of GPI transamidase component PIG-S OS=Homo sapiens GN=PIGS;>tr|F5H019|F5H019_HUMAN GPI transamidase component PIG-S OS=Homo sapiens	3	2	3.4		2	0.00023662	812080	0	812080	0	139550	#DIV/0!	#DIV/0!
Q96S55;Q96S55-2;Q96S55-3;Q96S55-4	ATPase WRNIP1	WRNIP1	>sp|Q96S55|WRIP1_HUMAN ATPase WRNIP1 OS=Homo sapiens GN=WRNIP1 PE=1 SV=2;>sp|Q96S55-2|WRIP1_HUMAN Isoform 2 of ATPase WRNIP1 OS=Homo sapiens GN=WRNIP1;>sp|Q96S55-3|WRIP1_HUMAN Isoform 3 of ATPase WRNIP1 OS=Homo sapiens GN=WRNIP1;>sp|Q96S55-4|WRIP1_HUMAN Is	4	2	3.3		2	2.5938e-06	2188800	0	1642300	0	301060	#DIV/0!	#DIV/0!
Q96S59;B2R8E1;Q96S59-2	Ran-binding protein 9	RANBP9	>sp|Q96S59|RANB9_HUMAN Ran-binding protein 9 OS=Homo sapiens GN=RANBP9 PE=1 SV=1;>tr|B2R8E1|B2R8E1_HUMAN Ran-binding protein 9 OS=Homo sapiens GN=RANBP9 PE=1 SV=1;>sp|Q96S59-2|RANB9_HUMAN Isoform 2 of Ran-binding protein 9 OS=Homo sapiens GN=RANBP9	3	2	3.6	1	3	1.0902e-05	958290	15541	942750	0	172150	#DIV/0!	#DIV/0!
Q96T76-8;Q96T76;Q96T76-9;Q96T76-5;H0Y746;H0Y7V3;H7C1W5	MMS19 nucleotide excision repair protein homolog	MMS19	>sp|Q96T76-8|MMS19_HUMAN Isoform 5 of MMS19 nucleotide excision repair protein homolog OS=Homo sapiens GN=MMS19;>sp|Q96T76|MMS19_HUMAN MMS19 nucleotide excision repair protein homolog OS=Homo sapiens GN=MMS19 PE=1 SV=2;>sp|Q96T76-9|MMS19_HUMAN Isoform 6 of	7	3	3.5	1	3	6.2351e-12	2937000	25075	1568300	0	0	#DIV/0!	#DIV/0!
Q99436;Q5TBG5;B4E0P1	Proteasome subunit beta type-7	PSMB7	>sp|Q99436|PSB7_HUMAN Proteasome subunit beta type-7 OS=Homo sapiens GN=PSMB7 PE=1 SV=1	3	6	19.1	1	12	1.6731e-25	31214000	321410	26235000	0	2035500	#DIV/0!	#DIV/0!
Q99471;H3BPF6;Q99471-3;H3BMQ1;Q99471-2	Prefoldin subunit 5	PFDN5	>sp|Q99471|PFD5_HUMAN Prefoldin subunit 5 OS=Homo sapiens GN=PFDN5 PE=1 SV=2;>tr|H3BPF6|H3BPF6_HUMAN Prefoldin subunit 5 (Fragment) OS=Homo sapiens GN=PFDN5 PE=1 SV=1;>sp|Q99471-3|PFD5_HUMAN Isoform 3 of Prefoldin subunit 5 OS=Homo sapiens GN=PFDN5;>tr|H3B	5	6	38.3		1	2.2562e-192	9822500	0	14335	0	0	#DIV/0!	#DIV/0!
Q99536;B4DPX4;B0AZP7;K7ESA3;K7ERT7;K7EJM4	Synaptic vesicle membrane protein VAT-1 homolog	VAT1	>sp|Q99536|VAT1_HUMAN Synaptic vesicle membrane protein VAT-1 homolog OS=Homo sapiens GN=VAT1 PE=1 SV=2;>tr|B4DPX4|B4DPX4_HUMAN Synaptic vesicle membrane protein VAT-1 homolog OS=Homo sapiens GN=VAT1 PE=1 SV=1;>tr|B0AZP7|B0AZP7_HUMAN Synaptic vesicle membr	6	4	13	1	4	2.3527e-13	8202300	43137	4760200	0	565510	#DIV/0!	#DIV/0!
Q99570;D6RJ98	Phosphoinositide 3-kinase regulatory subunit 4	PIK3R4	>sp|Q99570|PI3R4_HUMAN Phosphoinositide 3-kinase regulatory subunit 4 OS=Homo sapiens GN=PIK3R4 PE=1 SV=3	2	3	2.6		2	6.6919e-05	616680	0	382930	0	0	#DIV/0!	#DIV/0!
Q99707;B7ZLW7;B1ANE3;B4DFV0	Methionine synthase	MTR	>sp|Q99707|METH_HUMAN Methionine synthase OS=Homo sapiens GN=MTR PE=1 SV=2;>tr|B7ZLW7|B7ZLW7_HUMAN MTR protein OS=Homo sapiens GN=MTR PE=1 SV=1;>tr|B1ANE3|B1ANE3_HUMAN Methionine synthase (Fragment) OS=Homo sapiens GN=MTR PE=1 SV=1	4	30	27.6		71	3.2669e-186	73801000	0	33937000	0	10928000	#DIV/0!	#DIV/0!
Q9BPX3;H0Y9Z8;D6RA93	Condensin complex subunit 3	NCAPG	>sp|Q9BPX3|CND3_HUMAN Condensin complex subunit 3 OS=Homo sapiens GN=NCAPG PE=1 SV=1	3	5	5.3	2	5	1.0763e-11	2525300	112630	2114500	0	517970	#DIV/0!	#DIV/0!
Q9BQG0-2;Q9BQG0;I3L1L3;I3L2H8	Myb-binding protein 1A	MYBBP1A	>sp|Q9BQG0-2|MBB1A_HUMAN Isoform 2 of Myb-binding protein 1A OS=Homo sapiens GN=MYBBP1A;>sp|Q9BQG0|MBB1A_HUMAN Myb-binding protein 1A OS=Homo sapiens GN=MYBBP1A PE=1 SV=2;>tr|I3L1L3|I3L1L3_HUMAN Myb-binding protein 1A (Fragment) OS=Homo sapiens GN=MYBBP1A	4	8	5.7	1	15	1.2731e-14	5985100	40643	5532000	0	2031900	#DIV/0!	#DIV/0!
Q9BRX2	Protein pelota homolog	PELO	>sp|Q9BRX2|PELO_HUMAN Protein pelota homolog OS=Homo sapiens GN=PELO PE=1 SV=2	1	4	12.5	5	10	2.0672e-10	8134400	616070	3122500	0	382040	#DIV/0!	#DIV/0!
Q9BSF4;K7ENF5	Uncharacterized protein C19orf52	C19orf52	>sp|Q9BSF4|CS052_HUMAN Uncharacterized protein C19orf52 OS=Homo sapiens GN=C19orf52 PE=1 SV=2;>tr|K7ENF5|K7ENF5_HUMAN Uncharacterized protein C19orf52 (Fragment) OS=Homo sapiens GN=C19orf52 PE=4 SV=1	2	2	9.6		2	1.3334e-11	2924500	0	2440800	0	208120	#DIV/0!	#DIV/0!
Q9BSJ8-2;Q9BSJ8;F8VZB1	Extended synaptotagmin-1	ESYT1	>sp|Q9BSJ8-2|ESYT1_HUMAN Isoform 2 of Extended synaptotagmin-1 OS=Homo sapiens GN=ESYT1;>sp|Q9BSJ8|ESYT1_HUMAN Extended synaptotagmin-1 OS=Homo sapiens GN=ESYT1 PE=1 SV=1	3	6	7.2	1	12	1.4604e-26	4953900	17062	4634000	0	1271500	#DIV/0!	#DIV/0!
Q9BUB7;Q9BUB7-2;D4PHA6;Q9BUB7-3	Transmembrane protein 70, mitochondrial	TMEM70	>sp|Q9BUB7|TMM70_HUMAN Transmembrane protein 70, mitochondrial OS=Homo sapiens GN=TMEM70 PE=1 SV=2;>sp|Q9BUB7-2|TMM70_HUMAN Isoform 2 of Transmembrane protein 70, mitochondrial OS=Homo sapiens GN=TMEM70;>tr|D4PHA6|D4PHA6_HUMAN Transmembrane protein 70, mit	4	2	6.9		2	5.1827e-05	1677600	0	761430	0	18894	#DIV/0!	#DIV/0!
Q9BUF5;K7ESM5;K7EPE5;K7EN98;K7EL29;K7EJZ4;K7ERA8;K7EJ64;K7EQT3;K7ESQ3	Tubulin beta-6 chain	TUBB6	>sp|Q9BUF5|TBB6_HUMAN Tubulin beta-6 chain OS=Homo sapiens GN=TUBB6 PE=1 SV=1;>tr|K7ESM5|K7ESM5_HUMAN Tubulin beta-6 chain (Fragment) OS=Homo sapiens GN=TUBB6 PE=1 SV=1	10	12	28.5	1	4	6.2898e-69	15294000	72267	7776700	0	1204800	#DIV/0!	#DIV/0!
Q9BUQ8;H0YI52	Probable ATP-dependent RNA helicase DDX23	DDX23	>sp|Q9BUQ8|DDX23_HUMAN Probable ATP-dependent RNA helicase DDX23 OS=Homo sapiens GN=DDX23 PE=1 SV=3;>tr|H0YI52|H0YI52_HUMAN Probable ATP-dependent RNA helicase DDX23 (Fragment) OS=Homo sapiens GN=DDX23 PE=1 SV=1	2	2	2.8		2	3.6148e-06	994340	0	630100	0	161270	#DIV/0!	#DIV/0!
Q9BVV7	Mitochondrial import inner membrane translocase subunit Tim21	TIMM21	>sp|Q9BVV7|TIM21_HUMAN Mitochondrial import inner membrane translocase subunit Tim21 OS=Homo sapiens GN=TIMM21 PE=1 SV=1	1	2	9.3		3	9.1476e-05	1514800	0	714620	0	33656	#DIV/0!	#DIV/0!
Q9BW92;U3KQG0;Q9BW92-2;Q5T5F2;B4DQF3;U3KQ50	Threonine--tRNA ligase, mitochondrial	TARS2	>sp|Q9BW92|SYTM_HUMAN Threonine--tRNA ligase, mitochondrial OS=Homo sapiens GN=TARS2 PE=1 SV=1;>tr|U3KQG0|U3KQG0_HUMAN Threonine--tRNA ligase, mitochondrial OS=Homo sapiens GN=TARS2 PE=1 SV=1;>sp|Q9BW92-2|SYTM_HUMAN Isoform 2 of Threonine--tRNA ligase, mit	6	3	4.2		3	2.0149e-06	1438500	0	579520	0	87228	#DIV/0!	#DIV/0!
Q9BWH6;Q9BWH6-2;H3BRE8;Q9BWH6-3;H3BPM3	RNA polymerase II-associated protein 1	RPAP1	>sp|Q9BWH6|RPAP1_HUMAN RNA polymerase II-associated protein 1 OS=Homo sapiens GN=RPAP1 PE=1 SV=3;>sp|Q9BWH6-2|RPAP1_HUMAN Isoform 2 of RNA polymerase II-associated protein 1 OS=Homo sapiens GN=RPAP1;>tr|H3BRE8|H3BRE8_HUMAN RNA polymerase II-associated prot	5	2	1.5		2	3.5763e-09	1675800	0	790520	0	259380	#DIV/0!	#DIV/0!
Q9C0B7	Transmembrane and coiled-coil domain-containing protein 7	TMCO7	>sp|Q9C0B7|TNG6_HUMAN Transport and Golgi organization protein 6 homolog OS=Homo sapiens GN=TANGO6 PE=1 SV=2	1	2	2.3		5	1.429e-08	1612800	0	1104200	0	302100	#DIV/0!	#DIV/0!
Q9C0C7-5;Q9C0C7;Q9C0C7-3;Q9C0C7-4;Q9C0C7-2;Q9C0C7-6;H0YE34	Activating molecule in BECN1-regulated autophagy protein 1	AMBRA1	>sp|Q9C0C7-5|AMRA1_HUMAN Isoform 5 of Activating molecule in BECN1-regulated autophagy protein 1 OS=Homo sapiens GN=AMBRA1;>sp|Q9C0C7|AMRA1_HUMAN Activating molecule in BECN1-regulated autophagy protein 1 OS=Homo sapiens GN=AMBRA1 PE=1 SV=2;>sp|Q9C0C7-3|AM	7	6	4.8	2	8	1.5288e-09	2801900	43821	2098500	0	690330	#DIV/0!	#DIV/0!
Q9GZY8;Q9GZY8-2;H7C433;C9JAF1;E9PQX8;C9J846	Mitochondrial fission factor	MFF	>sp|Q9GZY8|MFF_HUMAN Mitochondrial fission factor OS=Homo sapiens GN=MFF PE=1 SV=1;>sp|Q9GZY8-2|MFF_HUMAN Isoform 2 of Mitochondrial fission factor OS=Homo sapiens GN=MFF;>tr|H7C433|H7C433_HUMAN Mitochondrial fission factor (Fragment) OS=Homo sapiens GN=MF	6	2	7		3	0.00027795	1515700	0	1515700	0	118480	#DIV/0!	#DIV/0!
Q9H061;Q9H061-2;E9PI90;E9PIH8	Transmembrane protein 126A	TMEM126A	>sp|Q9H061|T126A_HUMAN Transmembrane protein 126A OS=Homo sapiens GN=TMEM126A PE=1 SV=1;>sp|Q9H061-2|T126A_HUMAN Isoform 2 of Transmembrane protein 126A OS=Homo sapiens GN=TMEM126A;>tr|E9PI90|E9PI90_HUMAN Transmembrane protein 126A OS=Homo sapiens GN=TMEM1	4	4	23.1		4	3.8699e-11	2848300	0	2623600	0	56401	#DIV/0!	#DIV/0!
Q9H6K4-2;Q9H6K4	Optic atrophy 3 protein	OPA3	>sp|Q9H6K4-2|OPA3_HUMAN Isoform 2 of Optic atrophy 3 protein OS=Homo sapiens GN=OPA3;>sp|Q9H6K4|OPA3_HUMAN Optic atrophy 3 protein OS=Homo sapiens GN=OPA3 PE=1 SV=1	2	2	8.9		2	8.4521e-05	2479100	0	1975800	0	45560	#DIV/0!	#DIV/0!
Q9H6T3;Q9H6T3-2;Q9H6T3-3	RNA polymerase II-associated protein 3	RPAP3	>sp|Q9H6T3|RPAP3_HUMAN RNA polymerase II-associated protein 3 OS=Homo sapiens GN=RPAP3 PE=1 SV=2;>sp|Q9H6T3-2|RPAP3_HUMAN Isoform 2 of RNA polymerase II-associated protein 3 OS=Homo sapiens GN=RPAP3;>sp|Q9H6T3-3|RPAP3_HUMAN Isoform 3 of RNA polymerase II-a	3	4	8.4		4	1.8382e-08	1636800	0	1058700	0	196100	#DIV/0!	#DIV/0!
Q9H936;E9PJH7;E9PS95;K4DIB3;E9PI74;K4DIB8;E9PQ36;K4DIB2;K4DIB0;K4DIA2;K4DIA8;Q9H1K4;K4DIB1;K4DIB6;E9PJY0;K4DIB4	Mitochondrial glutamate carrier 1	SLC25A22	>sp|Q9H936|GHC1_HUMAN Mitochondrial glutamate carrier 1 OS=Homo sapiens GN=SLC25A22 PE=1 SV=1;>tr|E9PJH7|E9PJH7_HUMAN Mitochondrial glutamate carrier 1 (Fragment) OS=Homo sapiens GN=SLC25A22 PE=1 SV=2;>tr|E9PS95|E9PS95_HUMAN Mitochondrial glutamate carrier	16	9	25.7		15	3.2671e-33	58143000	0	25885000	0	2404800	#DIV/0!	#DIV/0!
Q9HB71;Q9HB71-3;Q9HB71-2;B2ZWH1	Calcyclin-binding protein	CACYBP	>sp|Q9HB71|CYBP_HUMAN Calcyclin-binding protein OS=Homo sapiens GN=CACYBP PE=1 SV=2;>sp|Q9HB71-3|CYBP_HUMAN Isoform 3 of Calcyclin-binding protein OS=Homo sapiens GN=CACYBP	4	10	51.8		13	9.3364e-86	32074000	0	11663000	0	369220	#DIV/0!	#DIV/0!
Q9NNW5;E9PDU5;E9PBK6;C9K020;F8WE36;V9GYZ2;E5RFX3	WD repeat-containing protein 6	WDR6	>sp|Q9NNW5|WDR6_HUMAN WD repeat-containing protein 6 OS=Homo sapiens GN=WDR6 PE=1 SV=1;>tr|E9PDU5|E9PDU5_HUMAN WD repeat-containing protein 6 OS=Homo sapiens GN=WDR6 PE=2 SV=1;>tr|E9PBK6|E9PBK6_HUMAN WD repeat-containing protein 6 OS=Homo sapiens GN=WDR6 P	7	12	12.1		38	2.2927e-33	13669000	0	11735000	0	5342400	#DIV/0!	#DIV/0!
Q9NPF4;G3V282;G3V445;G3V425;G3V249	Probable tRNA threonylcarbamoyladenosine biosynthesis protein OSGEP	OSGEP	>sp|Q9NPF4|OSGEP_HUMAN Probable tRNA N6-adenosine threonylcarbamoyltransferase OS=Homo sapiens GN=OSGEP PE=1 SV=1;>tr|G3V282|G3V282_HUMAN Probable tRNA N6-adenosine threonylcarbamoyltransferase (Fragment) OS=Homo sapiens GN=OSGEP PE=1 SV=1;>tr|G3V445|G3V44	5	4	16.1		6	7.0376e-11	10023000	0	7819700	0	890090	#DIV/0!	#DIV/0!
Q9NPL8;G3XA94;C9JU35	Translocase of inner mitochondrial membrane domain-containing protein 1	TIMMDC1	>sp|Q9NPL8|TIDC1_HUMAN Complex I assembly factor TIMMDC1, mitochondrial OS=Homo sapiens GN=TIMMDC1 PE=1 SV=2;>tr|G3XA94|G3XA94_HUMAN Chromosome 3 open reading frame 1, isoform CRA_b OS=Homo sapiens GN=TIMMDC1 PE=1 SV=1;>tr|C9JU35|C9JU35_HUMAN Complex I ass	3	2	7		1	0.00015434	1735000	0	677710	0	0	#DIV/0!	#DIV/0!
Q9NR09;H7C3P0;H7C094	Baculoviral IAP repeat-containing protein 6	BIRC6	>sp|Q9NR09|BIRC6_HUMAN Baculoviral IAP repeat-containing protein 6 OS=Homo sapiens GN=BIRC6 PE=1 SV=2	3	34	7.7		97	1.8923e-154	40466000	0	39771000	0	58196000	#DIV/0!	#DIV/0!
Q9NR22-2			>sp|Q9NR22-2|ANM8_HUMAN Isoform 2 of Protein arginine N-methyltransferase 8 OS=Homo sapiens GN=PRMT8	1	3	8.1			2.1741e-16	379400	0	0	0	0	#DIV/0!	#DIV/0!
Q9NRN7;B4DDW7	L-aminoadipate-semialdehyde dehydrogenase-phosphopantetheinyl transferase	AASDHPPT	>sp|Q9NRN7|ADPPT_HUMAN L-aminoadipate-semialdehyde dehydrogenase-phosphopantetheinyl transferase OS=Homo sapiens GN=AASDHPPT PE=1 SV=2;>tr|B4DDW7|B4DDW7_HUMAN L-aminoadipate-semialdehyde dehydrogenase-phosphopantetheinyl transferase OS=Homo sapiens GN=AASD	2	3	10	1	3	3.4058e-10	4692600	42329	1923600	0	183730	#DIV/0!	#DIV/0!
Q9NRZ9;Q9NRZ9-2;Q9NRZ9-3;Q9NRZ9-4;Q9NRZ9-5;Q9NRZ9-6;Q9NW36;Q9NRZ9-7;Q9NRZ9-8;B1ALG6;Q9NRZ9-9	Lymphoid-specific helicase	HELLS	>sp|Q9NRZ9|HELLS_HUMAN Lymphoid-specific helicase OS=Homo sapiens GN=HELLS PE=1 SV=1;>sp|Q9NRZ9-2|HELLS_HUMAN Isoform 2 of Lymphoid-specific helicase OS=Homo sapiens GN=HELLS;>sp|Q9NRZ9-3|HELLS_HUMAN Isoform 3 of Lymphoid-specific helicase OS=Homo sapiens	11	6	7	1	14	2.4943e-12	5445000	23347	4122100	0	1040200	#DIV/0!	#DIV/0!
Q9NSD9;F5H6Y1	Phenylalanine--tRNA ligase beta subunit	FARSB	>sp|Q9NSD9|SYFB_HUMAN Phenylalanine--tRNA ligase beta subunit OS=Homo sapiens GN=FARSB PE=1 SV=3;>tr|F5H6Y1|F5H6Y1_HUMAN Phenylalanine--tRNA ligase beta subunit OS=Homo sapiens GN=FARSB PE=1 SV=1	2	3	4.6		3	3.0933e-06	4380400	0	2563800	0	490290	#DIV/0!	#DIV/0!
Q9NU22;Q5T795	Midasin	MDN1	>sp|Q9NU22|MDN1_HUMAN Midasin OS=Homo sapiens GN=MDN1 PE=1 SV=2	2	8	1.7	1	16	5.5732e-16	3079000	224300	2486200	0	3023600	#DIV/0!	#DIV/0!
Q9NVE7;E9PHT6	Pantothenate kinase 4	PANK4	>sp|Q9NVE7|PANK4_HUMAN Pantothenate kinase 4 OS=Homo sapiens GN=PANK4 PE=1 SV=1;>tr|E9PHT6|E9PHT6_HUMAN Pantothenate kinase 4 OS=Homo sapiens GN=PANK4 PE=1 SV=1	2	3	5	1	3	1.1533e-06	1615500	22014	623650	0	96238	#DIV/0!	#DIV/0!
Q9NVI1;Q9NVI1-1;Q9NVI1-2;F8W7R3;H3BP78;Q9NVI1-4;H3BMG4;H3BT54;H3BQE2;H3BS60;H3BN35	Fanconi anemia group I protein	FANCI	>sp|Q9NVI1|FANCI_HUMAN Fanconi anemia group I protein OS=Homo sapiens GN=FANCI PE=1 SV=4;>sp|Q9NVI1-1|FANCI_HUMAN Isoform 1 of Fanconi anemia group I protein OS=Homo sapiens GN=FANCI;>sp|Q9NVI1-2|FANCI_HUMAN Isoform 2 of Fanconi anemia group I protein OS=H	11	19	15.2	1	33	1.186e-58	23052000	26839	16052000	0	6487100	#DIV/0!	#DIV/0!
J3KPS0;Q9NXW2;Q9NXW2-2;V9GYN7	DnaJ homolog subfamily B member 12	DNAJB12	>tr|J3KPS0|J3KPS0_HUMAN DnaJ (Hsp40) homolog, subfamily B, member 12, isoform CRA_c OS=Homo sapiens GN=DNAJB12 PE=1 SV=1;>sp|Q9NXW2|DJB12_HUMAN DnaJ homolog subfamily B member 12 OS=Homo sapiens GN=DNAJB12 PE=1 SV=4;>sp|Q9NXW2-2|DJB12_HUMAN Isoform 2 of Dn	4	4	11	7	6	2.1975e-18	28956000	9441900	8717100	0	627000	#DIV/0!	#DIV/0!
Q9NYU2;Q9NYU2-2	UDP-glucose:glycoprotein glucosyltransferase 1	UGGT1	>sp|Q9NYU2|UGGG1_HUMAN UDP-glucose:glycoprotein glucosyltransferase 1 OS=Homo sapiens GN=UGGT1 PE=1 SV=3;>sp|Q9NYU2-2|UGGG1_HUMAN Isoform 2 of UDP-glucose:glycoprotein glucosyltransferase 1 OS=Homo sapiens GN=UGGT1	2	2	1.4		3	1.6082e-05	731250	0	632670	0	215570	#DIV/0!	#DIV/0!
Q9NZL4-3;Q9NZL4;Q9NZL4-2;C9JNI7;K7EN20;K7EL16;K7EMM7;K7EKM6;K7ERT9	Hsp70-binding protein 1	HSPBP1	>sp|Q9NZL4-3|HPBP1_HUMAN Isoform 3 of Hsp70-binding protein 1 OS=Homo sapiens GN=HSPBP1;>sp|Q9NZL4|HPBP1_HUMAN Hsp70-binding protein 1 OS=Homo sapiens GN=HSPBP1 PE=1 SV=1;>sp|Q9NZL4-2|HPBP1_HUMAN Isoform 2 of Hsp70-binding protein 1 OS=Homo sapiens GN=HSPB	9	6	15.1	1	9	2.9982e-14	11680000	59687	7810400	0	924030	#DIV/0!	#DIV/0!
Q9P0J7;C9J3I2	E3 ubiquitin-protein ligase KCMF1	KCMF1	>sp|Q9P0J7|KCMF1_HUMAN E3 ubiquitin-protein ligase KCMF1 OS=Homo sapiens GN=KCMF1 PE=1 SV=2	2	3	9.4	1	5	6.9817e-18	2695200	39237	2518600	0	409620	#DIV/0!	#DIV/0!
Q9UBB4;Q9UBB4-2;B1AHE4	Ataxin-10	ATXN10	>sp|Q9UBB4|ATX10_HUMAN Ataxin-10 OS=Homo sapiens GN=ATXN10 PE=1 SV=1;>sp|Q9UBB4-2|ATX10_HUMAN Isoform 2 of Ataxin-10 OS=Homo sapiens GN=ATXN10	3	3	7.2	1	4	1.2649e-06	4524100	87353	2489700	0	288240	#DIV/0!	#DIV/0!
Q9UBF2;F6X838;H9KV41	Coatomer subunit gamma-2	COPG2	>sp|Q9UBF2|COPG2_HUMAN Coatomer subunit gamma-2 OS=Homo sapiens GN=COPG2 PE=1 SV=1	3	3	3.9	1	7	2.4937e-07	5164300	423740	2818800	0	928640	#DIV/0!	#DIV/0!
Q9UBM7;H0YE57;E9PM00;E9PJ54;E9PIP9;E9PQ71;E9PRL8	7-dehydrocholesterol reductase	DHCR7	>sp|Q9UBM7|DHCR7_HUMAN 7-dehydrocholesterol reductase OS=Homo sapiens GN=DHCR7 PE=1 SV=1;>tr|H0YE57|H0YE57_HUMAN 7-dehydrocholesterol reductase (Fragment) OS=Homo sapiens GN=DHCR7 PE=1 SV=1	7	4	8.6	1	11	5.3974e-17	14542000	63562	9921000	0	2358200	#DIV/0!	#DIV/0!
Q9UDY4	DnaJ homolog subfamily B member 4	DNAJB4	>sp|Q9UDY4|DNJB4_HUMAN DnaJ homolog subfamily B member 4 OS=Homo sapiens GN=DNAJB4 PE=1 SV=1	1	2	8.9		1	3.9094e-23	0	0	0	0	0	#DIV/0!	#DIV/0!
Q9UGI0	Ubiquitin thioesterase ZRANB1	ZRANB1	>sp|Q9UGI0|ZRAN1_HUMAN Ubiquitin thioesterase ZRANB1 OS=Homo sapiens GN=ZRANB1 PE=1 SV=2	1	4	5.8	2	9	9.2824e-09	2557500	66572	2235200	0	739520	#DIV/0!	#DIV/0!
Q9UGP8;A6PVC9	Translocation protein SEC63 homolog	SEC63	>sp|Q9UGP8|SEC63_HUMAN Translocation protein SEC63 homolog OS=Homo sapiens GN=SEC63 PE=1 SV=2	2	4	5.5		5	2.9649e-11	2024000	0	1417500	0	284890	#DIV/0!	#DIV/0!
Q9UHD9;Q9NRR5;Q9UMX0;Q9UMX0-2;H0YDS0	Ubiquilin-2;Ubiquilin-4;Ubiquilin-1	UBQLN2;UBQLN4;UBQLN1	>sp|Q9UHD9|UBQL2_HUMAN Ubiquilin-2 OS=Homo sapiens GN=UBQLN2 PE=1 SV=2;>sp|Q9NRR5|UBQL4_HUMAN Ubiquilin-4 OS=Homo sapiens GN=UBQLN4 PE=1 SV=2;>sp|Q9UMX0|UBQL1_HUMAN Ubiquilin-1 OS=Homo sapiens GN=UBQLN1 PE=1 SV=2;>sp|Q9UMX0-2|UBQL1_HUMAN Isoform 2 of Ubiqu	5	2	4.2		5	5.305e-16	1442400	0	1116500	0	210680	#DIV/0!	#DIV/0!
Q9UJZ1;Q9UJZ1-2;F2Z2I8	Stomatin-like protein 2	STOML2	>sp|Q9UJZ1|STML2_HUMAN Stomatin-like protein 2, mitochondrial OS=Homo sapiens GN=STOML2 PE=1 SV=1;>sp|Q9UJZ1-2|STML2_HUMAN Isoform 2 of Stomatin-like protein 2, mitochondrial OS=Homo sapiens GN=STOML2	3	8	32.9	1	9	4.9241e-66	11308000	40277	9114700	0	1082200	#DIV/0!	#DIV/0!
Q9UKV5;R4GNG2;H3BRK9	E3 ubiquitin-protein ligase AMFR	AMFR	>sp|Q9UKV5|AMFR_HUMAN E3 ubiquitin-protein ligase AMFR OS=Homo sapiens GN=AMFR PE=1 SV=2;>tr|R4GNG2|R4GNG2_HUMAN E3 ubiquitin-protein ligase AMFR (Fragment) OS=Homo sapiens GN=AMFR PE=1 SV=1;>tr|H3BRK9|H3BRK9_HUMAN E3 ubiquitin-protein ligase AMFR (Fragmen	3	6	8.9	2	27	5.076e-17	6985200	258240	5441600	0	6412700	#DIV/0!	#DIV/0!
Q9ULT8;H0YJP0;H0YJD4;G3V4V5	E3 ubiquitin-protein ligase HECTD1	HECTD1	>sp|Q9ULT8|HECD1_HUMAN E3 ubiquitin-protein ligase HECTD1 OS=Homo sapiens GN=HECTD1 PE=1 SV=3;>tr|H0YJP0|H0YJP0_HUMAN E3 ubiquitin-protein ligase HECTD1 (Fragment) OS=Homo sapiens GN=HECTD1 PE=1 SV=1;>tr|H0YJD4|H0YJD4_HUMAN E3 ubiquitin-protein ligase HECT	4	12	4.7	1	25	1.8745e-26	7424900	18728	6097700	0	5514700	#DIV/0!	#DIV/0!
Q9ULX6;Q9ULX6-2;V9GZ50	A-kinase anchor protein 8-like	AKAP8L	>sp|Q9ULX6|AKP8L_HUMAN A-kinase anchor protein 8-like OS=Homo sapiens GN=AKAP8L PE=1 SV=3;>sp|Q9ULX6-2|AKP8L_HUMAN Isoform 2 of A-kinase anchor protein 8-like OS=Homo sapiens GN=AKAP8L;>tr|V9GZ50|V9GZ50_HUMAN A kinase (PRKA) anchor protein 8-like, isoform	3	2	3.7		2	9.2652e-06	771620	0	196740	0	0	#DIV/0!	#DIV/0!
Q9UN37;I3L4J1;Q6PIW4;Q6PIW4-2;O75351	Vacuolar protein sorting-associated protein 4A	VPS4A	>sp|Q9UN37|VPS4A_HUMAN Vacuolar protein sorting-associated protein 4A OS=Homo sapiens GN=VPS4A PE=1 SV=1;>tr|I3L4J1|I3L4J1_HUMAN Uncharacterized protein (Fragment) OS=Homo sapiens PE=4 SV=2	5	4	9.4	1	9	3.6671e-10	9967400	390390	4378400	0	639060	#DIV/0!	#DIV/0!
Q9UNE7;Q9UNE7-2;H3BS86;H3BTA3;H3BUD0	E3 ubiquitin-protein ligase CHIP	STUB1	>sp|Q9UNE7|CHIP_HUMAN E3 ubiquitin-protein ligase CHIP OS=Homo sapiens GN=STUB1 PE=1 SV=2;>sp|Q9UNE7-2|CHIP_HUMAN Isoform 2 of E3 ubiquitin-protein ligase CHIP OS=Homo sapiens GN=STUB1;>tr|H3BS86|H3BS86_HUMAN E3 ubiquitin-protein ligase CHIP (Fragment) OS=	5	8	29.7		8	3.1676e-33	23755000	0	8419200	0	698750	#DIV/0!	#DIV/0!
Q9UP83-2;Q9UP83;Q9UP83-3	Conserved oligomeric Golgi complex subunit 5	COG5	>sp|Q9UP83-2|COG5_HUMAN Isoform 2 of Conserved oligomeric Golgi complex subunit 5 OS=Homo sapiens GN=COG5;>sp|Q9UP83|COG5_HUMAN Conserved oligomeric Golgi complex subunit 5 OS=Homo sapiens GN=COG5 PE=1 SV=3;>sp|Q9UP83-3|COG5_HUMAN Isoform 3 of Conserved ol	3	3	4.2		4	2.5692e-05	1699100	0	1292400	0	231440	#DIV/0!	#DIV/0!
Q9UPN7;K7EM28	Serine/threonine-protein phosphatase 6 regulatory subunit 1	PPP6R1	>sp|Q9UPN7|PP6R1_HUMAN Serine/threonine-protein phosphatase 6 regulatory subunit 1 OS=Homo sapiens GN=PPP6R1 PE=1 SV=5;>tr|K7EM28|K7EM28_HUMAN Serine/threonine-protein phosphatase 6 regulatory subunit 1 (Fragment) OS=Homo sapiens GN=PPP6R1 PE=1 SV=2	2	2	2.2		2	9.9916e-05	572000	0	481120	0	117620	#DIV/0!	#DIV/0!
Q9UQ80;F8VR77	Proliferation-associated protein 2G4	PA2G4	>sp|Q9UQ80|PA2G4_HUMAN Proliferation-associated protein 2G4 OS=Homo sapiens GN=PA2G4 PE=1 SV=3;>tr|F8VR77|F8VR77_HUMAN Proliferation-associated protein 2G4 OS=Homo sapiens GN=PA2G4 PE=1 SV=1	2	2	3.8		2	0.00020384	1487400	0	484760	0	33587	#DIV/0!	#DIV/0!
Q9UQE7	Structural maintenance of chromosomes protein 3	SMC3	>sp|Q9UQE7|SMC3_HUMAN Structural maintenance of chromosomes protein 3 OS=Homo sapiens GN=SMC3 PE=1 SV=2	1	8	7.1		8	1.5148e-19	7685800	0	2198800	0	835440	#DIV/0!	#DIV/0!
Q9Y241-2;Q9Y241;C9JNU6;C9JAW5	HIG1 domain family member 1A	HIGD1A	>sp|Q9Y241-2|HIG1A_HUMAN Isoform 2 of HIG1 domain family member 1A, mitochondrial OS=Homo sapiens GN=HIGD1A;>sp|Q9Y241|HIG1A_HUMAN HIG1 domain family member 1A, mitochondrial OS=Homo sapiens GN=HIGD1A PE=1 SV=1	4	3	43.9	1	4	2.3274e-29	8672600	152720	3049900	0	157390	#DIV/0!	#DIV/0!
Q9Y263;E5RIM3;H0YBW4;H0YC16	Phospholipase A-2-activating protein	PLAA	>sp|Q9Y263|PLAP_HUMAN Phospholipase A-2-activating protein OS=Homo sapiens GN=PLAA PE=1 SV=2;>tr|E5RIM3|E5RIM3_HUMAN Phospholipase A-2-activating protein OS=Homo sapiens GN=PLAA PE=1 SV=1;>tr|H0YBW4|H0YBW4_HUMAN Phospholipase A-2-activating protein (Fragme	4	3	4.4		3	1.7814e-05	956260	0	867800	0	156110	#DIV/0!	#DIV/0!
Q9Y295	Developmentally-regulated GTP-binding protein 1	DRG1	>sp|Q9Y295|DRG1_HUMAN Developmentally-regulated GTP-binding protein 1 OS=Homo sapiens GN=DRG1 PE=1 SV=1	1	2	6.8	1	1	0.00035733	877280	20558	328000	0	35544	#DIV/0!	#DIV/0!
Q9Y2L1;Q9Y2L1-2;G3V1J5;F2Z2C0	Exosome complex exonuclease RRP44	DIS3	>sp|Q9Y2L1|RRP44_HUMAN Exosome complex exonuclease RRP44 OS=Homo sapiens GN=DIS3 PE=1 SV=2;>sp|Q9Y2L1-2|RRP44_HUMAN Isoform 2 of Exosome complex exonuclease RRP44 OS=Homo sapiens GN=DIS3;>tr|G3V1J5|G3V1J5_HUMAN Exosome complex exonuclease RRP44 OS=Homo sap	4	6	7.1	1	10	9.7369e-23	6629700	53469	3671100	0	973030	#DIV/0!	#DIV/0!
Q9Y2Z0;Q9Y2Z0-2;F5H5A9	Suppressor of G2 allele of SKP1 homolog	SUGT1	>sp|Q9Y2Z0|SUGT1_HUMAN Suppressor of G2 allele of SKP1 homolog OS=Homo sapiens GN=SUGT1 PE=1 SV=3;>sp|Q9Y2Z0-2|SUGT1_HUMAN Isoform 2 of Suppressor of G2 allele of SKP1 homolog OS=Homo sapiens GN=SUGT1;>tr|F5H5A9|F5H5A9_HUMAN Suppressor of G2 allele of SKP1	3	6	19.2	2	9	3.0157e-27	25888000	277080	16985000	0	1979900	#DIV/0!	#DIV/0!
Q9Y3B4	Pre-mRNA branch site protein p14	SF3B14	>sp|Q9Y3B4|SF3B6_HUMAN Splicing factor 3B subunit 6 OS=Homo sapiens GN=SF3B6 PE=1 SV=1	1	2	18.4		3	4.6381e-05	1116300	0	832540	0	67979	#DIV/0!	#DIV/0!
Q9Y3D6	Mitochondrial fission 1 protein	FIS1	>sp|Q9Y3D6|FIS1_HUMAN Mitochondrial fission 1 protein OS=Homo sapiens GN=FIS1 PE=1 SV=2	1	2	15.8		2	0.00026038	627030	0	362260	0	25504	#DIV/0!	#DIV/0!
Q9Y4C2;Q9Y4C2-2	Protein FAM115A	FAM115A	>sp|Q9Y4C2|F115A_HUMAN Protein FAM115A OS=Homo sapiens GN=FAM115A PE=1 SV=3;>sp|Q9Y4C2-2|F115A_HUMAN Isoform 2 of Protein FAM115A OS=Homo sapiens GN=FAM115A	2	4	5.6		11	1.5339e-09	4618300	0	2891800	0	837630	#DIV/0!	#DIV/0!
Q9Y4W2;Q9Y4W2-2;Q9Y4W2-4;Q9Y4W2-3	Ribosomal biogenesis protein LAS1L	LAS1L	>sp|Q9Y4W2|LAS1L_HUMAN Ribosomal biogenesis protein LAS1L OS=Homo sapiens GN=LAS1L PE=1 SV=2;>sp|Q9Y4W2-2|LAS1L_HUMAN Isoform 2 of Ribosomal biogenesis protein LAS1L OS=Homo sapiens GN=LAS1L;>sp|Q9Y4W2-4|LAS1L_HUMAN Isoform 4 of Ribosomal biogenesis protei	4	2	2.3		3	0.002085	1013700	0	610380	0	122580	#DIV/0!	#DIV/0!
Q9Y4W6;K7EP56	AFG3-like protein 2	AFG3L2	>sp|Q9Y4W6|AFG32_HUMAN AFG3-like protein 2 OS=Homo sapiens GN=AFG3L2 PE=1 SV=2	2	10	12.3	1	12	6.8503e-22	16802000	49072	8138600	0	1307700	#DIV/0!	#DIV/0!
Q9Y512;A8MZI2	Sorting and assembly machinery component 50 homolog	SAMM50	>sp|Q9Y512|SAM50_HUMAN Sorting and assembly machinery component 50 homolog OS=Homo sapiens GN=SAMM50 PE=1 SV=3;>tr|A8MZI2|A8MZI2_HUMAN Sorting and assembly machinery component 50 homolog OS=Homo sapiens GN=SAMM50 PE=1 SV=2	2	4	8.7		7	1.2439e-08	9335700	0	4957400	0	815680	#DIV/0!	#DIV/0!
Q9Y5A9;Q9Y5A9-2;S4R3V3;Q7Z739;R4GN55;Q9BYJ9;F8W840;R4GMX0;S4R3J8	YTH domain family protein 2	YTHDF2	>sp|Q9Y5A9|YTHD2_HUMAN YTH domain-containing family protein 2 OS=Homo sapiens GN=YTHDF2 PE=1 SV=2;>sp|Q9Y5A9-2|YTHD2_HUMAN Isoform 2 of YTH domain-containing family protein 2 OS=Homo sapiens GN=YTHDF2;>tr|S4R3V3|S4R3V3_HUMAN YTH domain-containing family pr	9	4	7.8	3	8	4.9088e-22	13691000	1686200	7007900	0	833050	#DIV/0!	#DIV/0!
Q9Y5M8;H7C4H2;C9J5Z8	Signal recognition particle receptor subunit beta	SRPRB	>sp|Q9Y5M8|SRPRB_HUMAN Signal recognition particle receptor subunit beta OS=Homo sapiens GN=SRPRB PE=1 SV=3;>tr|H7C4H2|H7C4H2_HUMAN Signal recognition particle receptor subunit beta (Fragment) OS=Homo sapiens GN=SRPRB PE=1 SV=1	3	7	34.3		13	4.8435e-81	27870000	0	21932000	0	1670600	#DIV/0!	#DIV/0!
Q9Y5Q9;Q9Y5Q9-2;H7C0C0;H7BZV8;H0YFI7;F8WC64	General transcription factor 3C polypeptide 3	GTF3C3	>sp|Q9Y5Q9|TF3C3_HUMAN General transcription factor 3C polypeptide 3 OS=Homo sapiens GN=GTF3C3 PE=1 SV=1;>sp|Q9Y5Q9-2|TF3C3_HUMAN Isoform 2 of General transcription factor 3C polypeptide 3 OS=Homo sapiens GN=GTF3C3	6	4	4.3		6	4.8607e-09	2036600	0	1583200	0	416750	#DIV/0!	#DIV/0!
Q9Y5V3-2;Q9Y5V3	Melanoma-associated antigen D1	MAGED1	>sp|Q9Y5V3-2|MAGD1_HUMAN Isoform 2 of Melanoma-associated antigen D1 OS=Homo sapiens GN=MAGED1;>sp|Q9Y5V3|MAGD1_HUMAN Melanoma-associated antigen D1 OS=Homo sapiens GN=MAGED1 PE=1 SV=3	2	8	10.6		14	2.3848e-45	10421000	0	3343100	0	371310	#DIV/0!	#DIV/0!
Q9Y679;Q9Y679-2;Q9Y679-3	Ancient ubiquitous protein 1	AUP1	>sp|Q9Y679|AUP1_HUMAN Ancient ubiquitous protein 1 OS=Homo sapiens GN=AUP1 PE=1 SV=1;>sp|Q9Y679-2|AUP1_HUMAN Isoform Short of Ancient ubiquitous protein 1 OS=Homo sapiens GN=AUP1;>sp|Q9Y679-3|AUP1_HUMAN Isoform 3 of Ancient ubiquitous protein 1 OS=Homo sap	3	2	5		4	9.0904e-10	1410400	0	1410400	0	146660	#DIV/0!	#DIV/0!
Q9Y6C9;E9PIE4;F5H3Y2	Mitochondrial carrier homolog 2	MTCH2	>sp|Q9Y6C9|MTCH2_HUMAN Mitochondrial carrier homolog 2 OS=Homo sapiens GN=MTCH2 PE=1 SV=1;>tr|E9PIE4|E9PIE4_HUMAN Mitochondrial carrier homolog 2 (Fragment) OS=Homo sapiens GN=MTCH2 PE=1 SV=2	3	3	8.9		7	7.1875e-13	9690200	0	7077600	0	705760	#DIV/0!	#DIV/0!
Q9Y6D5;E5RIF2;E5RJN9	Brefeldin A-inhibited guanine nucleotide-exchange protein 2	ARFGEF2;ARFGEF1	>sp|Q9Y6D5|BIG2_HUMAN Brefeldin A-inhibited guanine nucleotide-exchange protein 2 OS=Homo sapiens GN=ARFGEF2 PE=1 SV=3;>tr|E5RIF2|E5RIF2_HUMAN Brefeldin A-inhibited guanine nucleotide-exchange protein 1 OS=Homo sapiens GN=ARFGEF1 PE=1 SV=1	3	6	3.2		10	1.1125e-11	2550800	0	2472800	0	971580	#DIV/0!	#DIV/0!
Q9Y6D6	Brefeldin A-inhibited guanine nucleotide-exchange protein 1	ARFGEF1	>sp|Q9Y6D6|BIG1_HUMAN Brefeldin A-inhibited guanine nucleotide-exchange protein 1 OS=Homo sapiens GN=ARFGEF1 PE=1 SV=2	1	5	2.7			6.5252e-11	0	0	0	0	0	#DIV/0!	#DIV/0!
U3KQU7			>tr|U3KQU7|U3KQU7_HUMAN Conserved oligomeric Golgi complex subunit 5 (Fragment) OS=Homo sapiens GN=COG5 PE=1 SV=1	1	2	14.5		1	2.1441e-06	270900	0	270900	0	48734	#DIV/0!	#DIV/0!
O95071;O95071-2;E7EMW7;E7ET84;E5RFK7;H0YBB4;H0YAV7	E3 ubiquitin-protein ligase UBR5	UBR5	>sp|O95071|UBR5_HUMAN E3 ubiquitin-protein ligase UBR5 OS=Homo sapiens GN=UBR5 PE=1 SV=2;>sp|O95071-2|UBR5_HUMAN Isoform 2 of E3 ubiquitin-protein ligase UBR5 OS=Homo sapiens GN=UBR5;>tr|E7EMW7|E7EMW7_HUMAN E3 ubiquitin-protein ligase UBR5 OS=Homo sapiens	7	66	27.1	8	210	0	136620000	311160	135310000	44664	110170000	2466.64	11.2683
Q5T4S7-2;Q5T4S7;Q5T4S7-4;Q5T4S7-3;Q5T4S7-5;X6R960;B4DYV5;X6RE05;B4DPF6;Q5TBN9;Q5T4S7-6	E3 ubiquitin-protein ligase UBR4	UBR4	>sp|Q5T4S7-2|UBR4_HUMAN Isoform 2 of E3 ubiquitin-protein ligase UBR4 OS=Homo sapiens GN=UBR4;>sp|Q5T4S7|UBR4_HUMAN E3 ubiquitin-protein ligase UBR4 OS=Homo sapiens GN=UBR4 PE=1 SV=1;>sp|Q5T4S7-4|UBR4_HUMAN Isoform 4 of E3 ubiquitin-protein ligase UBR4 OS=	11	51	11.2	5	130	7.2821e-166	56326000	156560	53015000	95847	135530000	1414.02	10.4656
P35232;C9JW96;E9PCW0;E7ESE2;C9JZ20;P35232-2;D6RBK0	Prohibitin	PHB	>sp|P35232|PHB_HUMAN Prohibitin OS=Homo sapiens GN=PHB PE=1 SV=1;>tr|C9JW96|C9JW96_HUMAN Prohibitin (Fragment) OS=Homo sapiens GN=PHB PE=1 SV=2;>tr|E9PCW0|E9PCW0_HUMAN Prohibitin OS=Homo sapiens GN=PHB PE=1 SV=1;>tr|E7ESE2|E7ESE2_HUMAN Prohibitin (Fragment	7	21	64	3	112	0	1095600000	612080	1079300000	85544	87016000	1017.21	9.9904
Q99623;J3KPX7;F5GY37;Q99623-2;F5GWA7;F5H3X6;F5H0C5;F5H2D2;U3KPZ5	Prohibitin-2	PHB2	>sp|Q99623|PHB2_HUMAN Prohibitin-2 OS=Homo sapiens GN=PHB2 PE=1 SV=2;>tr|J3KPX7|J3KPX7_HUMAN Prohibitin-2 OS=Homo sapiens GN=PHB2 PE=1 SV=1;>tr|F5GY37|F5GY37_HUMAN Prohibitin-2 OS=Homo sapiens GN=PHB2 PE=1 SV=1;>sp|Q99623-2|PHB2_HUMAN Isoform 2 of Prohibit	9	26	72.6	8	150	0	1136400000	721230	1103300000	149720	125020000	835.025	9.70568
Q32Q12;P22392-2;J3KPD9;P22392;O60361	Nucleoside diphosphate kinase;Nucleoside diphosphate kinase B;Putative nucleoside diphosphate kinase	NME1-NME2;NME2;NME2P1	>tr|Q32Q12|Q32Q12_HUMAN Nucleoside diphosphate kinase OS=Homo sapiens GN=NME1-NME2 PE=1 SV=1;>sp|P22392-2|NDKB_HUMAN Isoform 3 of Nucleoside diphosphate kinase B OS=Homo sapiens GN=NME2;>tr|J3KPD9|J3KPD9_HUMAN Nucleoside diphosphate kinase B OS=Homo sapien	5	24	77.7	32	187	3.8647e-280	3349200000	5417300	3317500000	339240	178640000	526.589	9.04053
Q7Z6Z7;Q7Z6Z7-3;Q7Z6Z7-2;H0Y5W0;Q5H962;H0Y659;H0Y7U1;F6WK14	E3 ubiquitin-protein ligase HUWE1	HUWE1	>sp|Q7Z6Z7|HUWE1_HUMAN E3 ubiquitin-protein ligase HUWE1 OS=Homo sapiens GN=HUWE1 PE=1 SV=3;>sp|Q7Z6Z7-3|HUWE1_HUMAN Isoform 3 of E3 ubiquitin-protein ligase HUWE1 OS=Homo sapiens GN=HUWE1;>sp|Q7Z6Z7-2|HUWE1_HUMAN Isoform 2 of E3 ubiquitin-protein ligase H	8	91	22.7	7	310	0	241230000	312250	207750000	769540	375610000	488.097	8.93102
Q92616	Translational activator GCN1	GCN1L1	>sp|Q92616|GCN1L_HUMAN Translational activator GCN1 OS=Homo sapiens GN=GCN1L1 PE=1 SV=6	1	98	38.1	7	297	0	266460000	228320	254190000	454860	199830000	439.322	8.77913
P50502;Q8NFI4;Q8IZP2;F6VDH7;H7C3I1;F8WAQ7	Hsc70-interacting protein;Putative protein FAM10A5;Putative protein FAM10A4	ST13;ST13P5;ST13P4	>sp|P50502|F10A1_HUMAN Hsc70-interacting protein OS=Homo sapiens GN=ST13 PE=1 SV=2;>sp|Q8NFI4|F10A5_HUMAN Putative protein FAM10A5 OS=Homo sapiens GN=ST13P5 PE=5 SV=1;>sp|Q8IZP2|ST134_HUMAN Putative protein FAM10A4 OS=Homo sapiens GN=ST13P4 PE=5 SV=1;>tr|F	6	7	18.2	2	35	5.0671e-165	90556000	90098	87586000	69098	13084000	189.354	7.56494
Q9HAV4;H0Y9I3;E2QRM3;H0Y3W3	Exportin-5	XPO5	>sp|Q9HAV4|XPO5_HUMAN Exportin-5 OS=Homo sapiens GN=XPO5 PE=1 SV=1	4	18	17.9	3	43	2.1113e-80	19996000	90446	18474000	40880	6500300	159.009	7.31297
P46379-3;P46379;P46379-2;P46379-5;P46379-4;X6REW1;F6S6P2;F6U341;F6X9W3;F6VEM6;F6WML8;X6RCT4;F6RG75;H0Y710;F6UR09;F6XTU0;F6U1F2;F6TC96;H0Y4L1;H0Y583;H0Y759;H0Y7K4	Large proline-rich protein BAG6	BAG6	>sp|P46379-3|BAG6_HUMAN Isoform 3 of Large proline-rich protein BAG6 OS=Homo sapiens GN=BAG6;>sp|P46379|BAG6_HUMAN Large proline-rich protein BAG6 OS=Homo sapiens GN=BAG6 PE=1 SV=2;>sp|P46379-2|BAG6_HUMAN Isoform 2 of Large proline-rich protein BAG6 OS=Hom	22	44	44.2	11	168	4.5071e-294	457790000	587920	337800000	1106000	146600000	132.55	7.05039
O14980;C9JKM9;C9J673;C9JV99;C9JQ02;C9IZS4;F8WF71;H7BZC5;C9IYM2;C9JF49	Exportin-1	XPO1	>sp|O14980|XPO1_HUMAN Exportin-1 OS=Homo sapiens GN=XPO1 PE=1 SV=1	10	21	23.7	2	70	1.0972e-156	73129000	59806	50923000	132680	14478000	109.12	6.76977
O00410-3;H0Y8C6;O00410;O00410-2;B4E0R6;O60518;H0Y3V4;E7ETV3;C9JMV5;E7EV12;E7EQT5;E7ETV8;E7EX05;E7EWK4;E7ESZ1;E7ESA1;C9JQT6;C9JZD8;C9JZ53;C9J875	Importin-5	IPO5	>sp|O00410-3|IPO5_HUMAN Isoform 3 of Importin-5 OS=Homo sapiens GN=IPO5;>tr|H0Y8C6|H0Y8C6_HUMAN Importin-5 (Fragment) OS=Homo sapiens GN=IPO5 PE=1 SV=1;>sp|O00410|IPO5_HUMAN Importin-5 OS=Homo sapiens GN=IPO5 PE=1 SV=4;>sp|O00410-2|IPO5_HUMAN Isoform 2 of	20	23	24.1	3	48	4.6094e-123	37742000	131890	33086000	104380	9188800	88.0322	6.45996
P78527;P78527-2;E7EUY0;F5GX40;H0YG84	DNA-dependent protein kinase catalytic subunit	PRKDC	>sp|P78527|PRKDC_HUMAN DNA-dependent protein kinase catalytic subunit OS=Homo sapiens GN=PRKDC PE=1 SV=3;>sp|P78527-2|PRKDC_HUMAN Isoform 2 of DNA-dependent protein kinase catalytic subunit OS=Homo sapiens GN=PRKDC;>tr|E7EUY0|E7EUY0_HUMAN DNA-dependent pro	5	146	34.8	44	521	0	615260000	13076000	548950000	6848300	582750000	85.0941	6.41099
Q99615;Q99615-2;K7EIH8;K7ESP1;K7EPP7;K7ER44;K7EJV7;K7ELJ8;K7EN19;K7EJL5;K7EK03;K7EJE9;K7EJ24;K7EQ73	DnaJ homolog subfamily C member 7	DNAJC7	>sp|Q99615|DNJC7_HUMAN DnaJ homolog subfamily C member 7 OS=Homo sapiens GN=DNAJC7 PE=1 SV=2;>sp|Q99615-2|DNJC7_HUMAN Isoform 2 of DnaJ homolog subfamily C member 7 OS=Homo sapiens GN=DNAJC7;>tr|K7EIH8|K7EIH8_HUMAN DnaJ homolog subfamily C member 7 (Fragme	14	36	60.7	11	167	0	380960000	1004400	311450000	983960	63387000	64.4203	6.00944
P35998;B7Z5E2;C9JLS9	26S protease regulatory subunit 7	PSMC2	>sp|P35998|PRS7_HUMAN 26S protease regulatory subunit 7 OS=Homo sapiens GN=PSMC2 PE=1 SV=3;>tr|B7Z5E2|B7Z5E2_HUMAN 26S protease regulatory subunit 7 OS=Homo sapiens GN=PSMC2 PE=1 SV=1	3	30	63.3	4	71	3.2749e-151	187270000	315540	133760000	313810	17781000	56.6617	5.8243
Q96CS3	FAS-associated factor 2	FAF2	>sp|Q96CS3|FAF2_HUMAN FAS-associated factor 2 OS=Homo sapiens GN=FAF2 PE=1 SV=2	1	15	39.1	2	49	2.5465e-153	117150000	191810	87766000	316310	16869000	53.3306	5.73689
Q86VP6;Q86VP6-2;H0YH27;Q86VP6-3	Cullin-associated NEDD8-dissociated protein 1	CAND1	>sp|Q86VP6|CAND1_HUMAN Cullin-associated NEDD8-dissociated protein 1 OS=Homo sapiens GN=CAND1 PE=1 SV=2;>sp|Q86VP6-2|CAND1_HUMAN Isoform 2 of Cullin-associated NEDD8-dissociated protein 1 OS=Homo sapiens GN=CAND1	4	23	20.2	4	64	3.1222e-80	64172000	145120	42051000	255230	13585000	53.2265	5.73407
Q00325;Q00325-2;F8VVM2;F8VWQ0;F8VWR4;F8VZL5	Phosphate carrier protein, mitochondrial	SLC25A3	>sp|Q00325|MPCP_HUMAN Phosphate carrier protein, mitochondrial OS=Homo sapiens GN=SLC25A3 PE=1 SV=2;>sp|Q00325-2|MPCP_HUMAN Isoform B of Phosphate carrier protein, mitochondrial OS=Homo sapiens GN=SLC25A3;>tr|F8VVM2|F8VVM2_HUMAN Phosphate carrier protein,	6	15	31.5	9	83	2.9387e-67	218390000	1466700	112060000	400640	20936000	52.2564	5.70754
P42704;B8ZZ38;C9JCA9;Q9NP80;J3KPL1;Q9NP80-2;Q9NP80-3;H7C3W8	Leucine-rich PPR motif-containing protein, mitochondrial	LRPPRC	>sp|P42704|LPPRC_HUMAN Leucine-rich PPR motif-containing protein, mitochondrial OS=Homo sapiens GN=LRPPRC PE=1 SV=3	8	44	31.7	15	110	5.2487e-280	99691000	501110	72669000	632990	30758000	48.5916	5.60264
Q13232	Nucleoside diphosphate kinase 3	NME3	>sp|Q13232|NDK3_HUMAN Nucleoside diphosphate kinase 3 OS=Homo sapiens GN=NME3 PE=1 SV=2	1	25	82.8	110	338	0	9260500000	51997000	9036300000	20385000	892770000	43.7954	5.45271
P11441;Q5HY81;F8WB70	Ubiquitin-like protein 4A	UBL4A	>sp|P11441|UBL4A_HUMAN Ubiquitin-like protein 4A OS=Homo sapiens GN=UBL4A PE=1 SV=1;>tr|Q5HY81|Q5HY81_HUMAN Ubiquitin-like protein 4A OS=Homo sapiens GN=UBL4A PE=1 SV=1	3	9	62.4	4	23	3.9939e-61	116160000	333330	100320000	95643	4122400	43.102	5.42968
P57088;D6RAA6;H0Y8N0;D6RBY2;J3KN43	Transmembrane protein 33	TMEM33	>sp|P57088|TMM33_HUMAN Transmembrane protein 33 OS=Homo sapiens GN=TMEM33 PE=1 SV=2;>tr|D6RAA6|D6RAA6_HUMAN Transmembrane protein 33 (Fragment) OS=Homo sapiens GN=TMEM33 PE=1 SV=1	5	7	27.9	2	27	9.8411e-98	64128000	160790	51987000	87825	3643300	41.4836	5.37447
Q9UQ35	Serine/arginine repetitive matrix protein 2	SRRM2	>sp|Q9UQ35|SRRM2_HUMAN Serine/arginine repetitive matrix protein 2 OS=Homo sapiens GN=SRRM2 PE=1 SV=2	1	5	2.5	4	9	3.5507e-09	2064800	174750	1064800	131340	5249500	39.9688	5.3208
Q99460;Q99460-2;H7C378;C9J9M4;H7BZR6	26S proteasome non-ATPase regulatory subunit 1	PSMD1	>sp|Q99460|PSMD1_HUMAN 26S proteasome non-ATPase regulatory subunit 1 OS=Homo sapiens GN=PSMD1 PE=1 SV=2;>sp|Q99460-2|PSMD1_HUMAN Isoform 2 of 26S proteasome non-ATPase regulatory subunit 1 OS=Homo sapiens GN=PSMD1	5	27	34.2	9	110	1.7312e-117	112740000	619630	91322000	765080	30145000	39.4011	5.30016
P42345;B1AKP8;B1AKQ2	Serine/threonine-protein kinase mTOR	MTOR	>sp|P42345|MTOR_HUMAN Serine/threonine-protein kinase mTOR OS=Homo sapiens GN=MTOR PE=1 SV=1	3	26	12.8	6	45	5.7018e-61	15659000	331290	14475000	333350	11354000	34.0603	5.09002
O95816;B4DXE2;A2A296	BAG family molecular chaperone regulator 2	BAG2	>sp|O95816|BAG2_HUMAN BAG family molecular chaperone regulator 2 OS=Homo sapiens GN=BAG2 PE=1 SV=1;>tr|B4DXE2|B4DXE2_HUMAN BAG family molecular chaperone regulator 2 OS=Homo sapiens GN=BAG2 PE=1 SV=1	3	12	64	3	26	2.3514e-135	136690000	203640	69040000	118190	3745800	31.693	4.98609
P52789;E9PB90;P52790;Q2TB90;Q2TB90-2;Q2TB90-3;B1AR61;B1AR62	Hexokinase-2	HK2	>sp|P52789|HXK2_HUMAN Hexokinase-2 OS=Homo sapiens GN=HK2 PE=1 SV=2;>tr|E9PB90|E9PB90_HUMAN Hexokinase-2 OS=Homo sapiens GN=HK2 PE=1 SV=1	8	16	19	2	33	6.7859e-58	27579000	66232	19235000	186880	5881400	31.4715	4.97598
Q92945;M0R0I5;M0QYH3;M0R3J3;M0QXW7;B4DT31;E9PEB5;Q96AE4-2;Q96AE4;M0R0C6;M0QYG1;Q96I24;Q96I24-2;M0R263;M0R251	Far upstream element-binding protein 2	KHSRP	>sp|Q92945|FUBP2_HUMAN Far upstream element-binding protein 2 OS=Homo sapiens GN=KHSRP PE=1 SV=4;>tr|M0R0I5|M0R0I5_HUMAN Far upstream element-binding protein 2 (Fragment) OS=Homo sapiens GN=KHSRP PE=1 SV=1	15	28	42.1	10	76	7.053e-144	93627000	797120	85879000	581270	17665000	30.3904	4.92554
P55072;C9IZA5;C9JUP7;E7EQM8	Transitional endoplasmic reticulum ATPase	VCP	>sp|P55072|TERA_HUMAN Transitional endoplasmic reticulum ATPase OS=Homo sapiens GN=VCP PE=1 SV=4	4	34	40.8	8	118	4.9908e-154	121500000	669490	97441000	806800	23260000	28.8299	4.8495
O43242;B4DT72;H0YGV8	26S proteasome non-ATPase regulatory subunit 3	PSMD3	>sp|O43242|PSMD3_HUMAN 26S proteasome non-ATPase regulatory subunit 3 OS=Homo sapiens GN=PSMD3 PE=1 SV=2;>tr|B4DT72|B4DT72_HUMAN 26S proteasome non-ATPase regulatory subunit 3 OS=Homo sapiens GN=PSMD3 PE=1 SV=1	3	29	50.2	13	97	0	140590000	820960	111820000	899390	24271000	26.9861	4.75414
P28074;P28074-3;P28074-2;H0YJM8	Proteasome subunit beta type-5	PSMB5	>sp|P28074|PSB5_HUMAN Proteasome subunit beta type-5 OS=Homo sapiens GN=PSMB5 PE=1 SV=3;>sp|P28074-3|PSB5_HUMAN Isoform 3 of Proteasome subunit beta type-5 OS=Homo sapiens GN=PSMB5	4	12	38.4	6	34	1.4452e-208	80945000	421230	66705000	78181	2063700	26.3964	4.72227
O00231-2;O00231;J3QRY4;J3KSW3;J3QS13	26S proteasome non-ATPase regulatory subunit 11	PSMD11	>sp|O00231-2|PSD11_HUMAN Isoform 2 of 26S proteasome non-ATPase regulatory subunit 11 OS=Homo sapiens GN=PSMD11;>sp|O00231|PSD11_HUMAN 26S proteasome non-ATPase regulatory subunit 11 OS=Homo sapiens GN=PSMD11 PE=1 SV=3	5	18	46.1	3	53	9.7319e-221	137130000	443500	101060000	539410	13966000	25.8913	4.69439
P17980;R4GNH3;E9PM69;E9PKD5;E9PMD8;E9PN50;E9PLG2	26S protease regulatory subunit 6A	PSMC3	>sp|P17980|PRS6A_HUMAN 26S protease regulatory subunit 6A OS=Homo sapiens GN=PSMC3 PE=1 SV=3;>tr|R4GNH3|R4GNH3_HUMAN 26S protease regulatory subunit 6A OS=Homo sapiens GN=PSMC3 PE=1 SV=1;>tr|E9PM69|E9PM69_HUMAN 26S protease regulatory subunit 6A OS=Homo sa	7	25	66.1	6	70	2.4726e-189	104600000	503870	83824000	537120	12890000	23.9984	4.58486
P31689;P31689-2;B7Z5C0	DnaJ homolog subfamily A member 1	DNAJA1	>sp|P31689|DNJA1_HUMAN DnaJ homolog subfamily A member 1 OS=Homo sapiens GN=DNAJA1 PE=1 SV=2;>sp|P31689-2|DNJA1_HUMAN Isoform 2 of DnaJ homolog subfamily A member 1 OS=Homo sapiens GN=DNAJA1;>tr|B7Z5C0|B7Z5C0_HUMAN DnaJ homolog subfamily A member 1 OS=Homo	3	22	50.6	12	90	2.3505e-301	480460000	1401300	321490000	1594000	38172000	23.9473	4.58179
Q13200;E7EW34;E9PCS3;H7C1H2;C9JPC0;H7C2Q3;F8WBS8	26S proteasome non-ATPase regulatory subunit 2	PSMD2	>sp|Q13200|PSMD2_HUMAN 26S proteasome non-ATPase regulatory subunit 2 OS=Homo sapiens GN=PSMD2 PE=1 SV=3;>tr|E7EW34|E7EW34_HUMAN 26S proteasome non-ATPase regulatory subunit 2 OS=Homo sapiens GN=PSMD2 PE=1 SV=1;>tr|E9PCS3|E9PCS3_HUMAN 26S proteasome non-AT	7	24	29.5	9	118	7.2066e-144	147530000	847240	109330000	1275500	30434000	23.8604	4.57655
P43686;P43686-2	26S protease regulatory subunit 6B	PSMC4	>sp|P43686|PRS6B_HUMAN 26S protease regulatory subunit 6B OS=Homo sapiens GN=PSMC4 PE=1 SV=2;>sp|P43686-2|PRS6B_HUMAN Isoform 2 of 26S protease regulatory subunit 6B OS=Homo sapiens GN=PSMC4	2	18	47.8	5	62	3.5712e-151	159530000	429250	121970000	692850	16191000	23.3687	4.54651
C9IZE4;Q15008;Q15008-2;E9PHI9;C9J7B7;C9J0E9;H7C531	26S proteasome non-ATPase regulatory subunit 6	PSMD6	>tr|C9IZE4|C9IZE4_HUMAN 26S proteasome non-ATPase regulatory subunit 6 OS=Homo sapiens GN=PSMD6 PE=1 SV=1;>sp|Q15008|PSMD6_HUMAN 26S proteasome non-ATPase regulatory subunit 6 OS=Homo sapiens GN=PSMD6 PE=1 SV=1;>sp|Q15008-2|PSMD6_HUMAN Isoform 2 of 26S pro	7	13	32.8	3	38	1.3524e-130	66772000	251480	52302000	294650	6734900	22.8573	4.51458
P05023;P05023-4;P05023-3;P05023-2;P13637-3;P13637-2;P13637;M0R116;P50993;B1AKY9;H0Y7C1;Q13733;P20648;Q5TC01;E9PRA5;M0QXF2;Q5TC02	Sodium/potassium-transporting ATPase subunit alpha-1	ATP1A1	>sp|P05023|AT1A1_HUMAN Sodium/potassium-transporting ATPase subunit alpha-1 OS=Homo sapiens GN=ATP1A1 PE=1 SV=1;>sp|P05023-4|AT1A1_HUMAN Isoform 4 of Sodium/potassium-transporting ATPase subunit alpha-1 OS=Homo sapiens GN=ATP1A1;>sp|P05023-3|AT1A1_HUMAN Is	17	22	26.4	4	83	1.0115e-149	72743000	142000	38443000	619420	13541000	21.8608	4.45027
P55060;P55060-3;P55060-4;B4DUC5;P55060-2	Exportin-2	CSE1L	>sp|P55060|XPO2_HUMAN Exportin-2 OS=Homo sapiens GN=CSE1L PE=1 SV=3;>sp|P55060-3|XPO2_HUMAN Isoform 3 of Exportin-2 OS=Homo sapiens GN=CSE1L;>sp|P55060-4|XPO2_HUMAN Isoform 4 of Exportin-2 OS=Homo sapiens GN=CSE1L;>tr|B4DUC5|B4DUC5_HUMAN Uncharacterized pr	5	25	27.4	13	70	3.8018e-203	94241000	1319100	76986000	1085500	23370000	21.5292	4.42823
P53621-2;P53621	Coatomer subunit alpha;Xenin;Proxenin	COPA	>sp|P53621-2|COPA_HUMAN Isoform 2 of Coatomer subunit alpha OS=Homo sapiens GN=COPA;>sp|P53621|COPA_HUMAN Coatomer subunit alpha OS=Homo sapiens GN=COPA PE=1 SV=2	2	12	10.6	2	24	1.6906e-24	8236800	43958	5883600	150500	3226100	21.4359	4.42196
Q9Y4R8;H3BRS3;H3BU45	Telomere length regulation protein TEL2 homolog	TELO2	>sp|Q9Y4R8|TELO2_HUMAN Telomere length regulation protein TEL2 homolog OS=Homo sapiens GN=TELO2 PE=1 SV=2;>tr|H3BRS3|H3BRS3_HUMAN Telomere length regulation protein TEL2 homolog OS=Homo sapiens GN=TELO2 PE=1 SV=1	3	12	13.9	2	28	2.2674e-28	19698000	91783	13977000	166160	3387100	20.3846	4.34941
P62191;B4DR63;G3V4X1	26S protease regulatory subunit 4	PSMC1	>sp|P62191|PRS4_HUMAN 26S protease regulatory subunit 4 OS=Homo sapiens GN=PSMC1 PE=1 SV=1;>tr|B4DR63|B4DR63_HUMAN 26S protease regulatory subunit 4 OS=Homo sapiens GN=PSMC1 PE=1 SV=1	3	25	56.8	10	66	3.3537e-200	121680000	1106200	96895000	1320500	26104000	19.7683	4.30511
P12236;I7HJJ0	ADP/ATP translocase 3	SLC25A6	>sp|P12236|ADT3_HUMAN ADP/ATP translocase 3 OS=Homo sapiens GN=SLC25A6 PE=1 SV=4	2	23	52.3	17	69	7.1566e-171	270970000	4429000	150870000	2093300	40112000	19.1621	4.26018
P45880-1;P45880;P45880-2;B4DKM5;Q5JSD1;Q5JSD2;A2A3S1	Voltage-dependent anion-selective channel protein 2	VDAC2	>sp|P45880-1|VDAC2_HUMAN Isoform 1 of Voltage-dependent anion-selective channel protein 2 OS=Homo sapiens GN=VDAC2;>sp|P45880|VDAC2_HUMAN Voltage-dependent anion-selective channel protein 2 OS=Homo sapiens GN=VDAC2 PE=1 SV=2;>sp|P45880-2|VDAC2_HUMAN Isofor	7	8	30.7	2	29	7.0334e-56	130080000	458570	111710000	682930	12707000	18.6066	4.21774
P42677;Q5T4L4;C9J1C5	40S ribosomal protein S27	RPS27	>sp|P42677|RS27_HUMAN 40S ribosomal protein S27 OS=Homo sapiens GN=RPS27 PE=1 SV=3;>tr|Q5T4L4|Q5T4L4_HUMAN 40S ribosomal protein S27 OS=Homo sapiens GN=RPS27 PE=1 SV=1	3	6	45.2	3	23	3.6353e-44	131610000	1043900	65989000	488600	9030700	18.4828	4.20811
O14654	Insulin receptor substrate 4	IRS4	>sp|O14654|IRS4_HUMAN Insulin receptor substrate 4 OS=Homo sapiens GN=IRS4 PE=1 SV=1	1	35	32	26	155	2.8091e-286	291190000	1809800	169640000	3746800	67788000	18.0922	4.1773
Q9UNM6-2;Q9UNM6;J3KNQ3;E9PL38;H0YD73;E9PQG3	26S proteasome non-ATPase regulatory subunit 13	PSMD13	>sp|Q9UNM6-2|PSD13_HUMAN Isoform 2 of 26S proteasome non-ATPase regulatory subunit 13 OS=Homo sapiens GN=PSMD13;>sp|Q9UNM6|PSD13_HUMAN 26S proteasome non-ATPase regulatory subunit 13 OS=Homo sapiens GN=PSMD13 PE=1 SV=2;>tr|J3KNQ3|J3KNQ3_HUMAN 26S proteasom	6	11	34.4	6	21	7.8421e-122	62738000	340730	50088000	339140	6013500	17.7316	4.14825
P62979;P0CG48;F5H041;Q96C32;P0CG47;J3QKN0;F5GXK7;F5H747;F5H388;B4DV12;F5H265;F5H2Z3;F5GYU3;P62987;F5H6Q2;J3QTR3;J3QS39;M0R1V7;J3QRK5;J3QLP7;M0R2S1;M0R1M6;F5GZ39;J3QSA3;K7EMA8;J3KSM4	Ubiquitin-40S ribosomal protein S27a;Ubiquitin;40S ribosomal protein S27a;Polyubiquitin-C;Ubiquitin;Polyubiquitin-B;Ubiquitin;Ubiquitin-60S ribosomal protein L40;Ubiquitin;60S ribosomal protein L40	RPS27A;UBC;UBB;UBA52	>sp|P62979|RS27A_HUMAN Ubiquitin-40S ribosomal protein S27a OS=Homo sapiens GN=RPS27A PE=1 SV=2;>sp|P0CG48|UBC_HUMAN Polyubiquitin-C OS=Homo sapiens GN=UBC PE=1 SV=3;>tr|F5H041|F5H041_HUMAN Polyubiquitin-C OS=Homo sapiens GN=UBC PE=2 SV=1;>tr|Q96C32|Q96C32	26	11	50.6	78	205	8.4517e-278	5076800000	70764000	3833800000	52838000	873540000	16.5324	4.04723
Q04637-8;E7EUU4;E9PGM1;E7EX73;Q04637-9;Q04637;Q04637-3;Q04637-4;Q04637-5;Q04637-7;Q04637-6;C9JF13;C9J6B6;H7C044;C9K073;C9J2Z7;O43432-3;O43432;O43432-4;F5H564;F5H8J4;REV__J3KQX6;REV__C9JQZ6;REV__F5H7J8;REV__Q8NEG2;H7C0V6;C9JHW9;REV__Q8NEG2-2;F8WCF2	Eukaryotic translation initiation factor 4 gamma 1	EIF4G1	>sp|Q04637-8|IF4G1_HUMAN Isoform 8 of Eukaryotic translation initiation factor 4 gamma 1 OS=Homo sapiens GN=EIF4G1;>tr|E7EUU4|E7EUU4_HUMAN Eukaryotic translation initiation factor 4 gamma 1 OS=Homo sapiens GN=EIF4G1 PE=1 SV=1;>tr|E9PGM1|E9PGM1_HUMAN Eukary	29	26	16.9	8	89	4.5106e-60	47425000	272690	38706000	1288800	20377000	15.8108	3.98284
Q14974;Q14974-2;J3KTM9;F5H4R7;J3QR48;J3QKQ5	Importin subunit beta-1	KPNB1	>sp|Q14974|IMB1_HUMAN Importin subunit beta-1 OS=Homo sapiens GN=KPNB1 PE=1 SV=2;>sp|Q14974-2|IMB1_HUMAN Isoform 2 of Importin subunit beta-1 OS=Homo sapiens GN=KPNB1;>tr|J3KTM9|J3KTM9_HUMAN Importin subunit beta-1 (Fragment) OS=Homo sapiens GN=KPNB1 PE=1	6	14	18.7	6	44	2.8543e-95	45814000	291480	34320000	515000	8115100	15.7575	3.97796
O94905;E5RHW4;E5RJ09;O94905-3;O94905-2	Erlin-2	ERLIN2	>sp|O94905|ERLN2_HUMAN Erlin-2 OS=Homo sapiens GN=ERLIN2 PE=1 SV=1;>tr|E5RHW4|E5RHW4_HUMAN Erlin-2 (Fragment) OS=Homo sapiens GN=ERLIN2 PE=1 SV=1;>tr|E5RJ09|E5RJ09_HUMAN Erlin-2 (Fragment) OS=Homo sapiens GN=ERLIN2 PE=1 SV=1	5	15	35.1	7	33	2.0829e-134	74782000	448250	54660000	459320	6810600	14.8276	3.89021
P28066;P28066-2	Proteasome subunit alpha type-5	PSMA5	>sp|P28066|PSA5_HUMAN Proteasome subunit alpha type-5 OS=Homo sapiens GN=PSMA5 PE=1 SV=3;>sp|P28066-2|PSA5_HUMAN Isoform 2 of Proteasome subunit alpha type-5 OS=Homo sapiens GN=PSMA5	2	9	40.7	4	17	2.2158e-42	56778000	522180	39544000	256770	3668100	14.2855	3.83648
P11142;E9PKE3;E9PNE6;P11142-2;A8K7Q2;E9PN89;E9PLF4;E9PK54;E9PQK7;E9PQQ4;E9PS65;E9PPY6;E9PM13;E9PN25;E9PI65	Heat shock cognate 71 kDa protein	HSPA8	>sp|P11142|HSP7C_HUMAN Heat shock cognate 71 kDa protein OS=Homo sapiens GN=HSPA8 PE=1 SV=1;>tr|E9PKE3|E9PKE3_HUMAN Heat shock cognate 71 kDa protein OS=Homo sapiens GN=HSPA8 PE=1 SV=1;>tr|E9PNE6|E9PNE6_HUMAN Heat shock cognate 71 kDa protein OS=Homo sapie	15	45	54.8	110	407	0	5225700000	38402000	2150700000	24090000	315510000	13.0971	3.71118
P62333;H0YJC0;H0YJS8;H0YJT1;H0YJE9;H0YJX2;H0YJY8;H0YJD2	26S protease regulatory subunit 10B	PSMC6	>sp|P62333|PRS10_HUMAN 26S protease regulatory subunit 10B OS=Homo sapiens GN=PSMC6 PE=1 SV=1;>tr|H0YJC0|H0YJC0_HUMAN 26S protease regulatory subunit 10B (Fragment) OS=Homo sapiens GN=PSMC6 PE=1 SV=1	8	22	64.5	7	48	5.0979e-120	117770000	422510	92784000	830850	10836000	13.0421	3.7051
O60884;H3BMW5;I3L320	DnaJ homolog subfamily A member 2	DNAJA2	>sp|O60884|DNJA2_HUMAN DnaJ homolog subfamily A member 2 OS=Homo sapiens GN=DNAJA2 PE=1 SV=1	3	18	36.9	8	59	2.6995e-88	159870000	416800	101900000	1021400	12227000	11.9708	3.58145
Q9UJS0-2;Q9UJS0;F5GX33;R4GN64	Calcium-binding mitochondrial carrier protein Aralar2	SLC25A13	>sp|Q9UJS0-2|CMC2_HUMAN Isoform 2 of Calcium-binding mitochondrial carrier protein Aralar2 OS=Homo sapiens GN=SLC25A13;>sp|Q9UJS0|CMC2_HUMAN Calcium-binding mitochondrial carrier protein Aralar2 OS=Homo sapiens GN=SLC25A13 PE=1 SV=2;>tr|F5GX33|F5GX33_HUMAN	4	21	39.3	5	51	4.4271e-222	99460000	362330	40374000	408020	4860600	11.9127	3.57442
Q16531;F5GY55;B4DG00;F5H581;F5H775;F5H0Y5;F5H4N9;F5GZ34;F5H7A0;F8WF81;F5H238;F5H6C5;F5H2L3;F5H198;F5GZY8;F5GWI0;F5GYG8	DNA damage-binding protein 1	DDB1	>sp|Q16531|DDB1_HUMAN DNA damage-binding protein 1 OS=Homo sapiens GN=DDB1 PE=1 SV=1;>tr|F5GY55|F5GY55_HUMAN Uncharacterized protein OS=Homo sapiens GN=DDB1 PE=1 SV=1	17	17	17.9	7	46	1.0561e-72	47861000	442500	26655000	688080	7916300	11.5049	3.52418
P62249;M0R210;M0R3H0;M0R1M5;Q6IPX4;M0QX76	40S ribosomal protein S16	RPS16	>sp|P62249|RS16_HUMAN 40S ribosomal protein S16 OS=Homo sapiens GN=RPS16 PE=1 SV=2;>tr|M0R210|M0R210_HUMAN 40S ribosomal protein S16 OS=Homo sapiens GN=RPS16 PE=1 SV=1;>tr|M0R3H0|M0R3H0_HUMAN 40S ribosomal protein S16 OS=Homo sapiens GN=RPS16 PE=1 SV=1;>tr	6	16	67.1	10	40	1.3281e-57	184780000	8483600	90092000	751940	8580800	11.4115	3.51242
P05141;Q9H0C2	ADP/ATP translocase 2	SLC25A5	>sp|P05141|ADT2_HUMAN ADP/ATP translocase 2 OS=Homo sapiens GN=SLC25A5 PE=1 SV=7	2	23	53.7	55	173	9.1423e-176	1713600000	27853000	911410000	18794000	206510000	10.9881	3.45787
Q8WVX9;E9PNW8;E9PPB8	Fatty acyl-CoA reductase 1	FAR1	>sp|Q8WVX9|FACR1_HUMAN Fatty acyl-CoA reductase 1 OS=Homo sapiens GN=FAR1 PE=1 SV=1;>tr|E9PNW8|E9PNW8_HUMAN Fatty acyl-CoA reductase 1 (Fragment) OS=Homo sapiens GN=FAR1 PE=1 SV=1	3	8	17.9	3	23	2.6863e-169	30103000	124750	20006000	341690	3688200	10.794	3.43216
O00487;C9JW37	26S proteasome non-ATPase regulatory subunit 14	PSMD14	>sp|O00487|PSDE_HUMAN 26S proteasome non-ATPase regulatory subunit 14 OS=Homo sapiens GN=PSMD14 PE=1 SV=1	2	8	34.5	3	17	1.6056e-52	76483000	399690	57334000	660970	7007300	10.6015	3.4062
P62195;P62195-2;J3QQM1;J3QSA9;J3KRP2;J3QLH6;J3QSE0;J3QRW1;J3QRR3;J3KTQ9;Q8NB90;Q8NB90-2;Q8NB90-3	26S protease regulatory subunit 8	PSMC5	>sp|P62195|PRS8_HUMAN 26S protease regulatory subunit 8 OS=Homo sapiens GN=PSMC5 PE=1 SV=1;>sp|P62195-2|PRS8_HUMAN Isoform 2 of 26S protease regulatory subunit 8 OS=Homo sapiens GN=PSMC5;>tr|J3QQM1|J3QQM1_HUMAN 26S protease regulatory subunit 8 (Fragment)	13	22	56.4	10	57	4.473e-302	169780000	1233500	127190000	1594800	16832000	10.5543	3.39976
E7EUE1;P28288;F5GYC1;P28288-2;P28288-3	ATP-binding cassette sub-family D member 3	ABCD3	>tr|E7EUE1|E7EUE1_HUMAN ATP-binding cassette sub-family D member 3 OS=Homo sapiens GN=ABCD3 PE=1 SV=1;>sp|P28288|ABCD3_HUMAN ATP-binding cassette sub-family D member 3 OS=Homo sapiens GN=ABCD3 PE=1 SV=1;>tr|F5GYC1|F5GYC1_HUMAN ATP-binding cassette sub-fami	5	8	13.2	4	20	1.8923e-38	17676000	262310	14563000	291150	3054400	10.4908	3.39105
Q13148;G3V162;B1AKP7;K7EJM5;B4DJ45;K7EN94;K7EL26	TAR DNA-binding protein 43	TARDBP	>sp|Q13148|TADBP_HUMAN TAR DNA-binding protein 43 OS=Homo sapiens GN=TARDBP PE=1 SV=1;>tr|G3V162|G3V162_HUMAN TAR DNA binding protein, isoform CRA_d OS=Homo sapiens GN=TARDBP PE=1 SV=1;>tr|B1AKP7|B1AKP7_HUMAN TAR DNA-binding protein 43 OS=Homo sapiens GN=T	7	7	17.1	5	15	7.4265e-131	57784000	384850	29825000	389130	4066300	10.4497	3.38539
P08107;P08107-2;E7EP94;V9GZ37	Heat shock 70 kDa protein 1A/1B	HSPA1A	>sp|P08107|HSP71_HUMAN Heat shock 70 kDa protein 1A/1B OS=Homo sapiens GN=HSPA1A PE=1 SV=5;>sp|P08107-2|HSP71_HUMAN Isoform 2 of Heat shock 70 kDa protein 1A/1B OS=Homo sapiens GN=HSPA1A;>tr|E7EP94|E7EP94_HUMAN Heat shock 70 kDa protein 1A/1B OS=Homo sapie	4	52	63.5	160	441	0	6975600000	71144000	2912500000	45308000	449020000	9.91039	3.30894
P10809;E7ESH4;E7EXB4;B7Z712;C9JL25;C9JCQ4;C9JL19;C9J0S9	60 kDa heat shock protein, mitochondrial	HSPD1	>sp|P10809|CH60_HUMAN 60 kDa heat shock protein, mitochondrial OS=Homo sapiens GN=HSPD1 PE=1 SV=2	8	31	51.5	14	81	1.0776e-276	204300000	2458600	140520000	2701300	26370000	9.76197	3.28717
P07437;Q5JP53;Q5ST81;E9PBJ4;A6NNZ2;I3L2F9;Q5SQY0;F5H0I4;CON__ENSEMBL:ENSBTAP00000025008;Q9H4B7;G3V2A3;G3V2N6;G3V3R4;G3V2R8;G3V5W4;M0R1I1	Tubulin beta chain	TUBB	>sp|P07437|TBB5_HUMAN Tubulin beta chain OS=Homo sapiens GN=TUBB PE=1 SV=2;>tr|Q5JP53|Q5JP53_HUMAN Tubulin beta chain OS=Homo sapiens GN=TUBB PE=1 SV=1;>tr|Q5ST81|Q5ST81_HUMAN Tubulin beta chain OS=Homo sapiens GN=TUBB PE=1 SV=1	16	24	56.8	9	31	0	216890000	2931600	120480000	1995100	19431000	9.73936	3.28383
Q93008;Q93008-1;O00507;O00507-2	Probable ubiquitin carboxyl-terminal hydrolase FAF-X;Probable ubiquitin carboxyl-terminal hydrolase FAF-Y	USP9X;USP9Y	>sp|Q93008|USP9X_HUMAN Probable ubiquitin carboxyl-terminal hydrolase FAF-X OS=Homo sapiens GN=USP9X PE=1 SV=3;>sp|Q93008-1|USP9X_HUMAN Isoform 2 of Probable ubiquitin carboxyl-terminal hydrolase FAF-X OS=Homo sapiens GN=USP9X;>sp|O00507|USP9Y_HUMAN Probab	4	18	7.2	4	41	4.4015e-61	15043000	208720	12461000	1138600	10761000	9.45108	3.24048
P25788;P25788-2;G3V4X5;H0YJ03;G3V5N4;G3V3W4	Proteasome subunit alpha type-3	PSMA3	>sp|P25788|PSA3_HUMAN Proteasome subunit alpha type-3 OS=Homo sapiens GN=PSMA3 PE=1 SV=2;>sp|P25788-2|PSA3_HUMAN Isoform 2 of Proteasome subunit alpha type-3 OS=Homo sapiens GN=PSMA3;>tr|G3V4X5|G3V4X5_HUMAN Proteasome subunit alpha type-3 OS=Homo sapiens G	6	13	49.4	2	32	1.3526e-45	79780000	276230	62429000	542880	4810500	8.86107	3.14748
O94906;O94906-2	Pre-mRNA-processing factor 6	PRPF6	>sp|O94906|PRP6_HUMAN Pre-mRNA-processing factor 6 OS=Homo sapiens GN=PRPF6 PE=1 SV=1;>sp|O94906-2|PRP6_HUMAN Isoform 2 of Pre-mRNA-processing factor 6 OS=Homo sapiens GN=PRPF6	2	10	11.3	2	10	6.0854e-25	6811500	72873	4456100	139990	1222600	8.73348	3.12656
Q9UNF1;Q5H909;Q9UNF1-2;Q5H907;Q12816;Q12816-4;Q12816-3;Q12816-2;G5E9N2;Q12816-5	Melanoma-associated antigen D2	MAGED2	>sp|Q9UNF1|MAGD2_HUMAN Melanoma-associated antigen D2 OS=Homo sapiens GN=MAGED2 PE=1 SV=2;>tr|Q5H909|Q5H909_HUMAN Melanoma-associated antigen D2 OS=Homo sapiens GN=MAGED2 PE=1 SV=2;>sp|Q9UNF1-2|MAGD2_HUMAN Isoform 2 of Melanoma-associated antigen D2 OS=Hom	10	16	27.4	4	34	3.8036e-58	42471000	370620	27684000	600960	5172100	8.6064	3.10541
Q9UBX3-2;Q9UBX3;B4DLN1;B4E1E9;I3L1E8	Mitochondrial dicarboxylate carrier	SLC25A10	>sp|Q9UBX3-2|DIC_HUMAN Isoform 2 of Mitochondrial dicarboxylate carrier OS=Homo sapiens GN=SLC25A10;>sp|Q9UBX3|DIC_HUMAN Mitochondrial dicarboxylate carrier OS=Homo sapiens GN=SLC25A10 PE=1 SV=2;>tr|B4DLN1|B4DLN1_HUMAN Mitochondrial dicarboxylate carrier O	5	16	51	3	32	5.9463e-98	102700000	482120	43776000	269180	2191300	8.14065	3.02514
Q99832;Q99832-3;Q99832-4;F5GZK5;B7Z1C9;Q99832-2;F8WAM2;F8WBP8	T-complex protein 1 subunit eta	CCT7	>sp|Q99832|TCPH_HUMAN T-complex protein 1 subunit eta OS=Homo sapiens GN=CCT7 PE=1 SV=2;>sp|Q99832-3|TCPH_HUMAN Isoform 3 of T-complex protein 1 subunit eta OS=Homo sapiens GN=CCT7;>sp|Q99832-4|TCPH_HUMAN Isoform 4 of T-complex protein 1 subunit eta OS=Hom	8	24	45.9	19	72	0	157910000	3248500	123890000	2980200	24182000	8.11422	3.02045
O60343;O60343-3;O60343-2;O60343-5;O60343-4	TBC1 domain family member 4	TBC1D4	>sp|O60343|TBCD4_HUMAN TBC1 domain family member 4 OS=Homo sapiens GN=TBC1D4 PE=1 SV=2;>sp|O60343-3|TBCD4_HUMAN Isoform 3 of TBC1 domain family member 4 OS=Homo sapiens GN=TBC1D4;>sp|O60343-2|TBCD4_HUMAN Isoform 2 of TBC1 domain family member 4 OS=Homo sap	5	8	7.6	4	15	2.5549e-28	6456200	109650	5511300	270730	2142200	7.91268	2.98417
Q92598;Q92598-2;Q92598-3;Q92598-4;B4DY72;Q5TBM3;R4GN69	Heat shock protein 105 kDa	HSPH1	>sp|Q92598|HS105_HUMAN Heat shock protein 105 kDa OS=Homo sapiens GN=HSPH1 PE=1 SV=1;>sp|Q92598-2|HS105_HUMAN Isoform Beta of Heat shock protein 105 kDa OS=Homo sapiens GN=HSPH1;>sp|Q92598-3|HS105_HUMAN Isoform 3 of Heat shock protein 105 kDa OS=Homo sapie	7	40	44.5	27	104	8.0641e-270	267780000	3916400	83216000	1783800	14097000	7.90279	2.98236
P30876;C9J2Y9;C9J4M6	DNA-directed RNA polymerase II subunit RPB2;DNA-directed RNA polymerase	POLR2B	>sp|P30876|RPB2_HUMAN DNA-directed RNA polymerase II subunit RPB2 OS=Homo sapiens GN=POLR2B PE=1 SV=1;>tr|C9J2Y9|C9J2Y9_HUMAN DNA-directed RNA polymerase OS=Homo sapiens GN=POLR2B PE=1 SV=2;>tr|C9J4M6|C9J4M6_HUMAN DNA-directed RNA polymerase OS=Homo sapien	3	19	18.8	3	41	8.7631e-78	34916000	108010	18701000	743200	5700400	7.67008	2.93924
Q14739;C9JXK0;C9JES9	Lamin-B receptor	LBR	>sp|Q14739|LBR_HUMAN Lamin-B receptor OS=Homo sapiens GN=LBR PE=1 SV=2;>tr|C9JXK0|C9JXK0_HUMAN Lamin-B receptor (Fragment) OS=Homo sapiens GN=LBR PE=1 SV=1	3	5	9.8	2	16	2.8673e-44	18328000	220810	11940000	664570	4979300	7.49251	2.90545
P49368;P49368-2;B4DUR8;E9PRC8;Q5SZX6;E9PM09;Q5SZX9;Q5SZW8;E9PQ35	T-complex protein 1 subunit gamma	CCT3	>sp|P49368|TCPG_HUMAN T-complex protein 1 subunit gamma OS=Homo sapiens GN=CCT3 PE=1 SV=4;>sp|P49368-2|TCPG_HUMAN Isoform 2 of T-complex protein 1 subunit gamma OS=Homo sapiens GN=CCT3;>tr|B4DUR8|B4DUR8_HUMAN T-complex protein 1 subunit gamma OS=Homo sapie	9	30	59.8	21	103	1.6045e-207	279780000	3787900	203630000	5213900	38036000	7.29511	2.86693
P50991;P50991-2;B7Z9L0;B7Z2F4	T-complex protein 1 subunit delta	CCT4	>sp|P50991|TCPD_HUMAN T-complex protein 1 subunit delta OS=Homo sapiens GN=CCT4 PE=1 SV=4;>sp|P50991-2|TCPD_HUMAN Isoform 2 of T-complex protein 1 subunit delta OS=Homo sapiens GN=CCT4;>tr|B7Z9L0|B7Z9L0_HUMAN T-complex protein 1 subunit delta OS=Homo sapie	4	23	46	19	75	0	259160000	5515400	158160000	3982400	28883000	7.25266	2.85851
P22314;Q5JRR6;Q5JRS0;Q5JRR9;Q5JRS2;Q5JRS3;Q5JRS1	Ubiquitin-like modifier-activating enzyme 1	UBA1	>sp|P22314|UBA1_HUMAN Ubiquitin-like modifier-activating enzyme 1 OS=Homo sapiens GN=UBA1 PE=1 SV=3	7	9	12.1	2	16	7.0989e-38	6896600	61438	4124400	161320	1141600	7.07662	2.82306
Q9NVI7-2;Q9NVI7;H0Y2W2;Q9NVI7-3;Q5SV16	ATPase family AAA domain-containing protein 3A	ATAD3A	>sp|Q9NVI7-2|ATD3A_HUMAN Isoform 2 of ATPase family AAA domain-containing protein 3A OS=Homo sapiens GN=ATAD3A;>sp|Q9NVI7|ATD3A_HUMAN ATPase family AAA domain-containing protein 3A OS=Homo sapiens GN=ATAD3A PE=1 SV=2;>tr|H0Y2W2|H0Y2W2_HUMAN ATPase family A	5	26	48.1	12	55	1.5049e-124	99188000	1104600	70243000	1780300	12066000	6.77751	2.76076
P28072;I3L3X7	Proteasome subunit beta type-6	PSMB6	>sp|P28072|PSB6_HUMAN Proteasome subunit beta type-6 OS=Homo sapiens GN=PSMB6 PE=1 SV=4;>tr|I3L3X7|I3L3X7_HUMAN Proteasome subunit beta type-6 (Fragment) OS=Homo sapiens GN=PSMB6 PE=1 SV=1	2	4	17.6	3	13	1.0401e-39	44855000	357190	32400000	155970	1052800	6.75002	2.75489
O95573;H7C260;H7BYZ7;F5H062;C9JC11	Long-chain-fatty-acid--CoA ligase 3	ACSL3	>sp|O95573|ACSL3_HUMAN Long-chain-fatty-acid--CoA ligase 3 OS=Homo sapiens GN=ACSL3 PE=1 SV=3	5	5	7.9	2	16	1.7302e-10	7972000	42025	5072900	159660	1041800	6.52512	2.706
P52292;J3KS65;J3QLL0;J3QL07	Importin subunit alpha-2	KPNA2	>sp|P52292|IMA1_HUMAN Importin subunit alpha-1 OS=Homo sapiens GN=KPNA2 PE=1 SV=1;>tr|J3KS65|J3KS65_HUMAN Importin subunit alpha-1 (Fragment) OS=Homo sapiens GN=KPNA2 PE=1 SV=1;>tr|J3QLL0|J3QLL0_HUMAN Importin subunit alpha-1 (Fragment) OS=Homo sapiens GN=	4	10	24.2	8	21	6.923e-170	39462000	1027900	25671000	769310	4948600	6.43252	2.68538
P20618	Proteasome subunit beta type-1	PSMB1	>sp|P20618|PSB1_HUMAN Proteasome subunit beta type-1 OS=Homo sapiens GN=PSMB1 PE=1 SV=2	1	13	59.3	6	34	2.009e-113	117130000	1858700	80229000	1032600	6469400	6.26516	2.64735
B4DR61;P61619;P61619-3	Protein transport protein Sec61 subunit alpha isoform 1	SEC61A1	>tr|B4DR61|B4DR61_HUMAN Protein transport protein Sec61 subunit alpha isoform 1 OS=Homo sapiens GN=SEC61A1 PE=1 SV=1;>sp|P61619|S61A1_HUMAN Protein transport protein Sec61 subunit alpha isoform 1 OS=Homo sapiens GN=SEC61A1 PE=1 SV=2;>sp|P61619-3|S61A1_HUMA	3	2	4.4	2	5	0.00012198	3260600	52649	2720200	55637	345150	6.20361	2.63311
P55209;H0YIV4;F5H4R6;F8W0J6;P55209-2;B7Z9C2;F8VV59;F8VY35;F8W118;F8W020;H0YHC3;F8W543;H0YH88;F8VRJ2;B3KV44;F8VUX1;F8VXI6;F8VVB5	Nucleosome assembly protein 1-like 1	NAP1L1	>sp|P55209|NP1L1_HUMAN Nucleosome assembly protein 1-like 1 OS=Homo sapiens GN=NAP1L1 PE=1 SV=1;>tr|H0YIV4|H0YIV4_HUMAN Nucleosome assembly protein 1-like 1 (Fragment) OS=Homo sapiens GN=NAP1L1 PE=1 SV=1;>tr|F5H4R6|F5H4R6_HUMAN Nucleosome assembly protein	18	6	14.8	4	9	3.2551e-34	18538000	412870	12394000	413710	2535200	6.12796	2.61541
Q13501;E7EMC7;Q13501-2;E9PFW8;E3W990;C9JRJ8;C9J6J8;D6RBF1	Sequestosome-1	SQSTM1	>sp|Q13501|SQSTM_HUMAN Sequestosome-1 OS=Homo sapiens GN=SQSTM1 PE=1 SV=1;>tr|E7EMC7|E7EMC7_HUMAN Sequestosome-1 OS=Homo sapiens GN=SQSTM1 PE=1 SV=1;>sp|Q13501-2|SQSTM_HUMAN Isoform 2 of Sequestosome-1 OS=Homo sapiens GN=SQSTM1;>tr|E9PFW8|E9PFW8_HUMAN Sequ	8	6	17.7	3	11	1.204e-146	27230000	326630	17996000	507490	3106800	6.12189	2.61398
O75190;O75190-3;O75190-2;C9J2C4;E9PH18;C9J2P2;F8WCZ4;C9JDX6;C9JDR7;C9JB42;O75190-4;C9JN01;Q8NHS0;Q8WWF6;Q7Z6W7	DnaJ homolog subfamily B member 6	DNAJB6	>sp|O75190|DNJB6_HUMAN DnaJ homolog subfamily B member 6 OS=Homo sapiens GN=DNAJB6 PE=1 SV=2;>sp|O75190-3|DNJB6_HUMAN Isoform C of DnaJ homolog subfamily B member 6 OS=Homo sapiens GN=DNAJB6;>sp|O75190-2|DNJB6_HUMAN Isoform B of DnaJ homolog subfamily B me	15	9	27.6	3	19	1.3085e-81	59032000	2380400	16378000	171910	1018600	5.92519	2.56686
P50990;P50990-2;P50990-3;H7C4C8;H7C2U0	T-complex protein 1 subunit theta	CCT8	>sp|P50990|TCPQ_HUMAN T-complex protein 1 subunit theta OS=Homo sapiens GN=CCT8 PE=1 SV=4;>sp|P50990-2|TCPQ_HUMAN Isoform 2 of T-complex protein 1 subunit theta OS=Homo sapiens GN=CCT8;>sp|P50990-3|TCPQ_HUMAN Isoform 3 of T-complex protein 1 subunit theta	5	28	48	29	96	0	215980000	6217000	154380000	5539700	32250000	5.82161	2.54142
Q9Y265;Q9Y265-2;E7ETR0;H7C4G5;H7C4I3;J3QLR1	RuvB-like 1	RUVBL1	>sp|Q9Y265|RUVB1_HUMAN RuvB-like 1 OS=Homo sapiens GN=RUVBL1 PE=1 SV=1;>sp|Q9Y265-2|RUVB1_HUMAN Isoform 2 of RuvB-like 1 OS=Homo sapiens GN=RUVBL1;>tr|E7ETR0|E7ETR0_HUMAN RuvB-like 1 OS=Homo sapiens GN=RUVBL1 PE=1 SV=1	6	7	19.3	3	15	2.0501e-68	30271000	216440	17036000	530010	2944000	5.55461	2.47369
P62263;E5RH77;H0YB22	40S ribosomal protein S14	RPS14	>sp|P62263|RS14_HUMAN 40S ribosomal protein S14 OS=Homo sapiens GN=RPS14 PE=1 SV=3;>tr|E5RH77|E5RH77_HUMAN 40S ribosomal protein S14 OS=Homo sapiens GN=RPS14 PE=1 SV=1;>tr|H0YB22|H0YB22_HUMAN 40S ribosomal protein S14 (Fragment) OS=Homo sapiens GN=RPS14 PE	3	6	33.8	9	8	1.2447e-17	19500000	1133200	6494800	146510	812620	5.54652	2.47158
P27708;F8VPD4;H7C2E4;P31327-3;P31327;P31327-2;H7BZB3;H7C3Z5	CAD protein;Glutamine-dependent carbamoyl-phosphate synthase;Aspartate carbamoyltransferase;Dihydroorotase	CAD	>sp|P27708|PYR1_HUMAN CAD protein OS=Homo sapiens GN=CAD PE=1 SV=3;>tr|F8VPD4|F8VPD4_HUMAN CAD protein OS=Homo sapiens GN=CAD PE=1 SV=1	8	29	15.4	14	78	4.296e-92	50374000	1200000	31548000	6263800	34574000	5.51965	2.46458
Q5JWF2;Q5JWF2-2;P63092-4;P63092;P63092-2;P63092-3;S4R3E3;P38405-2;P38405;P04899-4;P04899;A8MTJ3;P08754;P09471;P09471-2;P19087;P63096;P11488;H0Y7F4;Q5JWE9;H0Y7E8;Q5JWD1;A2A2R6	Guanine nucleotide-binding protein G(s) subunit alpha isoforms XLas;Guanine nucleotide-binding protein G(s) subunit alpha isoforms short	GNAS	>sp|Q5JWF2|GNAS1_HUMAN Guanine nucleotide-binding protein G(s) subunit alpha isoforms XLas OS=Homo sapiens GN=GNAS PE=1 SV=2;>sp|Q5JWF2-2|GNAS1_HUMAN Isoform XLas-2 of Guanine nucleotide-binding protein G(s) subunit alpha isoforms XLas OS=Homo sapiens GN=G	23	5	5.8	4	13	7.9256e-19	24425000	445650	14578000	362440	1969700	5.43455	2.44216
Q16891;Q16891-4;Q16891-2;B9A067;C9J406;Q16891-3;H7C463;D6RAW4	Mitochondrial inner membrane protein	IMMT	>sp|Q16891|IMMT_HUMAN Mitochondrial inner membrane protein OS=Homo sapiens GN=IMMT PE=1 SV=1;>sp|Q16891-4|IMMT_HUMAN Isoform 4 of Mitochondrial inner membrane protein OS=Homo sapiens GN=IMMT;>sp|Q16891-2|IMMT_HUMAN Isoform 2 of Mitochondrial inner membrane	8	33	38.7	13	66	3.5226e-119	109710000	898340	53609000	2059900	10186000	4.9449	2.30594
Q9Y230;B3KQ59;M0R0Y3;X6R2L4;M0QXI6;M0R0Z0	RuvB-like 2	RUVBL2	>sp|Q9Y230|RUVB2_HUMAN RuvB-like 2 OS=Homo sapiens GN=RUVBL2 PE=1 SV=3;>tr|B3KQ59|B3KQ59_HUMAN RuvB-like 2 OS=Homo sapiens GN=RUVBL2 PE=1 SV=1;>tr|M0R0Y3|M0R0Y3_HUMAN RuvB-like 2 OS=Homo sapiens GN=RUVBL2 PE=1 SV=1	6	12	23.3	10	27	1.3684e-104	42027000	596360	22809000	654200	3217900	4.91883	2.29832
Q9H3U1-2;Q9H3U1;Q9H3U1-3	Protein unc-45 homolog A	UNC45A	>sp|Q9H3U1-2|UN45A_HUMAN Isoform 2 of Protein unc-45 homolog A OS=Homo sapiens GN=UNC45A;>sp|Q9H3U1|UN45A_HUMAN Protein unc-45 homolog A OS=Homo sapiens GN=UNC45A PE=1 SV=1	3	11	13.5	3	22	3.7131e-37	13419000	133360	8507000	373850	1833300	4.90384	2.29391
P57678;I3L2C7;I3L399;I3L4A4;I3L4M4;E7EN12;I3L1J7	Gem-associated protein 4	GEMIN4	>sp|P57678|GEMI4_HUMAN Gem-associated protein 4 OS=Homo sapiens GN=GEMIN4 PE=1 SV=2;>tr|I3L2C7|I3L2C7_HUMAN Gem-associated protein 4 OS=Homo sapiens GN=GEMIN4 PE=1 SV=1	7	9	10.2	3	12	9.035e-40	7797800	143220	5369300	288300	1411900	4.89733	2.292
P60842;P60842-2;J3KT12;J3QS69;J3KTB5;J3KSZ0;J3QL43;J3QR64;Q14240-2;Q14240;E7EQG2;J3QLN6;J3KS25;J3QKZ9;J3KTN0;Q9NZE6;J3QL52;B4E102;J3KSN7;E7EMV8;J3KS93;J3KT04	Eukaryotic initiation factor 4A-I	EIF4A1	>sp|P60842|IF4A1_HUMAN Eukaryotic initiation factor 4A-I OS=Homo sapiens GN=EIF4A1 PE=1 SV=1;>sp|P60842-2|IF4A1_HUMAN Isoform 2 of Eukaryotic initiation factor 4A-I OS=Homo sapiens GN=EIF4A1;>tr|J3KT12|J3KT12_HUMAN Eukaryotic initiation factor 4A-I OS=Homo	22	22	55.7	18	94	1.5862e-267	416470000	4397000	222380000	5336400	26108000	4.89244	2.29055
Q00610;Q00610-2;P53675;P53675-2;J3KR87;J3KS13;F5H5N6;J3KSQ2	Clathrin heavy chain 1	CLTC	>sp|Q00610|CLH1_HUMAN Clathrin heavy chain 1 OS=Homo sapiens GN=CLTC PE=1 SV=5;>sp|Q00610-2|CLH1_HUMAN Isoform 2 of Clathrin heavy chain 1 OS=Homo sapiens GN=CLTC	8	16	11.2	6	35	4.9019e-54	14084000	269430	10675000	1228700	5992800	4.87735	2.2861
P78371;P78371-2;F5GWF6;F8VQ14	T-complex protein 1 subunit beta	CCT2	>sp|P78371|TCPB_HUMAN T-complex protein 1 subunit beta OS=Homo sapiens GN=CCT2 PE=1 SV=4;>sp|P78371-2|TCPB_HUMAN Isoform 2 of T-complex protein 1 subunit beta OS=Homo sapiens GN=CCT2;>tr|F5GWF6|F5GWF6_HUMAN T-complex protein 1 subunit beta OS=Homo sapiens	4	34	69	23	117	0	332460000	6061000	261380000	10104000	48687000	4.81859	2.26861
P22102;B4DJ93;P22102-2;F8WD69;C9JTV6;C9JBJ1;H7C366;C9JKQ7;C9JZG2	Trifunctional purine biosynthetic protein adenosine-3;Phosphoribosylamine--glycine ligase;Phosphoribosylformylglycinamidine cyclo-ligase;Phosphoribosylglycinamide formyltransferase	GART	>sp|P22102|PUR2_HUMAN Trifunctional purine biosynthetic protein adenosine-3 OS=Homo sapiens GN=GART PE=1 SV=1	9	15	18.1	7	31	6.4919e-41	23922000	319150	11464000	525370	2521000	4.79852	2.26259
O75643;C9JAQ9;O75643-2;B4E0P5	U5 small nuclear ribonucleoprotein 200 kDa helicase	SNRNP200	>sp|O75643|U520_HUMAN U5 small nuclear ribonucleoprotein 200 kDa helicase OS=Homo sapiens GN=SNRNP200 PE=1 SV=2;>tr|C9JAQ9|C9JAQ9_HUMAN U5 small nuclear ribonucleoprotein 200 kDa helicase OS=Homo sapiens GN=SNRNP200 PE=1 SV=2;>sp|O75643-2|U520_HUMAN Isofor	4	12	5.6	6	27	5.2647e-24	8714200	175580	6272400	1321300	6221500	4.70862	2.2353
P08238;Q58FF7;Q58FF8;Q58FF6;Q5T9W8;F8W026;Q58FG1	Heat shock protein HSP 90-beta;Putative heat shock protein HSP 90-beta-3	HSP90AB1;HSP90AB3P	>sp|P08238|HS90B_HUMAN Heat shock protein HSP 90-beta OS=Homo sapiens GN=HSP90AB1 PE=1 SV=4;>sp|Q58FF7|H90B3_HUMAN Putative heat shock protein HSP 90-beta-3 OS=Homo sapiens GN=HSP90AB3P PE=5 SV=1	7	40	41.6	54	176	0	722580000	17237000	368440000	17673000	82149000	4.64828	2.2167
P68371;P04350;Q3ZCM7;M0R2D3;M0R278;M0QZL7;M0QY85;M0QYM7;M0R042;M0QX14;M0QY37;M0R0X0;M0R2T4	Tubulin beta-4B chain;Tubulin beta-4A chain	TUBB4B;TUBB4A	>sp|P68371|TBB4B_HUMAN Tubulin beta-4B chain OS=Homo sapiens GN=TUBB4B PE=1 SV=1;>sp|P04350|TBB4A_HUMAN Tubulin beta-4A chain OS=Homo sapiens GN=TUBB4A PE=1 SV=2	13	25	60.9	37	129	0	754890000	12464000	338960000	9517000	43879000	4.61059	2.20495
O15042;O15042-2;O15042-3;E7ET15;C9JB80;H7C4V2	U2 snRNP-associated SURP motif-containing protein	U2SURP	>sp|O15042|SR140_HUMAN U2 snRNP-associated SURP motif-containing protein OS=Homo sapiens GN=U2SURP PE=1 SV=2;>sp|O15042-2|SR140_HUMAN Isoform 2 of U2 snRNP-associated SURP motif-containing protein OS=Homo sapiens GN=U2SURP;>sp|O15042-3|SR140_HUMAN Isoform	6	7	6.5	3	10	1.1703e-15	3681500	145410	2833900	335570	1495100	4.4554	2.15556
Q15029;K7EJ81;Q15029-2;K7EP67;K7EJ74	116 kDa U5 small nuclear ribonucleoprotein component	EFTUD2	>sp|Q15029|U5S1_HUMAN 116 kDa U5 small nuclear ribonucleoprotein component OS=Homo sapiens GN=EFTUD2 PE=1 SV=1;>tr|K7EJ81|K7EJ81_HUMAN 116 kDa U5 small nuclear ribonucleoprotein component OS=Homo sapiens GN=EFTUD2 PE=1 SV=1;>sp|Q15029-2|U5S1_HUMAN Isoform	5	20	22	17	44	7.8474e-50	64968000	2413700	39904000	2557300	11180000	4.3718	2.12823
P40227;B4DPJ8;P40227-2;Q92526;Q92526-2;Q92526-3;J3KRI6	T-complex protein 1 subunit zeta	CCT6A	>sp|P40227|TCPZ_HUMAN T-complex protein 1 subunit zeta OS=Homo sapiens GN=CCT6A PE=1 SV=3;>tr|B4DPJ8|B4DPJ8_HUMAN T-complex protein 1 subunit zeta OS=Homo sapiens GN=CCT6A PE=1 SV=1;>sp|P40227-2|TCPZ_HUMAN Isoform 2 of T-complex protein 1 subunit zeta OS=H	7	22	43.5	18	60	5.414e-166	145850000	3599200	100110000	4363300	18014000	4.12853	2.04563
O43175;Q5SZU1	D-3-phosphoglycerate dehydrogenase	PHGDH	>sp|O43175|SERA_HUMAN D-3-phosphoglycerate dehydrogenase OS=Homo sapiens GN=PHGDH PE=1 SV=4;>tr|Q5SZU1|Q5SZU1_HUMAN D-3-phosphoglycerate dehydrogenase OS=Homo sapiens GN=PHGDH PE=1 SV=1	2	10	21	19	37	1.2537e-161	85783000	9197400	43516000	3994900	16444000	4.11625	2.04133
P53007;B4DP62	Tricarboxylate transport protein, mitochondrial	SLC25A1	>sp|P53007|TXTP_HUMAN Tricarboxylate transport protein, mitochondrial OS=Homo sapiens GN=SLC25A1 PE=1 SV=2	2	9	28.6	2	26	2.2133e-61	72307000	371720	35038000	382650	1536400	4.01516	2.00546
Q15393;Q15393-2;Q15393-3;J3QL37;I3L4G7;J3QRB2;H3BMB0	Splicing factor 3B subunit 3	SF3B3	>sp|Q15393|SF3B3_HUMAN Splicing factor 3B subunit 3 OS=Homo sapiens GN=SF3B3 PE=1 SV=4;>sp|Q15393-2|SF3B3_HUMAN Isoform 2 of Splicing factor 3B subunit 3 OS=Homo sapiens GN=SF3B3	7	12	10.9	9	41	1.2687e-33	30453000	942090	19047000	2071300	8229900	3.9733	1.99034
O15067;F5GWT9;J3KT98;H0YGH1;J3QSH6;J3QSG0;J3KTQ5	Phosphoribosylformylglycinamidine synthase	PFAS	>sp|O15067|PUR4_HUMAN Phosphoribosylformylglycinamidine synthase OS=Homo sapiens GN=PFAS PE=1 SV=4;>tr|F5GWT9|F5GWT9_HUMAN Phosphoribosylformylglycinamidine synthase OS=Homo sapiens GN=PFAS PE=1 SV=1	7	11	8.8	3	14	1.2995e-20	14394000	154720	5961300	740080	2931700	3.96133	1.98598
P16402;P10412;P16403;Q02539;P22492	Histone H1.3;Histone H1.4;Histone H1.2;Histone H1.1;Histone H1t	HIST1H1D;HIST1H1E;HIST1H1C;HIST1H1A;HIST1H1T	>sp|P16402|H13_HUMAN Histone H1.3 OS=Homo sapiens GN=HIST1H1D PE=1 SV=2;>sp|P10412|H14_HUMAN Histone H1.4 OS=Homo sapiens GN=HIST1H1E PE=1 SV=2;>sp|P16403|H12_HUMAN Histone H1.2 OS=Homo sapiens GN=HIST1H1C PE=1 SV=2;>sp|Q02539|H11_HUMAN Histone H1.1 OS=Hom	5	3	12.2	6	4	2.5112e-07	2161100	436930	436460	318540	1259500	3.95398	1.9833
P14625;Q58FF3;H0YIV0	Endoplasmin	HSP90B1	>sp|P14625|ENPL_HUMAN Endoplasmin OS=Homo sapiens GN=HSP90B1 PE=1 SV=1	3	11	12.8	6	22	4.8819e-37	15871000	501020	8886600	592880	2230200	3.76164	1.91136
[truncated: 265 more rows]
